# Supplementary material for: Spectrin-based membrane skeleton supports ciliogenesis
Source: PLoS Biol. 2019 Jul 12;17(7):e3000369. doi: 10.1371/journal.pbio.3000369 (PMC6655744; doi:10.1371/journal.pbio.3000369)
Supplement: S1 Data — Data for Fig 1C–1E and 1G–1I; Fig 2E; Fig 3B and 3E–3G; Fig 4E, 4F and 4H; S3C and S3D Fig; and S5 Fig. (XLSX) [file pbio.3000369.s001.xlsx]

## Sheet: Figure 1C
	Survival Rate of N2
	SUM	Survival Worm	Arrest Worm	Dead Worm	Arrest Worm（%）	Dead Worm（%）
1#	102	99	1	2	0.980392	1.96078
2#	75	72	0	3	0	4
3#	80	78	1	1	1.25	1.25
				mean(%)	0.743464	2.40359
	Survival Rate of spc-1(cas971)
	SUM	Survival Worm	Arrest Worm	Dead Worm	Arrest Worm（%）	Dead Worm（%）
1#	69	42	10	17	14.4928	24.6377
2#	60	39	7	14	11.6667	23.3333
3#	56	34	9	13	16.0714	23.2143
				mean(%)	14.0769	23.7284
	Survival Rate of unc-70(cas983)
	SUM	Survival Worm	Arrest Worm	Dead Worm	Arrest Worm（%）	Dead Worm（%）
1#	133	120	9	4	6.76692	3.00752
2#	89	80	7	2	7.86517	2.24719
3#	96	81	12	3	12.5	3.125
				mean(%)	9.04403	2.79324

## Sheet: Figure 1D
	Body Length(μm)
	N2	spc-1(cas971)	unc-70(cas983)
	1001.95	759.45	677.79
	1000.93	769.825	833.913
	1008.32	794.535	944.28
	1067.92	898.485	889.789
	991.09	762.095	353.619
	945.62	794.845	791.514
	915.375	746.245	923.697
	1087.46	752.045	885.865
	993.59	918.37	833.18
	969.205	551.47	894.775
	997.81	709.74	835.731
	1130.26	764.49	749.673
	1019.09	798.225	730.138
	1050.66	663.03	573.165
	1008.79	872.375	1099.66
	979.2	827.735	936.499
	905.87	951.135	1021.65
	1077.81	856.87	737.249
	1169.36	772.185	614.866
	1159.37	817.505	593.825
	921.17	759.9	665.177
	1099.46	809.425	838.908
	990.865	864.395	805.523
	1054.85	803.71	916.065
	1146.21	540.805	886.59
	1068.56	825.7	786.928
	1026.06	893.085	689.067
	960	838.66	681.097
	1004.1	868.5	841.081
	1171.38	338.87	888.7
	1109.46	580.485	746.914
	1086.16	853.195	1015.96
	1149.72	669.78	873.729
	1022.11	727.235	1079.45
	1049.72	932.64	887.409
	929.275	781.99	985.945
	1080.74	796.23	894.726
	1096.37	912.285	576.225
	1088.09	720.22	947.727
	998.52	884.31	705.047
	1116.82	749.245
	1198.71	896.125
	1071.64	856.805
	1059.16	727.77
	1043.33	893.29
	1064.61	598.305
	1151.12	647.585
		743.275
		833.65
		785.805
		858.125
		884.11
		842.75
		780.995
		731.235
		762.555
		416.46
		618.89
		673.03
		610.49
		653.785
		776.235
		837.675
		763.7
		780.56
		893.625
mean	1047.61	769.669	815.829
SEM	10.7	14.45	24.12

## Sheet: Figure 1E
	Locomotion Defect of N2
	SUM	Uncoordinated Worm	Uncoordinated Worm（%）
1#	100	1	1
2#	121	1	0.826446
3#	103	0	0
		mean(%)	0.608815
	Locomotion Defect of spc-1(cas971)
	SUM	Uncoordinated Worm	Uncoordinated Worm（%）
1#	50	44	88
2#	78	70	89.7436
3#	96	85	88.5417
		mean(%)	88.7618
	Locomotion Defect of unc-70(cas983)
	SUM	Uncoordinated Worm	Uncoordinated Worm（%）
1#	100	38	38
2#	71	30	42.2535
3#	84	28	33.3333
		mean(%)	37.8623

## Sheet: Figure 1G
	Embryo Length at 2-fold (μm)
	SPC-1::GFP		GFP::UNC-70
	WT	mut	WT	mut
	54.2433	48.3256	56.8408	55.0942
	56.5325	49.72	56.2603	47.7327
	60.1227	49.407	59.798	50.4353
	60.1358	41.7027	60.8798	48.5614
	54.7948	47.1452	51.3139	52.762
	57.8298	51.8808	57.0395	43.0236
	59.987	41.5941	60.1103	46.8384
	60.6348	48.9472	54.7336	49.8931
	55.4136	52.7336	58.6017	48.6231
	58.2009	53.3495	56.9394	54.2664
		48.0098	54.5613	51.9981
		51.4231	53.6581	51.9692
		50.1594	52.8959	48.2169
			59.3462
			56.4509
			55.6033
			55.8819
			57.9442
			52.6109
mean	57.7895	48.7998	56.3932	49.955
SEM	0.766	1.018	0.6149	0.9156

## Sheet: Figure 1H
Neurons of SPC-1::GFP and GFP::UNC-70 KI Animals
SPC-1::GFP(nm)	GFP::UNC-70(nm)
159.565	279.172
159.711	199.864
279.723	239.742
159.601	279.145
159.23	239.867
239.986	239.59
239.084	199.731
199.675	199.121
199.996	199.921
239.614	239.459
239.713	199.136
159.735	159.981
119.184	199.236
159.274	199.885
239.428	199.788
159.737	239.577
199.56	199.383
199.7	279.051
279.121	279.667
199.986	159.272
279.839	159.962
239.904	159.839
199.931	199
199.02	119.57
279.127	239.519
279.746	159.036
199.587	159.162
239.991	279.064
239.285	279.685
239.874	159.4
239.793	159.403
159.724	159.792
199.843	199.813
199.538	279.71
199.242	239.403
199.815	199.559
159.713	199.84
239.106	239.606
199.228	199.84
119.454	199.033
119.066	159.226
199.023	239.758
159.885	159.196
279.2	239.547
159.708	199.033
159.378	199.563
239.808	199.636
239.861	159.862
239.022	199.773
119.099	159.436
239.197	159.584
279.163	199.087
119.959	199.789
159.026	159.757
159.144	199.317
279.256	159.277
159.31	199.224
239.808	159.62
239.759	199.997
199.328	159.891
199.489	199.187
199.53	199.619
159.301	199.701
199.174	199.287
199.548	119.59
199.73	239.356
159.594	239.303
199.75	199.459
199.641	199.357
279.931	199.333
279.671	159.63
159.982	159.442
199.902	159.317
279.805	239.987
159.331	239.436
199.049	199.713
159.661	159.908
159.149	199.455
279.476	199.684
119.139	119.726
199.545	199.72
159.468	239.85
239.573	199.304
199.526	159.005
159.47	159.521
199.884	199.892
239.256	159.469
279.398	199.052
279.248	159.589
199.21	159.931
239.521	199.095
159.01	159.968
159.246	199.801
199.69	239.806
199.257	159.01
199.203	159.461
239.384	279.955
239.028	239.903
239.832	279.531
239.89	159.651
199.655	159.592
199.046	199.387
199.283	199.251
159.057	199.72
199.754	279.001
159.284	159.455
199.288	239.656
279.546	199.444
119.368	159.989
279.066	159.749
159.759	199.03
279.925	199.55
279.458	159.165
119.979	159.282
199.111	199.659
159.811	199.565
159.414	199.39
279.038	159.995
199.989	159.711
199.169	199.202
159.593	279.756
279.588	199.234
119.675	199.78
159.423	239.195
159.788	239.508
239.225	239.316
199.713	159.603
199.288	119.13
	199.835
	159.899
	119.039
	159.631
	199.089
	239.723
	199.862
	159.748
	199.329
	199.241
	159.908
	279.018
	159.713
	159.792
	159.947
	199.22
	199.405
	239.244
	199.019
	199.605
	159.137
	239.307
	159.594
	199.762
	159.723
	159.56
	199.725
	199.791
	159.507
	159.956

## Sheet: Figure 1I
Mean Dendrite Width (μm)			Dendrite Width STD
WT	SPC-1		WT	SPC-1
0.928416	0.72335		0.303129	0.700637
1.01282	1.23705		0.232927	0.660239
0.921758	0.800075		0.265691	0.642952
0.757929	1.08902		0.266037	0.454355
0.918696	0.833008		0.276646	0.310556
0.909213	0.75		0.347073	0.375049
0.821834	0.759892		0.321933	0.382483
0.902778	0.804256		0.29284	0.489369
0.949281	0.804256		0.304346	0.471362
0.919237	0.919524		0.355738	0.51338
0.891974	0.652574		0.294635	0.528899
0.751819	0.91133		0.316682	0.533319
1.07726	0.883789		0.326771	0.513154
			0.226965	0.518851
			0.26018	0.5189
			0.251567	0.637555
			0.215416	0.641552
			0.198963	0.655765
			0.214273	0.672427
			0.218509	0.6765
			0.24534	0.697641
			0.277185	0.658523
			0.273994	0.560268
			0.27483	0.636651
			0.278375	0.619937
			0.371313	0.55032
			0.327924	0.53686
			0.329709	0.548184
			0.284397	0.534314
			0.244166	0.644658
			0.227824	0.597299
			0.241426	0.497412
			0.228046	0.526813
			0.20579	0.717206
			0.193242	0.69882
			0.174877	0.703938
			0.165447	0.666257
			0.201437	0.723763
			0.216679	0.603798
			0.2393	0.443381
			0.275827	0.418192
			0.242948	0.396278
			0.254285	0.395625
			0.225108	0.425694
			0.213109	0.409939
			0.149209	0.329541
			0.20462	0.374175
			0.240937	0.346686
			0.210047	0.345374
			0.225596	0.324497
			0.213853	0.249004
			0.185036	0.260985
			0.221806	0.162711
			0.231769	0.232602
			0.253023	0.245593
			0.192322	0.264864
			0.187847	0.194699
			0.216394	0.189314
			0.253517	0.093949
			0.184917	0.218082
			0.209208	0.215305
			0.257563	0.214169
			0.199026	0.29936
			0.202075	0.161593
			0.20227	0.190307
			0.17811	0.19457
			0.192404	0.241999
			0.175769	0.204516
			0.174033	0.17593
			0.187276	0.185066
			0.249466	0.18208
			0.245832	0.275497
			0.26188	0.225158
			0.253713	0.207121
			0.220184	0.179659
			0.190057	0.234391
			0.147333	0.183997
			0.229882	0.177963
			0.133905	0.145784
			0.099007	0.263457
			0.155504	0.225514
			0.165379	0.214364
			0.16044	0.187358
			0.172011	0.135926
			0.152018	0.159909
			0.125095	0.23367
			0.108026	0.261647
			0.141481	0.328788
			0.082872	0.252261
			0.082872	0.31628
			0.095533	0.242532
			0.122218	0.209935
			0.154572	0.242094
			0.153163	0.238246
			0.125924	0.252661
			0.121698	0.203021
			0.17914	0.19287
			0.229599	0.170472
			0.195406	0.240649
			0.223453	0.291389
			0.218193	0.312383
			0.198372	0.322165
			0.207438	0.32229
			0.178469	0.26633
			0.165519	0.308776
			0.215404	0.224745
			0.17779	0.266307
			0.23935	0.269582
			0.223548	0.277642
			0.245871	0.255434
			0.21875	0.209368
			0.271701	0.288233
			0.244275	0.243433
			0.217296	0.224413
			0.183329	0.151032
			0.170365	0.203162
			0.179733	0.208333
			0.16153	0.251817
			0.186481	0.34326
			0.242786	0.338797
			0.233846	0.342912
			0.289669	0.254602
			0.301186	0.230406
			0.260587	0.232594
			0.231779	0.319854
			0.215793	0.256626
			0.245883	0.237903
			0.188551	0.333677
			0.160118	0.289401
			0.154708	0.277705
			0.162579	0.280232
			0.143595	0.317258
			0.161491	0.188963
			0.159386	0.168813
			0.180935	0.146321
			0.154871	0.190192
			0.144186	0.313128
			0.144186	0.398303
			0.113179	0.432877
			0.141705	0.41315
			0.187159	0.343896
			0.16162	0.185181
			0.178433	0.16183
			0.212032	0.252109
			0.213173	0.252109
			0.206105	0.207261
			0.175994	0.20143
			0.196026	0.277764
			0.219755	0.303771
			0.256041	0.312747
			0.26027	0.458279
			0.164823	0.416955
			0.181174	0.45588
			0.181733	0.417
			0.217444	0.369774
			0.248033	0.222882
			0.207914	0.287868
			0.236226	0.201997
			0.185835	0.147401
			0.13701	0.162188
			0.229889	0.230689
			0.210635
			0.185165
			0.154889
			0.182959
			0.140313
			0.130855
			0.140537
			0.121407
			0.200467
			0.129403
			0.182494
			0.193429
			0.224199
			0.224706
			0.166061
			0.151546
			0.183509
			0.171829
			0.200104
			0.175754
			0.174962
			0.217686
			0.24573
			0.196784
			0.19134
			0.12862
			0.208697
			0.150025
			0.158131
			0.156252
			0.140654
			0.191432
			0.201409
			0.178267
			0.139351
			0.158882
			0.152764
			0.195004
			0.1634
			0.149184
			0.157449
			0.127484

## Sheet: Figure 2E
qPCR data
	2^(-ΔCt)
	N2	N2	N2	spc-1	spc-1	spc-1	unc-70	unc-70	unc-70
act-1	1	1	1	1	1	1	1	1	1
ift-81	1.21583	0.848921	0.935253	0.236507	0.282897	0.204507	0.347682	0.346678	0.280178
dyf-11	1.07104	1.04579	0.88317	0.197783	0.201309	0.189203	0.206563	0.328924	0.194348
osm-6	1.34946	0.747564	0.902975	0.130115	0.215481	0.150348	0.0892506	0.140758	0.213412
che-13	1.35816	0.673333	0.968508	0.117519	0.181273	0.171539	0.130123	0.19456	0.269186
ifta-1	1.09034	1.02636	0.883293	0.164451	0.151229	0.168098	0.399278	0.362314	0.369606
ifta-2	1.2122	0.591688	1.19611	0.109362	0.210624	0.0935327	0.288621	0.123537	0.210835
che-3	1.29466	0.795276	0.910065	0.167619	0.248419	0.21635	0.152509	0.248271	0.152509
bbs-2	1.42119	0.678876	0.899929	0.094354	0.278803	0.251463	0.160743	0.202241	0.229608
bbs-5	1.46757	0.582595	0.949836	0.120003	0.2681	0.0845381	0.411419	0.253623	0.388043
odr-10	1.55197	0.569316	0.878715	0.150757	0.302536	0.128889	0.204247	0.274203	0.35512
mks-6	1.27983	0.610424	1.10974	0.0822508	0.152408	0.0882558	0.139618	0.103981	0.296387

## Sheet: Figure 3B
Dye-filling Defect										Cilium Length (μm)
N2										N2	spc-1(cas971)	unc-70(cas983)
	SUM	WT	Weak staining	No staining	WT（%）	Weak staining（%）	No staining（%）			6.99125	5.65594	3.32859
1#	95	94	1	0	0.989474	1.05263	0			6.42938	5.09781	4.68797
2#	43	43	0	0	1	0	0			6.55359	8.25641	6.92031
3#	132	129	2	1	0.977273	1.51515	0.00757576			7.38	6.25125	7.67031
				mean(%)	0.99	0.01	0			5.42891	4.93125	7.64031
										6.24891	4.86937	7.0275
										6.13172	4.1725	5.18328
										7.53859	4.63438	7.15469
										6.91109	7.77766	2.23719
spc-1(cas971)										6.32141	7.01438	1.00047
	SUM	WT	Weak staining	No staining	WT（%）	Weak staining（%）	No staining（%）			6.10984	2.00391	6.10078
1#	121	106	11	4	87.6033	9.09091	3.30579			6.17969	1.92672	2.87266
2#	92	78	7	7	84.7826	7.6087	7.6087			7.22016	4.18203	6.53266
3#	85	74	6	5	87.0588	7.05882	5.88235			7.12531	6.61031	6.59234
				mean(%)	0.86	0.08	0.06			6.71703	3.89672	5.97719
										8.79141	4.09734	5.94313
unc-70(cas983)										8.19594	6.92609	6.92125
	SUM	WT	Weak staining	No staining	WT（%）	Weak staining（%）	No staining（%）			8.40141	7.19328	6.37766
1#	115	102	7	6	88.6957	6.08696	5.21739			8.60984	6.68875	6.71438
2#	90	82	4	4	91.1111	4.44444	4.44444			9.34297	7.89422	7.40141
3#	120	108	9	3	90	7.5	2.5			8.11719	5.67797	6.64281
				mean(%)	0.9	0.06	0.04			8.15734	6.27125	6.98844
										8.68719	8.08891	6.75703
										8.08906	7.29844	7.39531
										7.48234	6.91016	8.00609
										9.16781	6.2575	7.64547
										9.16266	7.31453	7.275
										8.92281	6.56109	8.69
										9.32094	6.82922	7.26969
										7.90953	8.13562	7.33219
										8.715	7.895	6.60094
										7.86547	7.16469	5.24437
										8.7075	6.67812	5.61969
										10.3656	7.56687	5.60219
										8.49031	7.98453	7.37766
										8.40016	6.56813	7.88953
										7.78937	6.83406	8.03953
										8.16687	7.03984	7.82937
										8.35531	7.18594	7.20719
										9.10938	6.38156	5.49578
										9.38719	6.10547
										8.67297	7.83719
										8.73797	7.62281
										9.29453	6.69813
										8.76734	6.63047
										8.86109	7.05297
										8.65687	7.17359
										8.31172	7.87875
										8.89172	7.08891
										9.22766	6.95375
											6.71812
											8.04328
											7.55813
											7.22656
											7.15859
											6.02219
											5.89531
											8.79891
											7.75109
											6.68969
											6.70609
											6.99188
											7.16359
											6.71
											6.32828
											8.03859
											7.10687
											7.32016
											8.24188
											6.10281
											7.16484
											7.79984

## Sheet: Figure 3E
IFT Velocities (μm/s )
	Middle				DIstal				Retrograde
	N2	spc-1(cas971)	unc-70(cas983)		N2	spc-1(cas971)	unc-70(cas983)		N2	spc-1(cas971)	unc-70(cas983)
	0.602722	0.610434	0.78		1.29999	0.857991	0.953347		1.24802	0.714989	0.974993
	0.78	0.736656	0.487493		0.992735	0.974993	1.01399		1.34709	1.22572	1.17
	0.663011	0.594287	0.714989		1.40398	1.00286	1.33717		1.36499	0.49636	1.12667
	0.78	0.832011	0.600009		1.25459	0.974993	1.07251		1.29999	0.412936	1.22572
	0.992735	0.436803	0.476675		1.36499	0.714989	0.866673		1.4327	0.468005	1.09199
	0.974993	0.736656	0.633753		1.04	0.354546	0.850922		1.04	0.563341	0.78
	0.845012	0.78	0.668564		0.953347	0.606667	0.724288		1.00286	0.78	1.11429
	0.947158	0.631429	0.519999		1.56	0.364002	0.78		1.48348	0.78	1.12667
	0.78	0.49636	0.445716		1.87199	0.501424	1.11429		1.56	1.75504	1.11429
	0.693345	0.369471	0.458832		1.48348	0.585002	1.04		1.36499	1.40398	0.974993
	0.823329	0.412936	0.408572		0.992735	0.78	1.17		1.09199	1.09199	1.29999
	0.73411	0.311994	0.519999		0.959995	0.476675	0.714989		1.44856	0.78	1.11429
	0.71999	0.334292	0.53626		1.25459	0.668564	1.07251		1.09199	0.78	0.974993
	0.71999	0.146255	0.468005		1.48348	0.701995	0.850922		1.00286	0.78	0.877486
	0.78	0.269992	0.501424		0.935986	0.451587	0.600009		1.04	0.78	1.29999
	1.01399	0.585002	0.487493		1.48348	0.624004	0.92183		1.81996	1.40398	1.17
	0.832011	0.638173	0.440872		1.36499	0.71999	0.78		1.48348	0.468005	1.17
	0.675991	0.606667	0.425446		1.43003	0.572003	1.22572		1.32762	1.00286	1.29999
	0.974993	0.519999	0.504701		1.17	0.476675	1.40398		1.17	0.78	0.891426
	0.839997	0.606667	0.780218		1.22572	0.65001	1.22572		1.04242	1.09199	0.877486
	0.73124	0.311994	0.724288		1.36499	0.935986	1.44856		1.17	2.08	0.78
	0.78	0.519999	0.78		0.974993	1.24802	0.974993		1.48348	1.81996	1.04
	0.974993	0.438754	0.659992		1.48348	0.682502	1.17		1.29999	0.668564	0.891426
	0.78	0.693345	0.866673		1.33476	1.24802	1.17		0.935986	1.09199	0.701995
	0.857991	0.454992	0.953347		1.04	1.40398	0.839997		1.22572	0.835716	0.519999
	0.877486	0.420004	0.857991		1.40398	0.891426	1.04		1.56	0.596463	1.36499
	0.701995	0.519999	0.78		1.24802	0.78	0.974993		1.56	1.09199	1.56
	0.935986	0.693345	0.877486		1.17	1.40398	0.935986		1.48348	0.877486	1.09199
	0.78	0.519999	0.78		2.33999	0.606667	0.953347		1.56	0.65001	1.17
	0.606667	0.546	0.78		2.08	0.891426	0.877486		0.935986	1.24802	1.40398
	0.701995	0.78	0.850922		1.56	0.891426	1.01399		1.22572	1.24802	0.910009
	0.78	0.546	0.78		1.36499	1.04	0.78		0.78	1.09199	1.17
	0.682502	0.519999	0.709099		1.17	0.78	0.546		1.00286	0.935986	0.866673
	0.585002	0.567265	1.29999		1.36499	1.29999	1.11429		1.00286	0.992735	1.44856
	0.533677	0.539997	0.675991		0.974993	1.56	1.20547		0.78	1.12667	0.78
	0.585002	0.693345	0.910009		1.36499	1.40398	0.857991		1.40398	1.01399	0.709099
	0.65001	0.714989	0.585002		1.17	1.22572	1.29999		1.36499	0.53626	1.07251
	0.519999	0.585002	0.866673		1.81996	0.78	0.910009		1.29999	1.12667	1.43003
	0.504701	0.709099	0.78		1.24802	0.659992	1.36499		1.17	1.36499	0.78
	0.458832	0.539997	0.701995		1.56	1.07251	1.04		1.36499	1.06363	0.959995
	0.585002	0.709099	0.600009		1.29999	1.00286	1.33717		0.668564	1.13453	0.992735
	0.519999	0.445716	0.585002		1.40398	1.40398	1.12667		0.92183	1.09199	0.900012
	0.891426	0.519999	0.557149		1.17	1.43003	1.26748		1.09199	0.866673	0.974993
	0.78	0.638173	0.585002		1.33476	1.40398	1.33717		1.01399	0.78	0.877486
	0.891426	0.78	0.78		0.992735	0.910009	1.44856		0.935986	0.78	1.33717
	0.78	0.585002	0.701995		1.07251	0.78	1.33717		0.953347	0.519999	1.04
	0.857991	0.78	0.709099		1.29999	1.17	0.877486		0.78	0.501424	0.78
	0.78	0.78	0.78		1.11429	0.866673	1.04		0.935986	0.701995	0.891426
	0.600009	0.65001	0.701995		1.07251	0.866673	0.65001		1.26748	0.709099	0.693345
	0.519999	0.78	0.78		1.26748	1.29999	0.701995		0.974993	0.546	0.910009
	0.539997	0.487493	0.557149		0.974993	0.92183	0.714989		2.02795	1.56	0.891426
	0.425446	0.682502	0.585002		1.36499	1.10498	0.857991		1.69001	0.910009	1.40398
	0.53626	0.546	0.65001		0.992735	0.92183	0.877486		1.87199	0.891426	0.974993
	0.354546	0.668564	0.501424		1.17	1.06363	0.78		1.21334	0.935986	1.00286
	0.701995	0.78	0.78		1.07251	0.832011	0.857991		1.44856	0.910009	0.606667
	0.78	0.567265	0.78		1.11429	0.947158	0.78		1.87199	1.04	1.00286
	0.891426	0.606667	1.00286		1.21334	1.21334	0.850922		1.11429	1.17	1.04
	0.78	0.701995	0.701995		0.974993	0.709099	0.877486		1.24802	1.13453	1.29999
	0.78	0.78	0.682502		1.17	0.539997	1.07251		1.11429	0.78	0.877486
	0.519999	0.693345	0.682502		1.36499	0.341244	0.638173		1.48348	1.09199	1.17
	0.78	0.624004	1.04		1.43003	0.487493	0.78		1.26748	1.44856	1.11429
	0.78	1.24802	0.468005		1.43003	0.567265	1.17		1.17	1.06363	0.891426
	0.78	0.78	0.389999		1.44856	0.519999	0.92183		1.17	1.07999	0.877486
	1.00286	0.519999	0.389999		1.95004	0.389999	0.953347		0.953347	1.22572	0.850922
	0.891426	0.624004	0.425446		0.992735	0.585002	0.724288		1.11429	0.567265	1.07251
	0.78	0.567265	0.78		0.974993	0.519999	0.563341		0.891426	0.78	0.866673
	0.857991	0.78	0.78		1.22572	0.78	0.78		1.24802	0.624004	0.953347
	0.78	0.415991	0.693345		1.12667	0.714989	0.724288		0.668564	0.701995	1.43003
	0.974993	0.519999	0.638173		1.07251	0.910009	0.850922		0.78	0.701995	1.11429
	0.612852	0.693345	0.78		1.21334	0.682502	1.38665		0.910009	0.78	0.624004
	0.877486	0.364002	0.78		1.36499	0.866673	1.09199		1.09199	0.78	0.638173
	0.866673	0.78	0.857991		0.974993	0.693345	0.821058		1.17	0.78	0.78
	0.78	0.567265	0.78		1.00286	0.709099	1.00942		1.95004	1.32598	1.09199
	0.659992	0.501424	0.78		1.48348	0.78	1.02375		1.56	1.46253	1.17
	0.857991	0.412936	0.567265		1.01399	0.585002	0.963529		1.24802	1.36499	1.29999
	0.839997	0.367057	0.600009		1.33476	0.92183	1.00286		1.17	0.900012	0.935986
	0.567265	0.519999	0.49636		1.21334	0.71999	0.926247		0.78	0.959995	1.29999
	0.701995	0.468005	0.468005		0.974993	0.714989	0.823329		0.606667	1.17	1.23498
	1.01399	0.260001	0.454992		1.17	0.550597	0.917632			0.78	1.11429
	0.701995	0.43334	0.624004		1.36499	0.659992	1.07999			1.06363	0.926247
	1.09199	0.389999	0.585002		1.00286	0.78	0.835716			0.850922	0.959995
	0.850922	0.43334	0.585002		1.36499	1.11429	1.07251			1.69001	1.34725
	0.519999	0.454992	0.682502		1.33476	1.07251	0.857991			0.92183	1.09199
	0.78	0.891426	0.682502		1.21334	1.17	1.17			1.24802	0.572003
	0.910009	0.539997	0.866673		1.36499	1.11429	0.832011			1.38665	0.857991
	0.71999	0.585002	0.714989		1.29999	1.00286	1.09199				1.56
	0.92183	0.606667	0.857991		1.36499	1.11429	1.07999				0.953347
	0.839997	0.693345	0.714989		1.21334	1.24802	1.17				1.07251
	0.519999	0.78	0.557149		0.992735	0.78	1.32598				1.33717
	0.714989	0.585002	0.612852		1.43003	1.33717	1.00286				1.36499
	1.01399	0.682502	0.519999		1.21334	0.585002	0.959995				1.20547
	0.65001	0.546	0.78		1.13453	0.701995	1.29999				0.992735
	0.709099	0.519999	0.675991		1.07251	0.624004	1.17				1.17
	0.714989	0.585002	0.550597		1.17	0.519999	0.832011				1.06363
	0.675991	0.519999	0.572003		1.43003	1.21334	1.26748				0.835716
	0.668564	0.389999	0.65001		0.974993	0.959995	1.17				1.40398
	0.638173	0.606667	0.480009		1.12667	1.17	0.835716				1.40398
	0.839997	0.454992	0.53626		1.21334	0.78	0.974993				1.04
	0.701995	0.454992	0.458832		1.26748	0.92183	1.17				1.56
	0.701995	0.389999	0.53626		1.09199	0.92183	0.835716				1.11429
	0.585002	0.857991	0.519999		1.33476	1.01399	1.09199				1.40398
	0.857991	0.850922	0.624004		1.17	1.04	1.01399				0.835716
	0.572003	0.539997	0.668564		0.935986	1.17	1.17				0.891426
	0.585002	0.668564	0.65001		2.02795	0.974993	0.78				1.27634
	0.78	0.638173	0.659992		1.21334	0.910009	1.04				0.88399
	0.78	0.659992	0.668564		1.25459	0.992735	0.900012				1.11429
	0.638173	0.668564	0.71999		1.09199	1.02001	1.12667				1.00286
	0.709099	0.839997	0.709099		1.36499	1.09199	1.12667				0.866673
	0.709099	0.585002	0.78		1.26748	0.727998	1.04				1.29999
	0.78	0.65001	0.585002		0.935986	0.891426	1.43003				1.26748
	0.65001	0.600009	0.600009		1.36499	1.04	1.33717				1.09199
	0.53626	0.642342	0.600009		1.29999	0.663011	1.12667				0.850922
	0.65001	0.71999	0.900012		1.48348	1.00286	1.09199				1.21334
	0.567265	0.533677	0.839997		0.877486	0.900012	0.992735				1.07251
	0.71999	0.659992	0.727998		1.07251	0.835716	1.13453
	0.585002	0.53626	0.839997		0.866673	0.78	0.910009
	0.709099	0.585002	0.73124		1.11429	1.17	1.21334
	0.567265	0.451587	0.73124		0.974993	1.47335	0.910009
	0.606667	0.724288	0.78		1.25459	0.839997	0.78
	0.78	0.714989	0.78		1.48348	0.877486	0.92183
	0.682502	0.519999	0.709099		1.48348	0.877486	1.17
	0.519999	0.709099	0.78		1.29999	0.910009	1.09199
	0.557149	0.389999	0.78		1.12667	1.06363	1.17
	0.624004	0.638173	0.877486		1.21334	0.992735	1.17
	0.606667	0.701995	0.78		1.48348	0.78	1.11429
	0.935986	0.701995	0.693345		0.929568		1.22572
	0.65001	0.78	0.974993		1.07251		1.17
	0.65001	0.600009	0.816509		0.929568		1.12667
	0.910009	0.659992	0.959995		1.12202		1.06363
	0.78	0.877486	0.891426		1.48348		1.11429
	0.727998	0.519999	0.88399		1.48348		1.26748
	0.724288	0.78	0.992735		1.07697		0.585002
	0.624004	0.701995	0.78		1.22111
	0.78	0.78	0.78		1.12202
	1.04	0.78	0.659992		0.929568
	0.585002	0.557149	0.727998		1.22111
	0.714989	0.572003	0.78		0.929568
	0.78	0.557149	1.01399		1.38541
	0.701995	0.480009	0.850922		1.07251
	0.612852	0.600009	0.71999		1.07729
	0.78	0.519999	0.714989		1.25459
	0.519999	0.693345	0.857991		1.04897
	0.600009	0.410534	0.519999		1.38541
	0.709099	0.701995	0.567265		1.17133
	0.624004	0.701995	0.71999		1.10979
	0.709099	0.585002	0.866673		1.09899
	0.724288	0.546	0.78		1.07697
	0.701995	0.600009	0.624004		1.10425
	0.624004	0.519999	0.78		1.07251
		0.78	0.709099		1.25459
		0.585002	0.438754		1.08945
		0.835716	0.445716		0.929568
		0.642342			0.929568
		0.88399			1.07697
		0.850922			1.15232
		0.714989			1.48348
		0.910009			1.07697
		0.78			0.790002
		0.78			1.00286
		0.92183			0.974993
		0.850922			1.20547
		0.845012			1.17
		0.850922			1.17
		0.714989			1.56
		0.78			0.866673
		0.850922			1.17
		0.891426			1.65751
		0.709099			1.85247
		0.845012			1.36499
					1.25459
					1.56
					0.891426
					1.33476
					1.38665
					1.21334
					1.29999
					1.36499
					1.24802
					1.33476
					0.850922
					1.33717
					1.17

## Sheet: Figure 3F
IFT Velocities of Individual Cilium (μm/s )
Middle				Distal				Retrograde
N2	spc-1(cas971)	unc-70(cas983)		N2	spc-1(cas971)	unc-70(cas983)		N2	spc-1(cas971)	unc-70(cas983)
0.798	0.67	0.612		1.293	0.953	0.933		1.339	0.664	0.933
0.847	0.398	0.487		1.233	0.521	1.231		1.29	1.056	1.231
0.659	0.24	0.457		1.304	0.642	0.84		1.312	1.062	0.84
0.663	0.27	0.799		1.254	1.094	0.915		1.284	1.125	0.915
0.789	0.538	0.462		1.229	0.842	1.175		1.252	0.81	1.175
0.797	0.538	0.651		1.417	1.115	0.829		1.111	0.873	0.803
0.71	0.637	0.668		1.188	1.038	0.938		1.081	1.248	0.938
0.653	0.675	0.663		1.228	0.544	0.838		1.379	1.009	0.838
0.713	0.471	0.775		1.217	0.731	1.016		1.347	1.164	1.016
	0.428	0.68		1.228	0.94	1.069		1.024	0.69	1.069
	0.578	0.612		1.19	0.991	1.063			0.652	1.063
	0.666	0.782		1.164	0.94				1.078
	0.614	0.764		1.109					0.771
	0.704			1.254					1.138
	0.59			1.221					1.194
	0.814

[truncated: 6 more sheets: Figure 3G, Figure 4E, Figure 4F, Figure 4H, Figure S3C,D, Figure S5]
