# Supplementary material for: Spectrin-based membrane skeleton supports ciliogenesis
Source: PLoS Biol. 2019 Jul 12;17(7):e3000369. doi: 10.1371/journal.pbio.3000369 (PMC6655744; doi:10.1371/journal.pbio.3000369)
Supplement: S6 Table — RNA-seq, RNA sequencing. (XLSX) [file pbio.3000369.s019.xlsx]

## Sheet: cas971-N2-table
Table S6-Summary table of RNA-Seq data (spc-1), related to figure 2
GENBANK_ACCESSION	baseMean	log2FoldChange	lfcSE	stat	pvalue	padj	Gene Name	spc-1_1	spc-1_2	spc-1_3	WT_1	WT_2	WT_3
NM_073358	3411.28	7.31766	0.342206	21.3838	1.89e-101	2.45e-97	hypothetical protein(D1054.11)	7787.32	5242.89	7310.18	48.1938	42.3837	36.7512
NM_073357	3162.52	8.28711	0.428874	19.323	3.44e-83	2.24e-79	hypothetical protein(D1054.10)	8528.15	4146.86	6239.53	18.3272	23.889	18.3756
NM_067640	2511.22	7.407	0.387253	19.127	1.5e-81	6.51e-78	PERMeable eggshell(perm-4)	4239.05	4566.13	6173.61	20.3636	36.9894	31.1586
NM_060281	1717.59	6.35715	0.352085	18.0557	7.11e-73	1.85e-69	C-type lectin domain-containing protein 87(clec-87)	2644.4	3422.91	4114.11	42.7635	47.0073	34.3544
NM_076192	1342.42	8.45502	0.468111	18.062	6.35e-73	1.85e-69	hypothetical protein(ZK813.3)	3469.61	2379.45	2182.8	10.1818	7.70612	4.79363
NM_059947	1378.56	5.29766	0.305252	17.355	1.81e-67	3.91e-64	Leucine-rich repeat-containing protein egg-6(egg-6)	2683.01	2957.8	2425.74	78.7391	69.3551	56.7247
NM_072316	1197.29	4.64795	0.268323	17.3222	3.2e-67	5.93e-64	hypothetical protein(spn-4)	2116.66	2337.66	2453.82	88.9209	94.0147	92.6769
NM_076193	901.276	8.72809	0.530733	16.4454	9.05e-61	1.47e-57	hypothetical protein(ZK813.2)	2372.66	1313.08	1709.13	3.39393	5.39429	3.99469
NM_077586	1378.96	8.06753	0.495286	16.2886	1.19e-59	1.72e-56	hypothetical protein(Y62H9A.6)	3757.08	2928.14	1557.75	8.82421	10.7886	11.1851
NM_076194	2404.21	8.88994	0.550114	16.1602	9.63e-59	1.25e-55	hypothetical protein(ZK813.1)	4057.41	2557.41	7780.18	12.2181	9.24735	8.78833
NM_077286	1119.99	7.80192	0.487277	16.0113	1.07e-57	1.26e-54	hypothetical protein(ZC373.2)	2607.21	2347.1	1735.98	15.6121	9.24735	4.79363
NM_001129725	1585.32	7.85743	0.503623	15.6018	7.08e-55	7.66e-52	hypothetical protein(ZK813.7)	3870.06	1819.98	3780.83	9.50299	11.5592	19.9735
NM_065836	1088.53	6.40094	0.415052	15.422	1.16e-53	1.16e-50	EGG sterile (unfertilizable)(egg-1)	1896.42	1948.05	2610.08	15.6121	34.6776	26.365
NM_067641	1993.74	7.86701	0.512834	15.3403	4.11e-53	3.82e-50	PERMeable eggshell(perm-2)	3995.92	3679.05	4236.19	6.78785	28.5127	15.9788
NM_059646	1456.36	5.69717	0.372134	15.3095	6.61e-53	5.72e-50	Chondroitin proteoglycan 3(cpg-3)	3728.47	2198.8	2645.48	48.1938	50.0898	67.1109
NM_069744	5124.95	5.99119	0.401986	14.904	3.11e-50	2.52e-47	Chitin-Binding Domain protein(cbd-1)	7574.22	8282.93	14416.5	131.684	194.965	149.402
NM_059712	1158.25	4.0131	0.272379	14.7335	3.93e-49	3e-46	CHitin Synthase(chs-1)	2002.25	2073.43	2468.47	132.363	136.398	136.619
NM_069332	1137.01	6.31624	0.431597	14.6346	1.69e-48	1.22e-45	GLutamiNe synthetase (glutamate-ammonia ligase)(gln-6)	1750.54	2143.53	2843.25	18.3272	40.0718	26.365
NM_077585	1980.38	8.45972	0.58442	14.4754	1.73e-47	1.18e-44	hypothetical protein(Y62H9A.5)	6232.71	3815.22	1800.69	9.50299	16.1829	7.98939
NM_063642	756.723	6.60369	0.456453	14.4674	1.95e-47	1.2e-44	Zinc finger protein mex-6(mex-6)	1234.24	1461.38	1798.24	8.14542	22.3478	15.9788
NM_069755	1372.68	6.35277	0.43904	14.4697	1.88e-47	1.2e-44	Glutamine-Fructose 6-phosphate AminoTransferase homolog(gfat-2)	2521.4	2382.15	3232.69	17.6484	45.4661	36.7512
NM_070165	1139.83	7.37166	0.511217	14.4198	3.88e-47	2.29e-44	Zinc finger protein mex-5(mex-5)	1710.49	2134.09	2953.13	6.10907	20.8065	14.3809
NM_070205	839.575	6.25015	0.436773	14.3098	1.9e-46	1.07e-43	PUF (Pumilio/FBF) domain-containing(puf-3)	1254.27	1322.52	2395.22	17.6484	25.4302	22.3703
NM_058749	721.605	6.67989	0.467498	14.2886	2.58e-46	1.39e-43	hypothetical protein(W05F2.3)	1005.41	1379.14	1903.23	12.2181	20.0359	9.58726
NM_072771	1111.53	6.32585	0.44552	14.1988	9.32e-46	4.84e-43	POsterior Segregation(pos-1)	1689.04	2208.24	2689.43	16.2908	26.2008	39.9469
NM_171363	684.374	6.11282	0.432899	14.1206	2.83e-45	1.42e-42	PUF (Pumilio/FBF) domain-containing(puf-11)	1208.5	1016.49	1822.66	15.6121	26.2008	16.7777
NM_058896	623.774	5.95081	0.435602	13.6611	1.73e-42	8.33e-40	CYclin B(cyb-2.2)	1646.13	873.59	1163.43	19.6848	25.4302	14.3809
NM_070347	737.986	7.93276	0.581511	13.6416	2.26e-42	1.05e-39	hypothetical protein(F55B11.2)	1949.33	729.34	1731.1	4.07271	8.47674	5.59257
NM_001025988	2522.54	5.97189	0.438535	13.6178	3.14e-42	1.4e-39	Chondroitin proteoglycan 1(cpg-1)	3225.05	4585	7087.99	89.5997	91.7029	55.9257
NM_063287	451.037	6.8864	0.506793	13.5882	4.7e-42	2.04e-39	hypothetical protein(T05H10.3)	1125.55	633.622	924.149	4.7515	6.1649	11.9841
NM_062758	245.441	5.84466	0.432984	13.4986	1.59e-41	6.68e-39	COLlagen(col-74)	457.657	438.143	551.803	10.8606	5.39429	8.78833
NM_060848	288.223	6.78137	0.503944	13.4566	2.82e-41	1.14e-38	hypothetical protein(Y18D10A.11)	723.67	440.839	549.362	6.10907	6.1649	3.19575
NM_059244	3751.18	6.16726	0.458638	13.4469	3.21e-41	1.26e-38	C. Elegans Y-box(cey-2)	8073.35	5416.8	8708	80.7755	161.058	67.1109
NM_063574	339.895	6.08362	0.453426	13.417	4.81e-41	1.84e-38	hypothetical protein(C01G6.3)	779.447	748.214	482.218	11.5394	11.5592	6.39151
NM_069141	489.533	6.74071	0.503887	13.3774	8.19e-41	3.04e-38	hypothetical protein(oma-1)	815.201	798.095	1296.49	4.7515	13.871	8.78833
NM_076866	710.461	6.47137	0.487241	13.2817	2.96e-40	1.07e-37	hypothetical protein(F48E3.4)	2103.79	1143.22	968.098	12.2181	13.871	21.5713
NM_058820	1125.83	5.58573	0.421306	13.2581	4.05e-40	1.42e-37	PaTched Related family(ptr-2)	2577.18	2732.67	1307.48	52.2665	46.2367	39.148
NM_062389	358.589	5.45781	0.415149	13.1466	1.78e-39	6.08e-37	hypothetical protein(W06B4.1)	858.107	481.283	764.223	14.9333	15.4122	17.5767
NM_065433	1988.09	5.16507	0.393293	13.1329	2.13e-39	6.92e-37	Heritable RNAi Deficient(hrde-1)	2924.71	3081.83	5598.61	119.466	104.033	99.8673
NM_066915	3887.41	6.24131	0.475215	13.1337	2.11e-39	6.92e-37	Stress-induced protein 1(sip-1)	6488.72	5021.79	11509.7	103.854	134.857	65.513
NM_063366	358.594	6.5241	0.499753	13.0546	5.98e-39	1.89e-36	Downstream Of DAF-16 (regulated by DAF-16)(dod-23)	848.095	837.19	443.152	8.14542	5.39429	9.58726
NM_077583	444.628	7.70169	0.593971	12.9664	1.9e-38	5.86e-36	hypothetical protein(Y62H9A.3)	1234.24	798.095	622.61	2.71514	7.70612	2.39682
NM_063051	279.42	6.57044	0.508063	12.9323	2.96e-38	8.93e-36	NanOS related(nos-2)	599.244	528.468	531.05	2.03636	6.93551	8.78833
NM_068419	333.874	5.4827	0.426398	12.8582	7.74e-38	2.28e-35	Pumilio domain-containing protein 7(puf-7)	506.283	586.438	866.771	15.6121	16.9535	11.1851
NM_068681	1263.34	6.20333	0.483079	12.8412	9.63e-38	2.78e-35	Chitinase-like protein C25A8.4(cht-3)	3659.82	1627.2	2191.34	21.0423	44.6955	35.9522
NM_062839	361.666	4.39154	0.343745	12.7756	2.24e-37	6.34e-35	Suppressor of ZYg-1(szy-4)	629.278	674.066	767.886	29.1878	41.6131	27.9629
NM_070234	2041.97	8.50658	0.669138	12.7127	5.02e-37	1.39e-34	UPF0375 protein C08F11.11(C08F11.11)	7594.24	3060.26	1563.85	16.9696	8.47674	7.98939
NM_060047	511.081	6.45084	0.509297	12.6662	9.11e-37	2.46e-34	C-type lectin domain-containing protein 91(clec-91)	1423.03	865.501	743.47	14.2545	14.6416	5.59257
NM_001267396	234.249	5.41128	0.428176	12.638	1.3e-36	3.45e-34	Muscle EXcess(mex-1)	368.986	432.751	571.336	8.82421	10.018	13.582
NM_069301	1205.17	6.34616	0.502387	12.632	1.41e-36	3.65e-34	TRansport of membrane to Cell Surface(trcs-1)	2461.34	1795.71	2885.98	16.2908	49.3192	22.3703
NM_074042	1059.39	-7.13063	0.56539	-12.6119	1.82e-36	4.62e-34	SaPosin-like Protein family(spp-12)	28.6036	12.1332	4.88322	2028.21	1884.92	2397.62
NM_001264443	734.242	6.31282	0.504182	12.5209	5.74e-36	1.43e-33	Microtubule-Associated Protein Homolog(maph-1.2)	1249.98	864.153	2236.51	16.9696	13.871	23.9682
NM_066136	529.863	6.12476	0.489248	12.5187	5.9e-36	1.44e-33	EGG sterile (unfertilizable)(egg-2)	1141.28	872.242	1120.7	11.5394	25.4302	7.98939
NM_077918	223.897	6.42073	0.514216	12.4864	8.85e-36	2.13e-33	hypothetical protein(meg-1)	348.963	568.912	410.19	7.46664	3.85306	3.99469
NM_065685	552.337	6.38548	0.511895	12.4742	1.03e-35	2.44e-33	DumPY: shorter than wild-type(dpy-17)	1643.27	653.844	977.864	15.6121	14.6416	8.78833
NM_058915	231.309	6.59871	0.529776	12.4557	1.3e-35	3.02e-33	EGG sterile (unfertilizable)(egg-5)	449.076	366.692	557.907	4.07271	7.70612	2.39682
NM_060232	327.246	6.2831	0.50449	12.4544	1.32e-35	3.02e-33	hypothetical protein(T24D1.3)	570.641	496.113	871.654	4.7515	12.3298	7.98939
NM_069012	562.094	7.7751	0.626478	12.4108	2.28e-35	5.11e-33	hypothetical protein(F17E9.4)	1620.39	593.178	1143.89	8.82421	3.08245	3.19575
NM_063565	454.049	5.6814	0.459398	12.3671	3.94e-35	8.67e-33	Activated in Blocked Unfolded protein response(abu-14)	735.111	1214.67	722.716	25.1151	13.1004	13.582
NM_059557	807.376	8.16516	0.67509	12.0949	1.12e-33	2.43e-31	DumPY: shorter than wild-type(dpy-14)	2401.27	1721.57	704.404	2.03636	5.39429	9.58726
NM_076467	583.801	7.0443	0.585238	12.0366	2.28e-33	4.85e-31	VITellogenin structural genes (yolk protein genes)(vit-2)	1601.8	510.942	1363.64	6.10907	12.3298	7.98939
NM_063003	1240.17	6.87731	0.573027	12.0017	3.48e-33	7.29e-31	hypothetical protein(C44B7.5)	3519.67	1970.97	1887.36	7.46664	32.3657	23.1692
NM_072015	544.198	7.48009	0.623754	11.9921	3.91e-33	8.06e-31	hypothetical protein(C10G8.4)	1521.71	1143.22	582.324	10.8606	3.08245	3.99469
NM_071850	18686.7	10.1619	0.84796	11.9839	4.32e-33	8.76e-31	hypothetical protein(F41F3.3)	68120.8	40666.4	3235.13	42.7635	26.2008	28.7618
NM_067096	232.265	7.16455	0.598334	11.9742	4.85e-33	9.69e-31	C. Elegans Homeobox(ceh-92)	390.438	334.337	659.234	4.07271	2.31184	3.19575
NM_059279	710.465	6.30369	0.528924	11.918	9.54e-33	1.88e-30	Cytoplasmic polyadenylation element-binding protein 3(cpb-3)	1205.64	896.508	2107.11	9.50299	19.2653	24.7671
NM_069052	481.539	5.78577	0.491677	11.7674	5.75e-32	1.11e-29	MEiotic SPindle(mesp-1)	848.095	540.601	1449.09	16.9696	18.4947	15.9788
NM_075751	589.652	6.35881	0.541016	11.7535	6.78e-32	1.29e-29	hypothetical protein(T04G9.7)	1746.25	924.819	824.043	6.78785	20.0359	15.9788
NM_062635	919.261	5.73255	0.488068	11.7454	7.46e-32	1.38e-29	DAZ protein 1(daz-1)	1576.06	1132.43	2705.3	33.9393	45.4661	22.3703
NM_070664	619.672	5.12065	0.435968	11.7455	7.45e-32	1.38e-29	GLutamiNe synthetase (glutamate-ammonia ligase)(gln-5)	1227.09	1000.31	1386.83	35.2968	49.3192	19.1745
NM_074923	168.873	6.2176	0.529853	11.7346	8.48e-32	1.55e-29	hypothetical protein(T05E12.3)	378.997	252.101	368.683	4.7515	2.31184	6.39151
NM_074286	515.284	6.43363	0.549051	11.7177	1.03e-31	1.86e-29	hypothetical protein(T01C3.3)	1621.82	529.816	904.616	8.82421	14.6416	11.9841
NM_001128966	999.541	4.53566	0.387804	11.6957	1.34e-31	2.38e-29	hypothetical protein(D1081.7)	1927.88	1244.33	2577.12	80.0967	85.538	82.2907
NM_063413	1667.36	6.39568	0.5521	11.5843	4.95e-31	8.69e-29	Pumilio domain-containing protein 5(puf-5)	2454.18	3735.68	3696.59	13.5757	57.7959	46.3384
NM_072155	316.059	5.16839	0.446512	11.575	5.51e-31	9.55e-29	Chondroitin proteoglycan 4(cpg-4)	507.713	494.765	842.355	11.5394	20.8065	19.1745
NM_069751	296.812	5.74343	0.497609	11.5421	8.1e-31	1.38e-28	CYtochrome P450 family(cyp-31A2)	720.81	405.788	621.389	5.43028	13.871	13.582
NM_072668	797.206	4.24986	0.368698	11.5267	9.68e-31	1.63e-28	hypothetical protein(oma-2)	1195.63	1760.66	1588.27	90.2784	92.4735	55.9257
NM_070368	818.355	7.74849	0.673107	11.5115	1.15e-30	1.92e-28	hypothetical protein(Y57G11B.5)	2878.95	1412.84	595.752	10.8606	6.93551	4.79363
NM_074386	747.295	-3.6629	0.31915	-11.477	1.72e-30	2.83e-28	CYtochrome P450 family(cyp-34A1)	97.2521	130.769	100.106	1536.09	1178.27	1441.29
NM_073001	138.754	4.74448	0.420244	11.2898	1.47e-29	2.39e-27	eLRR (extracellular Leucine-Rich Repeat) ONly(lron-2)	298.907	291.197	212.42	8.82421	10.7886	10.3862
NM_066150	4310.94	6.71828	0.59657	11.2615	2.03e-29	3.26e-27	Chondroitin proteoglycan-2(cpg-2)	6355.71	8138.68	11127.6	24.4363	123.298	95.8726
NM_063367	737.07	4.34618	0.387315	11.2213	3.2e-29	5.07e-27	Peroxidase skpo-1(skpo-1)	1824.91	1019.19	1370.96	56.3392	86.3086	64.714
NM_062477	18536.8	10.6862	0.956845	11.1681	5.84e-29	9.14e-27	COLlagen(col-17)	64533.9	44755.3	1864.17	11.5394	19.2653	36.7512
NM_076933	1718.32	6.07151	0.545565	11.1289	9.08e-29	1.4e-26	hypothetical protein(C39D10.7)	2039.43	3060.26	5059.01	27.1514	80.1437	43.9416
NM_073227	356.397	4.4243	0.398908	11.091	1.39e-28	2.12e-26	hypothetical protein(hpo-40)	737.972	482.632	822.822	40.0483	27.742	27.1639
NM_067286	1018.68	4.59445	0.415141	11.0672	1.81e-28	2.73e-26	hypothetical protein(Y37D8A.19)	2469.92	2148.92	1250.1	59.7331	97.0971	86.2854
NM_059194	13666.3	9.82128	0.888003	11.06	1.96e-28	2.93e-26	Cuticle collagen dpy-5(dpy-5)	46399.3	33888	1620.01	28.509	29.2833	32.7565
NM_059644	2553.96	4.72976	0.433137	10.9198	9.27e-28	1.35e-25	Argonaute protein wago-1(wago-1)	4360.61	3390.55	7015.96	156.799	251.22	148.603
NM_062479	9896.83	10.7083	0.980546	10.9208	9.17e-28	1.35e-25	COLlagen(col-73)	35309.7	22935.8	1099.94	4.07271	12.3298	19.1745
NM_065583	214.113	6.0727	0.556147	10.9192	9.33e-28	1.35e-25	hypothetical protein(B0393.6)	354.684	275.019	636.039	4.7515	5.39429	8.78833
NM_070407	16656.9	9.73749	0.895132	10.8783	1.46e-27	2.09e-25	DumPY: shorter than wild-type(dpy-4)	57387.3	40481.7	1955.73	42.0847	28.5127	46.3384
NM_078121	9684.04	9.43458	0.86791	10.8705	1.59e-27	2.25e-25	COLlagen(col-41)	34570.3	22074.3	1375.85	30.5453	28.5127	24.7671
NM_059230	2465.41	6.06435	0.558436	10.8595	1.8e-27	2.46e-25	C. Elegans Y-box(cey-3)	8323.63	2692.22	3558.64	43.4423	99.409	75.1002
NM_059493	383.154	4.59548	0.423136	10.8605	1.78e-27	2.46e-25	Meiotic spindle formation protein 2(mei-2)	776.586	479.935	951.006	29.1878	24.6596	37.5501
NM_069646	423.569	4.94855	0.455696	10.8593	1.8e-27	2.46e-25	CYclin B(cyb-2.1)	1135.56	469.15	857.005	26.4726	30.0539	23.1692
NM_064298	250.223	4.47208	0.41199	10.8548	1.89e-27	2.56e-25	Nematode Specific Peptide family, group E(nspe-5)	336.092	562.171	538.375	21.7211	26.2008	16.7777
NM_060084	386.447	5.57464	0.514789	10.829	2.51e-27	3.36e-25	Heat Shock Protein(hsp-70)	679.334	411.18	1180.52	16.9696	13.1004	17.5767
NM_073880	374.285	4.79044	0.447651	10.7013	1e-26	1.33e-24	Sun domain-containing protein 1(sun-1)	762.285	466.454	938.798	30.5453	30.0539	17.5767
NM_063791	422.715	3.63977	0.341047	10.6724	1.37e-26	1.8e-24	Glyceraldehyde-3-phosphate dehydrogenase 4(gpd-4)	706.508	758.999	882.641	73.9876	67.8139	46.3384
NM_001269130	252.288	5.62836	0.527612	10.6676	1.44e-26	1.87e-24	hypothetical protein(B0238.9)	387.578	320.856	775.211	8.82421	8.47674	12.783
NM_068118	15965.1	9.94361	0.932222	10.6666	1.46e-26	1.88e-24	Cuticle collagen dpy-13(dpy-13)	55561	38359.8	1772.61	17.6484	29.2833	50.3331
NM_058868	286.824	5.98976	0.562628	10.646	1.82e-26	2.32e-24	EGG sterile (unfertilizable)(egg-4)	434.774	332.989	926.59	10.1818	10.018	6.39151
NM_061998	408.761	4.36191	0.410196	10.6337	2.08e-26	2.62e-24	Receptor expression-enhancing protein(Y110A2AR.1)	789.458	586.438	963.214	51.5877	33.9069	27.9629
NM_078235	1697.03	4.16079	0.392138	10.6105	2.66e-26	3.32e-24	hypothetical protein(F09C8.1)	3881.5	3222.04	2539.27	121.503	238.89	178.962
NM_062087	95.1547	4.9534	0.469413	10.5523	4.96e-26	6.13e-24	F-box C protein(fbxc-50)	217.387	168.517	167.25	6.78785	5.39429	5.59257
NM_072102	600.511	5.70249	0.542431	10.5128	7.54e-26	9.24e-24	Rho GTPase Activating protein(rga-3)	911.023	729.34	1894.69	14.9333	33.9069	19.1745
NM_063204	685.609	3.3976	0.323656	10.4976	8.86e-26	1.08e-23	hypothetical protein(F18A1.7)	1557.46	1005.71	1193.95	112	128.692	115.846
NM_063457	9120.21	9.4595	0.905939	10.4416	1.6e-25	1.91e-23	Cuticle collagen rol-6(rol-6)	27512.3	26021.7	1109.71	32.5817	14.6416	30.3597
NM_071825	9420.71	9.39587	0.89988	10.4412	1.61e-25	1.91e-23	hypothetical protein(Y47D7A.13)	37596.5	17485.3	1358.76	38.012	16.9535	28.7618
NM_059742	1823.11	6.75959	0.649664	10.4048	2.36e-25	2.78e-23	Female germline-specific tumor suppressor gld-1(gld-1)	3591.18	1957.49	5289.74	9.50299	52.4016	38.3491
NM_066613	933.095	4.79082	0.461604	10.3786	3.1e-25	3.63e-23	Protein glp-1(glp-1)	1803.45	1110.86	2489.22	78.7391	74.7494	41.5448
NM_064350	766.262	5.32681	0.513316	10.3773	3.15e-25	3.65e-23	Piwi-like protein(wago-4)	1659.01	706.422	2120.54	48.1938	35.4482	27.9629
NM_064638	2965.14	9.55508	0.925262	10.3269	5.33e-25	6.12e-23	hypothetical protein(tag-297)	10285.8	6855.25	626.273	15.6121	3.85306	3.99469
NM_062025	4387.08	-6.72779	0.656225	-10.2523	1.16e-24	1.32e-22	C-type LECtin(clec-3)	25.7432	64.7104	155.042	5441.14	12713.6	7922.28
NM_077643	102.782	5.25136	0.513335	10.2299	1.46e-24	1.65e-22	hypothetical protein(E01G6.1)	168.761	179.302	252.706	3.39393	6.93551	5.59257
NM_069798	386.432	6.42647	0.630201	10.1975	2.03e-24	2.28e-22	TransThyretin-Related family domain(ttr-50)	1125.55	843.931	322.292	4.07271	11.5592	11.1851
NM_074091	479.76	8.30643	0.816655	10.1713	2.66e-24	2.96e-22	hypothetical protein(D1086.6)	1538.87	218.398	1112.15	2.03636	2.31184	4.79363
NM_065587	386.12	5.47535	0.538805	10.162	2.93e-24	3.22e-22	hypothetical protein(C38D4.4)	901.012	502.854	861.888	12.8969	29.2833	8.78833
NM_066328	12598.1	10.6171	1.04942	10.1171	4.64e-24	5.06e-22	Putative cuticle collagen 90(col-90)	39254.1	35784.8	501.751	14.9333	10.018	23.1692
NM_063940	398.033	4.87441	0.484501	10.0607	8.24e-24	8.92e-22	EGG sterile (unfertilizable)(egg-3)	806.62	556.779	946.123	25.7938	39.3012	13.582
NM_072029	160.797	3.56117	0.354911	10.034	1.08e-23	1.16e-21	hypothetical protein(C35A11.4)	288.896	285.804	314.967	31.2241	23.1184	20.7724
NM_074139	103.588	5.07655	0.508997	9.97364	1.99e-23	2.12e-21	hypothetical protein(F14D7.2)	191.644	213.005	198.991	6.78785	2.31184	8.78833
NM_074837	611.445	4.79524	0.481576	9.95739	2.34e-23	2.47e-21	GlYcoGenin like(gyg-2)	932.476	1069.07	1539.43	27.1514	68.5845	31.9575
NM_059559	454.191	6.32227	0.635118	9.95448	2.41e-23	2.52e-21	hypothetical protein(syp-4)	1071.2	401.744	1218.36	4.07271	16.1829	13.582
NM_065354	479.933	4.61679	0.464416	9.94106	2.76e-23	2.87e-21	hypothetical protein(C14B1.9)	1315.76	613.4	837.472	24.4363	47.778	40.7459
NM_064372	263.106	6.109	0.616271	9.91285	3.66e-23	3.77e-21	Pumilio domain-containing protein 6(puf-6)	351.824	405.788	798.406	4.7515	13.871	3.99469
NM_072297	479.601	3.18741	0.322289	9.88993	4.6e-23	4.71e-21	Embryonic mRna (mRNA) Anterior(era-1)	740.832	918.078	933.915	82.133	116.362	86.2854
NM_059587	203.418	4.94269	0.500049	9.88442	4.86e-23	4.93e-21	hypothetical protein(C30F12.4)	459.087	223.79	499.309	16.2908	9.24735	12.783
NM_073924	6888.17	10.1412	1.02619	9.88242	4.96e-23	4.99e-21	Cuticlin-2(cut-2)	20616	20224.7	451.698	5.43028	20.8065	10.3862
NM_063957	112.05	4.41949	0.448383	9.85652	6.42e-23	6.42e-21	NanOS related(nos-1)	185.923	190.087	266.135	7.46664	13.1004	9.58726
NM_058635	536.431	4.66671	0.473586	9.85397	6.59e-23	6.53e-21	Serine/threonine-protein kinase plk-2(plk-2)	892.431	589.134	1615.12	42.7635	42.3837	36.7512
NM_060397	662.037	4.06294	0.41236	9.85291	6.66e-23	6.55e-21	Succinate dehydrogenase [ubiquinone] flavoprotein subunit, mitochondrial(sdha-2)	1371.54	928.863	1447.87	100.46	74.7494	48.7353
NM_060127	237.316	4.92783	0.500849	9.83896	7.65e-23	7.47e-21	hypothetical protein(C41G7.3)	494.841	270.975	612.844	15.6121	20.0359	9.58726
NM_070106	2240.12	10.5352	1.07557	9.79496	1.18e-22	1.15e-20	COLlagen(col-131)	6853.41	6442.73	135.509	2.03636	3.85306	3.19575
NM_001268832	108.092	4.19495	0.430551	9.74322	1.97e-22	1.9e-20	hypothetical protein(B0513.4)	245.991	210.309	158.705	10.8606	13.1004	9.58726
NM_068206	410.828	7.59939	0.78113	9.72871	2.27e-22	2.17e-20	COLlagen(col-111)	1327.2	951.782	173.354	4.7515	3.08245	4.79363
NM_071876	999.623	4.77945	0.492385	9.70673	2.82e-22	2.67e-20	Histone H1.4(hil-4)	1937.89	1371.05	2478.23	81.4542	95.5559	33.5554
NM_059057	405.694	5.66286	0.586037	9.66298	4.33e-22	4.07e-20	Him-Three Paralog(htp-3)	750.843	390.958	1245.22	12.8969	24.6596	9.58726
NM_060241	72.5138	5.3461	0.553984	9.65028	4.9e-22	4.58e-20	Histone H2A(his-68)	151.599	111.895	161.146	3.39393	3.85306	3.19575
NM_063260	238.677	3.81234	0.395955	9.62821	6.08e-22	5.64e-20	PERMeable eggshell(perm-1)	440.495	314.115	582.324	33.2605	33.9069	27.9629
NM_068398	515.012	5.50978	0.575012	9.58203	9.52e-22	8.76e-20	Him-Three Paralog(htp-1)	1566.04	413.877	1043.79	23.7575	14.6416	27.9629
NM_076753	217.754	5.28312	0.552197	9.56746	1.1e-21	1e-19	hypothetical protein(C53B7.2)	543.467	342.426	388.216	19.006	4.62367	8.78833
NM_060231	249.056	4.41597	0.462461	9.54886	1.31e-21	1.19e-19	hypothetical protein(har-2)	669.323	296.589	461.464	17.6484	27.742	21.5713
NM_062296	300.673	5.35974	0.5622	9.53352	1.52e-21	1.37e-19	hypothetical protein(Y14H12B.2)	560.63	343.774	857.005	23.0787	11.5592	7.98939
NM_064006	1284.74	6.68268	0.701372	9.52801	1.6e-21	1.44e-19	hypothetical protein(T06D8.10)	4545.1	2281.04	808.172	42.7635	16.9535	14.3809
NM_066591	286.532	4.24947	0.446404	9.51933	1.74e-21	1.55e-19	Zinc finger-interacting factor 1(zif-1)	500.562	424.662	708.066	25.1151	41.6131	19.1745
NM_060242	325.425	4.64196	0.487972	9.51275	1.86e-21	1.64e-19	Protein argonaute(hpo-24)	560.63	370.736	946.123	31.2241	24.6596	19.1745
NM_066980	254.788	-5.40103	0.568502	-9.50046	2.09e-21	1.83e-19	C-type LECtin(clec-163)	22.8828	8.0888	4.88322	410.665	487.798	594.41
NM_062815	222.508	5.67491	0.597453	9.49851	2.13e-21	1.86e-19	Fem-3 mRNA-binding factor 1(fbf-1)	512.004	198.176	599.415	12.8969	6.1649	6.39151
NM_001269483	1939.5	9.09494	0.958279	9.49091	2.29e-21	1.98e-19	Cuticle collagen 1(sqt-3)	6013.9	5397.92	203.874	4.7515	6.1649	10.3862
NM_069940	296.788	4.93885	0.520656	9.48582	2.4e-21	2.07e-19	hypothetical protein(C42C1.8)	589.233	284.456	850.9	21.7211	20.0359	14.3809
NM_063502	331.127	4.66564	0.492179	9.47956	2.55e-21	2.18e-19	hypothetical protein(T21B10.4)	735.111	368.04	808.172	17.6484	36.2188	21.5713
NM_065806	494.896	5.83023	0.615225	9.47658	2.63e-21	2.23e-19	X chromosome NonDisjunction factor(xnd-1)	726.53	752.258	1439.33	15.6121	30.0539	5.59257
NM_171268	3783.16	7.54466	0.796265	9.47507	2.67e-21	2.25e-19	COLlagen(col-106)	12691.4	833.146	9053.48	33.2605	48.5486	39.148
NM_060535	2999.96	7.73824	0.819205	9.44603	3.52e-21	2.95e-19	COLlagen(col-65)	11854.7	5361.52	699.521	21.0423	26.9714	35.9522
NM_074182	230.938	5.84904	0.619595	9.44009	3.72e-21	3.1e-19	COHesin family(coh-3)	374.707	217.049	770.327	9.50299	9.24735	4.79363
NM_171054	3830.02	-3.57488	0.379048	-9.4312	4.05e-21	3.35e-19	Glutathione S-Transferase(gst-35)	637.859	567.564	573.778	4375.45	8220.12	8605.37
NM_066650	193.019	7.00142	0.744784	9.4006	5.43e-21	4.46e-19	Cytoplasmic polyadenylation element-binding protein 1(cpb-1)	231.689	187.39	730.041	2.71514	3.08245	3.19575
NM_064066	353.47	4.43549	0.475305	9.33187	1.04e-20	8.49e-19	hypothetical protein(F54D5.9)	594.954	482.632	949.786	45.4786	20.8065	27.1639
NR_149260	2778.52	7.15281	0.771909	9.26639	1.93e-20	1.56e-18		11914.8	1159.39	3480.51	25.1151	36.9894	54.3278
NM_063836	771.324	3.47879	0.375716	9.2591	2.06e-20	1.66e-18	Glyceraldehyde-3-phosphate dehydrogenase 1(gpd-1)	1194.2	1536.87	1516.24	164.945	131.004	84.6875
NM_071886	247.008	7.34721	0.794371	9.24908	2.26e-20	1.81e-18	hypothetical protein(R02F11.1)	469.098	869.546	134.288	2.03636	3.08245	3.99469
NM_059277	1295.28	4.35461	0.471182	9.24188	2.42e-20	1.93e-18	Histone H1.5(hil-5)	2508.53	1898.17	3003.18	193.454	93.2441	75.1002
NM_077008	127.797	4.92903	0.534105	9.22858	2.74e-20	2.17e-18	hypothetical protein(R09F10.8)	270.304	230.531	241.719	9.50299	12.3298	2.39682
NM_060766	306.415	3.94151	0.427363	9.22286	2.89e-20	2.28e-18	hypothetical protein(sygl-1)	453.366	432.751	839.913	32.5817	43.9249	35.9522
NM_065770	118.002	5.54699	0.601898	9.21584	3.09e-20	2.42e-18	hypothetical protein(R02F2.4)	238.84	132.117	322.292	5.43028	6.93551	2.39682
NM_064020	11495.4	9.32568	1.01839	9.15732	5.32e-20	4.14e-18	Cuticle collagen sqt-1(sqt-1)	33868	34502.8	494.426	33.2605	27.742	46.3384
NM_060166	228.992	5.69224	0.622189	9.14874	5.76e-20	4.45e-18	Probable histone chaperone asf-1-like protein(asfl-1)	603.535	231.879	512.738	15.6121	5.39429	4.79363
NM_171053	1216.57	-5.73398	0.627601	-9.13635	6.46e-20	4.96e-18	Glutathione S-Transferase(gst-34)	25.7432	22.9183	85.4563	1255.75	2875.15	3034.37
NM_064476	188.819	4.93323	0.540784	9.12238	7.35e-20	5.61e-18	hypothetical protein(Y54G9A.5)	377.567	277.715	441.931	16.2908	15.4122	3.99469
NM_064143	1449.34	2.6579	0.292147	9.09784	9.21e-20	7e-18	HMG(hmg-12)	2571.46	2181.28	2754.13	458.859	388.389	341.946
NM_073854	439.087	-3.4044	0.375428	-9.06805	1.21e-19	9.15e-18	hypothetical protein(F15B9.6)	88.671	90.3249	48.8322	713.403	838.426	854.864
NM_063078	149.635	5.23385	0.577494	9.06304	1.27e-19	9.52e-18	Defective in germ line development protein 3(gld-3)	304.628	191.435	378.449	5.43028	13.871	3.99469
NM_062624	493.15	5.82661	0.643798	9.05038	1.42e-19	1.06e-17	hypothetical protein(EEED8.3)	1852.08	692.94	362.579	13.5757	16.9535	20.7724
NM_068235	189.4	4.90217	0.545416	8.98795	2.52e-19	1.87e-17	hypothetical protein(Y17G9B.9)	364.695	195.479	539.595	16.9696	8.47674	11.1851
NM_064805	389.029	6.15467	0.686372	8.96696	3.05e-19	2.25e-17	hypothetical protein(F30H5.3)	613.546	1446.55	241.719	9.50299	8.47674	14.3809
NM_076188	23488.1	5.96075	0.66611	8.94859	3.6e-19	2.64e-17	Vitellogenin-5(vit-5)	63715.8	63091.3	11894.3	393.017	963.265	870.843
NM_068045	1692.92	-5.8268	0.65281	-8.92573	4.43e-19	3.23e-17	C-type LECtin(clec-74)	34.3243	47.1846	94.0019	1212.99	5828.14	2940.89
NM_072696	1463.59	9.18529	1.02926	8.92417	4.49e-19	3.26e-17	hypothetical protein(D1014.5)	4576.57	4098.32	91.5603	4.07271	4.62367	6.39151
NM_059471	254.818	4.80393	0.539235	8.90879	5.16e-19	3.72e-17	Protein-tyrosine-phosphatase(C55B7.3)	766.575	417.921	291.772	23.7575	18.4947	10.3862
NM_065437	535.862	7.12112	0.801299	8.88697	6.28e-19	4.5e-17	hypothetical protein(R74.2)	1617.53	1420.93	153.821	9.50299	5.39429	7.98939
NM_073923	8873.46	8.34376	0.942047	8.85704	8.22e-19	5.86e-17	hypothetical protein(F53F1.4)	27473.7	24763.9	839.913	86.2057	33.1363	43.9416
NM_171746	437.184	-2.98724	0.337977	-8.83859	9.69e-19	6.88e-17	ASparagiNe Synthetase(asns-2)	102.973	94.3693	96.4435	603.44	951.706	774.172
NM_076216	2292.48	3.65033	0.413493	8.82802	1.07e-18	7.52e-17	hypothetical protein(T27A10.6)	5155.79	5090.55	2494.1	412.701	300.539	301.2
NM_068662	766.968	3.66367	0.415372	8.82021	1.14e-18	8.02e-17	hypothetical protein(T22D1.5)	1803.45	808.88	1652.97	121.503	106.344	108.656
NM_073008	202.806	5.83005	0.661869	8.80846	1.27e-18	8.86e-17	hypothetical protein(tag-153)	347.533	191.435	656.793	4.7515	12.3298	3.99469
NM_060264	438.635	-4.28213	0.486757	-8.79727	1.4e-18	9.73e-17	hypothetical protein(Y106G6D.1)	51.4864	59.3178	18.3121	770.421	755.971	976.303
NM_062501	1000.6	-4.74285	0.539728	-8.78747	1.53e-18	1.06e-16	Glutathione S-Transferase(gst-30)	104.403	62.0141	50.053	872.918	2500.64	2413.59
NM_059475	556.369	4.01489	0.457687	8.77214	1.75e-18	1.2e-16	ATP-dependent RNA helicase glh-2(glh-2)	832.363	703.725	1607.8	80.7755	62.4196	51.1321
NM_061234	7808.57	9.07466	1.03638	8.75613	2.02e-18	1.38e-16	SQuaT(sqt-2)	24182.9	22264.4	317.409	29.8666	17.7241	39.148
NM_068453	628.537	3.17903	0.36364	8.74226	2.28e-18	1.55e-16	hypothetical protein(C45E5.4)	1172.75	1229.5	993.735	85.527	160.287	129.428
NM_067175	2514.9	-3.26096	0.373558	-8.72944	2.56e-18	1.73e-16	hypothetical protein(Y75B8A.3)	609.256	358.603	457.802	5857.24	4062.67	3743.83
NM_073320	238.955	2.76816	0.317498	8.71866	2.82e-18	1.89e-16	hypothetical protein(T21C9.13)	396.159	431.402	422.398	48.8725	68.5845	66.3119
NM_066210	251.196	4.37541	0.503955	8.68214	3.88e-18	2.6e-16	hypothetical protein(F56C9.3)	400.45	281.76	755.678	22.3999	28.5127	18.3756
NM_058323	373.274	5.62047	0.649358	8.65542	4.91e-18	3.27e-16	RNP (RRM RNA binding domain) containing(rnp-8)	560.63	439.491	1195.17	27.8302	6.93551	9.58726
NM_064184	174.605	4.5121	0.521632	8.64998	5.15e-18	3.41e-16	hypothetical protein(Y57A10A.5)	503.423	177.954	322.292	14.2545	17.7241	11.9841
NM_063623	1002.83	-4.2445	0.491012	-8.64439	5.41e-18	3.57e-16	CHItinase-Like(chil-18)	80.0899	148.295	73.2482	2608.57	1095.04	2011.73
NM_064178	223.451	4.61963	0.535374	8.6288	6.2e-18	4.07e-16	SET (trithorax/polycomb) domain containing(set-24)	411.891	245.36	631.156	20.3636	22.3478	9.58726
NM_058851	132.848	5.11515	0.59336	8.62065	6.66e-18	4.33e-16	Antibacterial factor-related peptide 2(abf-2)	211.666	132.117	430.944	7.46664	7.70612	7.19045
NM_064572	353.287	4.17058	0.483798	8.62049	6.67e-18	4.33e-16	hypothetical protein(Y54G11A.3)	690.776	378.825	938.798	50.9089	30.0539	30.3597
NM_068483	5197.86	9.06514	1.05243	8.61355	7.08e-18	4.58e-16	GaLactoFuranose synthesis (UGM, UDP-galactopyranose mutase)(glf-1)	15294.3	15560.1	274.681	35.9756	9.24735	12.783
NR_151578	164.583	4.92666	0.572903	8.59947	8.01e-18	5.15e-16		400.45	376.129	179.458	10.8606	4.62367	15.9788
NM_070240	574.632	4.70223	0.547881	8.58257	9.28e-18	5.93e-16	F-box A protein(fbxa-215)	1817.76	629.578	872.875	33.2605	63.9608	30.3597
NM_069706	20247.3	7.07478	0.827729	8.54722	1.26e-17	8.03e-16	COLlagen(col-125)	82202.3	34409.7	3977.38	264.047	344.464	286.02
NM_059762	383.159	4.57887	0.536749	8.53075	1.45e-17	9.21e-16	hypothetical protein(F30F8.1)	676.474	473.195	1057.22	46.8362	30.0539	15.1798
NM_070182	167.51	5.18332	0.609248	8.50773	1.77e-17	1.12e-15	hypothetical protein(Y62E10A.14)	370.416	217.049	390.657	6.78785	16.9535	3.19575
NM_060165	232.89	6.3872	0.751777	8.49613	1.96e-17	1.23e-15	Long Arms of the Bivalent protein(lab-1)	870.978	163.124	346.708	5.43028	2.31184	8.78833
NM_062881	735.798	5.60619	0.660292	8.49047	2.06e-17	1.28e-15	Anillin-like protein 2(ani-2)	1148.43	746.866	2430.62	19.006	55.4841	14.3809
NM_060153	694.053	2.98899	0.353222	8.46206	2.63e-17	1.63e-15	hypothetical protein(T05F1.2)	1208.5	1044.8	1445.43	194.133	157.205	114.248
NM_065346	451.607	3.94415	0.466352	8.45745	2.73e-17	1.69e-15	hypothetical protein(C14B1.2)	1332.93	599.919	611.623	60.4119	62.4196	42.3438
NM_060374	307.051	3.90956	0.464571	8.41541	3.92e-17	2.41e-15	LAMinin related. See also lmb-(lam-3)	790.888	326.248	610.402	48.8725	33.1363	32.7565
NM_073882	4959.59	6.21048	0.739246	8.40109	4.42e-17	2.71e-15	COLlagen(col-159)	21858.8	5083.81	2418.41	120.824	151.04	124.634
NM_060101	387.673	5.14518	0.613267	8.38979	4.87e-17	2.97e-15	MARCH (Membrane-Associated Ring finger (C3HC4)) homolog(marc-3)	1055.47	494.765	711.729	8.82421	40.0718	15.1798
NM_062530	746.104	2.96712	0.353707	8.38863	4.92e-17	2.98e-15	Interactor of FizzY protein(ify-1)	1500.26	1040.76	1428.34	217.211	151.04	139.015
NM_059562	1951.49	4.5909	0.548	8.37756	5.4e-17	3.26e-15	ATP-dependent RNA helicase glh-1(glh-1)	4929.82	1446.55	4866.13	174.448	185.718	106.259
NM_058687	980.567	5.75884	0.687851	8.37222	5.65e-17	3.4e-15	COLlagen(col-48)	3385.23	1527.43	864.329	67.1997	20.0359	19.1745
NM_001026585	712.207	-3.08454	0.368801	-8.36369	6.08e-17	3.64e-15	UDP-GlucuronosylTransferase(ugt-31)	198.795	124.028	128.184	1024.97	1538.14	1259.13
NM_078183	93.9594	5.02017	0.60034	8.36222	6.15e-17	3.67e-15	hypothetical protein(ZK662.2)	205.946	238.619	102.548	8.82421	4.62367	3.19575
NM_001267461	185.14	-2.96	0.354365	-8.35297	6.66e-17	3.95e-15	hypothetical protein(E01G4.3)	37.1846	37.7477	51.2738	369.938	317.492	297.205
NM_076472	3119.72	7.415	0.889587	8.33534	7.73e-17	4.56e-15	DumPY: shorter than wild-type(dpy-8)	8061.91	10117.7	429.723	55.6604	28.5127	24.7671
NM_076128	1977.8	7.93086	0.95372	8.31571	9.12e-17	5.36e-15	WaRThog (hedgehog-like family)(wrt-2)	5526.21	6128.61	163.588	21.7211	13.871	12.783
NM_064297	276.433	6.012	0.723574	8.30876	9.67e-17	5.66e-15	Nematode Specific Peptide family, group E(nspe-7)	1018.29	227.834	386.995	3.39393	7.70612	14.3809
NM_075994	2301.02	7.66655	0.92719	8.26859	1.36e-16	7.89e-15	DumPY: shorter than wild-type(dpy-3)	5783.64	7602.12	352.812	36.6544	7.70612	23.1692
NM_066672	164.191	3.6683	0.443853	8.26468	1.4e-16	8.09e-15	Histone H3-like centromeric protein cpar-1(cpar-1)	353.254	190.087	369.904	23.0787	19.2653	29.5607
NM_077468	5183.41	7.11655	0.861088	8.26461	1.4e-16	8.09e-15	COLlagen(col-178)	18845.5	752.258	11280.2	64.4846	90.9322	67.1109
NM_182404	155.114	3.66214	0.443743	8.25283	1.55e-16	8.89e-15	hypothetical protein(C10F3.7)	350.394	301.982	209.978	14.2545	28.5127	25.566
NM_001136405	182.493	4.35855	0.528382	8.24887	1.6e-16	9.15e-15	CCR (yeast CCR4/NOT complex component) homolog(ccr-4)	473.389	328.944	241.719	13.5757	27.742	9.58726
NM_072059	367.811	7.80403	0.946797	8.24256	1.69e-16	9.6e-15	GRound-Like (grd related)(grl-1)	1310.04	821.013	65.9234	2.03636	3.85306	3.99469
NM_069160	8153.18	7.40262	0.898939	8.23484	1.8e-16	1.02e-14	COLlagen(col-119)	21203.8	1110.86	26316.9	44.121	116.362	127.031
NM_076601	386.539	2.94099	0.358441	8.20495	2.31e-16	1.3e-14	Innexin-3(inx-3)	614.976	723.947	712.95	71.2725	120.986	75.1002
NM_073633	933.911	-4.74936	0.579082	-8.20153	2.37e-16	1.33e-14	Nuclear Hormone Receptor family(nhr-208)	107.263	51.229	42.7281	938.081	1508.09	2956.07
NM_076346	230.409	2.69983	0.329964	8.18221	2.79e-16	1.56e-14	COLlagen(col-165)	384.718	393.655	419.957	76.024	58.5665	49.5342
NM_073083	1625.83	5.98485	0.732712	8.16808	3.13e-16	1.75e-14	COLlagen(col-146)	6960.67	1612.37	1030.36	49.5513	70.8963	31.1586
NM_072124	8460.06	7.55118	0.924939	8.16397	3.24e-16	1.8e-14	COLlagen(col-140)	28504.9	1067.72	20918.5	35.9756	129.463	103.862
NM_064535	967.764	8.09293	0.994937	8.13412	4.15e-16	2.29e-14	hypothetical protein(F01D5.6)	2758.81	2897.14	129.405	3.39393	14.6416	3.19575
NM_059042	266.966	3.96532	0.488151	8.12316	4.54e-16	2.5e-14	Kinesin Cargo Adaptor(kca-1)	622.127	332.989	550.583	46.1574	32.3657	17.5767
NM_067385	237.842	4.41191	0.543222	8.12173	4.6e-16	2.52e-14	PhosphatidylSerine SYnthase(pssy-2)	417.612	223.79	721.495	15.6121	26.9714	21.5713
NM_060076	96.4062	4.95676	0.611014	8.11235	4.97e-16	2.71e-14	PRogression Of Meiosis(prom-1)	168.761	99.7618	291.772	4.07271	8.47674	5.59257
NM_076681	40986.8	-2.845	0.351514	-8.09357	5.79e-16	3.15e-14	ASpartyl Protease(asp-14)	11441.4	8024.09	10579.5	54426.4	92095.9	69353.5
NM_075081	9536.81	-4.58107	0.567893	-8.06678	7.22e-16	3.9e-14	Delta(9)-fatty-acid desaturase fat-5(fat-5)	1178.47	746.866	369.904	29582.8	13354.7	11988.1
NM_059743	357.873	3.65144	0.455795	8.01115	1.14e-15	6.12e-14	Glucosamine phosphate N-Acetyl transferase(gna-2)	898.152	521.727	568.895	32.5817	74.7494	51.1321
NM_059030	216	6.20362	0.774759	8.00716	1.17e-15	6.3e-14	hypothetical protein(W09C3.7)	634.999	121.332	522.504	10.8606	2.31184	3.99469
NM_060313	1004.28	5.36105	0.670085	8.00055	1.24e-15	6.62e-14	Probable arginine kinase ZC434.8(ZC434.8)	1830.63	907.293	3144.79	69.2361	59.3371	14.3809
NM_059720	2025.79	4.16128	0.522089	7.97044	1.58e-15	8.41e-14	Piwi-like protein(prg-1)	2644.4	2512.92	6354.29	312.241	169.535	161.386
NM_067318	370.641	4.13217	0.51877	7.96534	1.65e-15	8.73e-14	SNAPc (Small Nuclear RNA Activating Complex) homolog(snpc-1.2)	822.352	490.72	791.081	59.7331	42.3837	17.5767
NM_072090	126.012	3.60138	0.452293	7.96249	1.69e-15	8.9e-14	hypothetical protein(C14C11.2)	264.583	149.643	284.447	24.4363	16.1829	16.7777
NM_064392	249.718	2.76988	0.348333	7.95182	1.84e-15	9.66e-14	Homolog of S. Pombe Rad(hpr-17)	461.947	350.515	494.426	76.7027	52.4016	62.3172
NM_077559	3404.03	7.86405	0.989773	7.94531	1.94e-15	1.01e-13	COLlagen(col-180)	14595	5485.55	256.369	26.4726	40.8425	19.9735
NM_076068	2596.36	8.13353	1.02426	7.9409	2.01e-15	1.05e-13	hypothetical protein(T03G6.1)	6259.89	9147.08	115.976	23.0787	16.1829	15.9788
NM_063178	3419.42	8.75701	1.10319	7.93792	2.06e-15	1.07e-13	Warthog protein 1 N-product(wrt-1)	9309.03	11072.2	87.8979	9.50299	13.1004	24.7671
NM_069871	227.196	2.41396	0.30842	7.82687	5e-15	2.59e-13	hypothetical protein(ZK829.9)	346.103	369.388	432.165	68.5573	66.2727	80.6928
NM_181973	1047.78	5.23443	0.671437	7.79587	6.4e-15	3.3e-13	COLlagen(col-95)	1594.65	621.489	3907.79	35.2968	74.7494	52.73
NM_075973	1837.39	9.15033	1.17634	7.77863	7.33e-15	3.76e-13	hypothetical protein(Y102A11A.5)	6271.33	4698.24	35.4033	7.46664	2.31184	9.58726
NM_077917	76.578	4.41348	0.568215	7.76728	8.02e-15	4.1e-13	hypothetical protein(meg-2)	81.5201	165.82	191.666	9.50299	6.1649	4.79363
NM_066052	621.825	4.38271	0.565532	7.74971	9.21e-15	4.67e-13	D-aspartate oxidase 3(ddo-3)	1716.21	432.751	1411.25	44.7998	73.2082	52.73
NM_069774	510.437	7.65399	0.987647	7.74972	9.21e-15	4.67e-13	COLlagen(col-128)	1224.23	1752.57	70.8066	9.50299	2.31184	3.19575
NM_001028893	1355.62	-2.65036	0.342615	-7.7357	1.03e-14	5.2e-13	hypothetical protein(R02C2.7)	479.109	327.596	311.305	2790.49	2009.76	2215.46
NM_001268237	129.558	3.4792	0.450449	7.72386	1.13e-14	5.68e-13	Pharynx and intestine in excess protein 1(pie-1)	187.353	179.302	346.708	21.7211	23.889	18.3756
NM_067669	1190.75	5.34313	0.691966	7.72167	1.15e-14	5.76e-13	COLlagen(col-104)	4420.68	1740.44	811.835	96.3875	41.6131	33.5554
NM_070199	500.983	6.48946	0.840791	7.71827	1.18e-14	5.89e-13	hypothetical protein(Y38H8A.1)	1372.97	1492.38	107.431	8.14542	16.1829	8.78833
NM_069299	4582.46	6.67783	0.867285	7.69969	1.36e-14	6.79e-13	COLlagen(col-122)	20527.3	896.508	5804.92	67.8785	109.427	88.6822
NM_067007	3848.45	4.95588	0.645873	7.67316	1.68e-14	8.32e-13	COLlagen(col-92)	14238.8	3145.19	4985.76	135.757	361.417	223.703
NM_001129685	159.508	4.95891	0.647178	7.66237	1.83e-14	8.98e-13	hypothetical protein(H29C22.1)	501.992	183.346	241.719	3.39393	15.4122	11.1851
NM_059122	179.335	4.62306	0.603321	7.66268	1.82e-14	8.98e-13	hypothetical protein(Y110A7A.15)	276.024	155.035	603.077	18.3272	11.5592	11.9841
NM_059721	457.811	3.79845	0.496118	7.65635	1.91e-14	9.37e-13	hypothetical protein(D2030.7)	1304.32	461.061	797.185	44.121	77.0612	63.1162
NM_070792	735.832	3.16596	0.413788	7.65117	1.99e-14	9.72e-13	Downstream Of DAF-16 (regulated by DAF-16)(dod-19)	1162.73	1675.73	1134.13	171.054	181.864	89.4811
NM_070298	10749.7	7.55966	0.988196	7.64997	2.01e-14	9.78e-13	NOmpA Homolog (Drosophila nompA: no mechanoreceptor potential A)(noah-2)	27456.5	35426.2	1275.74	221.284	32.3657	86.2854
NM_077909	1065.32	5.36419	0.704802	7.61091	2.72e-14	1.32e-12	hypothetical protein(M03B6.3)	2715.91	3154.63	369.904	48.1938	58.5665	44.7406
NM_001027255	1043.72	2.86623	0.376788	7.607	2.81e-14	1.35e-12	Nematode Specific Peptide family, group E(nspe-2)	1590.36	1423.63	2492.88	227.393	218.083	309.988
NM_067232	388.429	3.72108	0.491337	7.57336	3.64e-14	1.75e-12	hypothetical protein(Y111B2A.3)	647.87	465.106	1053.55	80.7755	38.5306	44.7406
NM_071919	4366.7	7.84569	1.03864	7.55379	4.23e-14	2.03e-12	hypothetical protein(C02E7.6)	16098.1	9683.64	305.201	71.9512	27.742	13.582
NM_068579	201.242	4.53872	0.602287	7.53581	4.85e-14	2.32e-12	hypothetical protein(Y73B6BL.23)	421.902	218.398	517.621	29.8666	8.47674	11.1851
NM_064819	1740.81	8.09968	1.07527	7.53268	4.97e-14	2.36e-12	hypothetical protein(T19C3.2)	6358.57	3970.25	78.1315	14.9333	4.62367	18.3756
NM_058927	175.89	3.84807	0.510979	7.53079	5.04e-14	2.38e-12	Presenilin hop-1(hop-1)	516.294	173.909	296.655	23.0787	25.4302	19.9735
NM_073277	2172.1	5.84366	0.77592	7.53127	5.02e-14	2.38e-12	Cuticle collagen 12(col-12)	8651.14	3532.11	626.273	60.4119	73.2082	89.4811
NM_076156	34332.8	-2.81275	0.373687	-7.52702	5.19e-14	2.44e-12	Fatty acid-binding protein homolog 1(lbp-1)	11531.5	8142.72	5991.71	50552.5	59808.8	69969.5
NM_059134	1347.04	5.18528	0.689824	7.51682	5.61e-14	2.62e-12	Piwi-like protein(ppw-2)	2499.95	847.975	4518.2	84.8482	102.491	28.7618
NM_069145	260.26	3.97022	0.528173	7.51689	5.61e-14	2.62e-12	hypothetical protein(C27B7.5)	499.132	239.968	728.82	31.2241	40.8425	21.5713
NM_058908	950.716	7.69544	1.02395	7.51545	5.67e-14	2.64e-12	hypothetical protein(R12E2.14)	3902.95	1554.4	219.745	21.7211	3.08245	2.39682
NM_068803	83.8804	4.37433	0.582471	7.50995	5.91e-14	2.74e-12	Histone H3(his-59)	266.013	95.7174	118.418	7.46664	8.47674	7.19045
NM_073318	510.861	4.04019	0.539261	7.4921	6.78e-14	3.13e-12	hypothetical protein(T21C9.9)	1631.83	701.029	556.687	51.5877	81.6849	42.3438
NM_062317	159.87	3.95166	0.527686	7.48865	6.96e-14	3.2e-12	hypothetical protein(W06A11.1)	397.589	342.426	161.146	23.7575	23.1184	11.1851
NM_001263848	861.695	5.84292	0.780499	7.48613	7.09e-14	3.25e-12	hypothetical protein(F10D11.6)	3249.36	1575.97	256.369	34.6181	34.6776	19.1745
NM_075191	1685.82	-2.62448	0.350781	-7.48183	7.33e-14	3.35e-12	hypothetical protein(C08E8.4)	582.082	354.559	474.893	2467.38	2687.13	3548.89
NM_059776	2067.76	5.73679	0.768743	7.46256	8.49e-14	3.87e-12	Putative carboxypeptidase suro-1(suro-1)	7406.89	4218.31	553.024	87.5633	83.2261	57.5236
NM_062111	146.95	4.55881	0.611192	7.45888	8.73e-14	3.96e-12	BTB and MATH domain containing(bath-30)	354.684	134.813	356.475	16.2908	14.6416	4.79363
NM_077448	7765.26	7.19	0.964346	7.45584	8.93e-14	4.04e-12	LiPocalin-Related protein(lpr-3)	20348.6	24778.7	1147.56	212.46	31.5951	72.7034
NM_072770	392.057	4.23181	0.568154	7.44835	9.45e-14	4.26e-12	Probable V-type proton ATPase subunit H 1(vha-18)	1304.32	311.419	617.727	36.6544	45.4661	36.7512
NM_001038393	403.984	5.38889	0.725408	7.42878	1.1e-13	4.92e-12	hypothetical protein(F32D1.11)	1244.25	982.789	140.392	19.6848	20.8065	15.9788
NM_072595	118.222	-4.37691	0.589451	-7.42541	1.12e-13	5.03e-12	hypothetical protein(ZK105.5)	7.15089	6.74066	18.3121	185.308	161.058	330.761
NM_001047782	88.4183	-3.25728	0.43905	-7.41894	1.18e-13	5.27e-12	hypothetical protein(F18E9.8)	12.8716	18.8739	18.3121	145.26	140.251	194.941
NM_073660	4392.35	8.34008	1.12533	7.41121	1.25e-13	5.56e-12	Cuticle collagen lon-3(lon-3)	12333.9	13857.5	81.7939	40.0483	15.4122	25.566
NM_064883	673.93	4.29573	0.580215	7.40368	1.32e-13	5.87e-12	Ubiquinol-Cytochrome c oxidoReductase complex(ucr-2.3)	1341.51	567.564	1938.64	65.1634	95.5559	35.1533
NM_073738	524.175	7.09294	0.959392	7.39316	1.43e-13	6.33e-12	hypothetical protein(C13C12.2)	1427.32	1646.07	48.8322	9.50299	6.93551	6.39151
NM_059731	789.099	3.62276	0.490276	7.38922	1.48e-13	6.5e-12	Enhancer of Glp-One (glp-1)(ego-1)	1633.26	779.221	1966.72	132.363	148.728	74.3013
NM_072568	49.1408	5.0102	0.6815	7.35172	1.96e-13	8.58e-12	hypothetical protein(C50E3.13)	72.9391	149.643	63.4818	4.07271	2.31184	2.39682
NM_077484	147.939	2.73608	0.372406	7.34702	2.03e-13	8.86e-12	Innexin-2(inx-2)	280.315	277.715	213.641	29.8666	48.5486	37.5501
NM_001268168	1775.08	-2.41988	0.330978	-7.3113	2.65e-13	1.15e-11	Probable trans-2-enoyl-CoA reductase 2, mitochondrial(Y48A6B.9)	709.368	529.816	438.269	3349.81	3013.86	2609.33
NM_001307339	850.346	7.48444	1.02477	7.3035	2.8e-13	1.22e-11	hypothetical protein(Y54G2A.76)	2009.4	3000.94	63.4818	15.6121	3.85306	8.78833
NM_065501	95.2927	3.36714	0.461116	7.30215	2.83e-13	1.22e-11	hypothetical protein(C28A5.2)	203.085	140.206	178.237	25.1151	12.3298	12.783
NM_077451	4382.52	7.03992	0.964135	7.3018	2.84e-13	1.22e-11	LiPocalin-Related protein(lpr-4)	11194	14469.5	433.385	115.394	29.2833	53.5289
NM_071917	820.397	6.91823	0.948046	7.29736	2.93e-13	1.26e-11	hypothetical protein(H23N18.5)	3063.44	1740.44	78.1315	13.5757	10.018	16.7777
NM_062933	365.286	7.51941	1.03255	7.28235	3.28e-13	1.41e-11	hypothetical protein(C56C10.4)	1154.15	997.618	28.0785	4.07271	5.39429	2.39682
NM_001313477	249.313	4.11262	0.565508	7.27242	3.53e-13	1.51e-11	hypothetical protein(B0511.19)	805.19	307.374	301.539	26.4726	16.9535	38.3491
NM_073276	2098.8	6.40067	0.880354	7.27056	3.58e-13	1.52e-11	Cuticle collagen 13(col-13)	9260.4	2817.6	367.462	36.6544	53.1722	57.5236
NM_001038488	3223.5	6.91447	0.95163	7.26592	3.7e-13	1.57e-11	Cuticle collagen 19(col-19)	13855.6	426.01	4900.31	21.0423	69.3551	68.7087
NM_064180	72.3597	4.20395	0.578643	7.26519	3.73e-13	1.58e-11	hypothetical protein(Y57A10A.1)	121.565	74.1473	216.082	7.46664	7.70612	7.19045
NM_059974	41.7302	3.99397	0.550326	7.25747	3.94e-13	1.66e-11	Prion-like-(Q/N-rich)-domain-bearing protein(pqn-26)	84.3805	90.3249	61.0402	6.78785	3.85306	3.99469
NM_058897	78.7722	3.76426	0.518833	7.25523	4.01e-13	1.68e-11	hypothetical protein(H31G24.3)	198.795	86.2805	155.042	8.14542	10.7886	13.582
NM_059287	750.019	4.72012	0.650897	7.25172	4.12e-13	1.72e-11	FACT complex subunit ssrp1-B(hmg-3)	1584.64	652.496	2098.56	59.7331	86.3086	18.3756
NM_062478	6891.92	7.66868	1.0589	7.2421	4.42e-13	1.84e-11	COLlagen(col-20)	22779.9	347.818	18021.5	19.6848	95.5559	87.0843
NM_059494	318.719	2.95986	0.409564	7.22686	4.94e-13	2.06e-11	hypothetical protein(F57B10.4)	669.323	332.989	692.196	71.9512	74.7494	71.1055
NM_069367	375.187	7.05729	0.97665	7.22602	4.97e-13	2.06e-11	Sperm-Specific family, class Q(ssq-1)	1051.18	41.7921	1141.45	8.82421	3.08245	4.79363
NM_074167	320.255	3.43206	0.476249	7.20645	5.74e-13	2.37e-11	Nuclear RNA export factor 2(nxf-2)	932.476	332.989	493.205	57.018	54.7135	51.1321
NM_072199	1685.81	6.74016	0.935436	7.20537	5.79e-13	2.39e-11	hypothetical protein(K08B12.1)	4500.77	5350.74	169.692	48.8725	20.8065	23.9682
NM_059226	223.144	3.16959	0.440176	7.20073	5.99e-13	2.46e-11	hypothetical protein(M01A10.1)	449.076	276.367	479.776	63.127	37.76	32.7565
NM_064073	192.043	4.73153	0.65739	7.19745	6.14e-13	2.51e-11	hypothetical protein(F54D5.2)	370.416	184.694	555.466	17.6484	20.0359	3.99469
NM_182273	8007.42	7.57346	1.05235	7.1967	6.17e-13	2.52e-11	Dauer or Aging adult Overexpression(dao-2)	21448.4	25791.1	554.245	171.054	26.2008	53.5289
NM_063135	3101.52	2.84403	0.395606	7.18904	6.52e-13	2.66e-11	Heat Shock Protein(hsp-4)	4033.1	7308.23	4993.09	936.724	789.878	548.072
NM_073342	4039.19	3.24556	0.451963	7.18102	6.92e-13	2.81e-11	hypothetical protein(F28H7.3)	9799.58	8118.46	4005.46	554.568	884.663	872.441
NM_069586	1423.09	2.7487	0.3833	7.17115	7.44e-13	3.01e-11	G2/mitotic-specific cyclin-B1(cyb-1)	2465.63	2015.46	2951.9	513.84	290.521	301.2
NM_067231	278.922	3.47271	0.485264	7.15633	8.29e-13	3.34e-11	hypothetical protein(Y111B2A.2)	783.737	280.412	471.23	53.624	47.778	36.7512
NM_072077	138.851	4.24255	0.592908	7.1555	8.34e-13	3.35e-11	hypothetical protein(CD4.8)	347.533	137.51	306.422	18.3272	17.7241	5.59257
NM_063851	551.824	-2.47971	0.346625	-7.15387	8.44e-13	3.38e-11	C-type LECtin(clec-143)	178.772	167.168	157.484	679.464	1160.54	967.515
NM_068236	202.117	4.5061	0.631136	7.13967	9.36e-13	3.73e-11	CYtochrome P450 family(cyp-31A3)	296.047	230.531	634.818	6.78785	27.742	16.7777
NM_074840	547.604	4.77681	0.669075	7.13942	9.37e-13	3.73e-11	MICOS complex subunit MIC60(immt-2)	1048.32	477.239	1644.42	31.9029	69.3551	14.3809
NM_063122	743.87	4.35257	0.609833	7.13732	9.52e-13	3.78e-11	PUF (Pumilio/FBF) domain-containing(puf-8)	1628.97	788.658	1837.31	57.018	123.298	27.9629
NM_061262	62.438	3.94556	0.554054	7.12125	1.07e-12	4.23e-11	hypothetical protein(C50D2.1)	158.75	119.984	73.2482	10.8606	5.39429	6.39151
NM_001269295	206.084	5.92888	0.833295	7.11498	1.12e-12	4.41e-11	hypothetical protein(C35A5.11)	637.859	502.854	75.6899	2.03636	8.47674	9.58726
NM_001306528	90.5135	-4.51758	0.634943	-7.11494	1.12e-12	4.41e-11	Glutathione S-Transferase(gst-25)	7.15089	10.7851	4.88322	97.0663	267.402	155.793
NM_076612	3364.77	6.22259	0.874743	7.11362	1.13e-12	4.43e-11	PaTched Related family(ptr-4)	9125.96	10332.1	463.906	130.327	72.4376	63.9151
NM_059900	85.2735	4.14801	0.584097	7.10159	1.23e-12	4.82e-11	hypothetical protein(D1081.9)	111.554	118.636	253.927	4.7515	10.7886	11.9841
NM_059153	547.256	3.75588	0.530771	7.07626	1.48e-12	5.77e-11	hypothetical protein(B0261.7)	1358.67	624.185	1074.31	53.624	125.61	47.1374
NM_064147	275.158	2.81816	0.398677	7.06877	1.56e-12	6.06e-11	hypothetical protein(W03C9.2)	504.853	308.722	632.377	74.6664	62.4196	67.9098
NM_070006	312.105	3.60045	0.509313	7.06921	1.56e-12	6.06e-11	Protein let-99(let-99)	391.869	362.648	975.423	44.121	57.0253	41.5448
NM_068755	2825.44	-6.11529	0.865302	-7.06724	1.58e-12	6.11e-11	hypothetical protein(C06E4.3)	130.146	64.7104	46.3906	488.047	7931.14	8292.19
NM_059087	223.678	4.44884	0.629938	7.06235	1.64e-12	6.31e-11	hypothetical protein(W03G9.2)	457.657	171.213	654.351	12.8969	32.3657	13.582
NM_062318	475.951	4.67776	0.662618	7.05951	1.67e-12	6.42e-11	hypothetical protein(R11F4.3)	1141.28	1195.79	411.411	47.515	49.3192	10.3862
NM_067689	704.716	3.63544	0.515565	7.05136	1.77e-12	6.79e-11	hypothetical protein(K03H6.2)	2093.78	1234.89	584.765	101.139	119.445	94.2748
NM_001038397	257.358	5.16645	0.734614	7.03287	2.02e-12	7.73e-11	hypothetical protein(F41F3.8)	830.933	581.045	90.3395	13.5757	13.871	14.3809
NM_077042	2218.61	6.89883	0.983252	7.01635	2.28e-12	8.67e-11	hypothetical protein(H03E18.1)	6610.28	6318.7	272.239	76.7027	16.1829	17.5767
NM_071820	51.5749	4.58193	0.653329	7.0132	2.33e-12	8.84e-11	SKp1 Related (ubiquitin ligase complex component)(skr-7)	141.588	71.451	84.2355	7.46664	2.31184	2.39682
NM_075130	117.846	4.42177	0.631858	6.99804	2.6e-12	9.83e-11	hypothetical protein(Y59A8B.12)	337.522	114.591	223.407	7.46664	18.4947	5.59257
NM_073456	412.553	6.33782	0.907801	6.98151	2.92e-12	1.1e-10	MAM (Meprin, A5-protein, PTPmu) domain protein(mam-4)	1029.73	1349.48	65.9234	13.5757	4.62367	11.9841
NM_069959	124.569	4.21487	0.604869	6.96823	3.21e-12	1.21e-10	THaumatiN family(thn-1)	171.621	318.159	219.745	23.0787	10.018	4.79363
NM_062139	748.735	5.07114	0.728511	6.96096	3.38e-12	1.27e-10	ShK domain and PerOxidase domain containing protein(skpo-2)	2106.65	1863.12	393.099	78.7391	30.8245	19.9735
NM_074744	346.528	3.82029	0.549423	6.95328	3.57e-12	1.34e-10	hypothetical protein(syp-1)	736.541	260.19	944.902	36.6544	59.3371	41.5448
NM_001028759	334.759	-2.46454	0.35475	-6.94725	3.72e-12	1.39e-10	hypothetical protein(F45D3.4)	131.576	88.9768	87.8979	604.119	460.826	635.156
NM_073848	2518.79	6.75112	0.972932	6.93894	3.95e-12	1.47e-10	hypothetical protein(F15B9.8)	7489.84	7319.01	164.809	31.2241	43.9249	63.9151
NM_072188	1652.33	-4.46527	0.644129	-6.93226	4.14e-12	1.54e-10	hypothetical protein(W06H8.2)	60.0675	78.1917	290.551	2503.36	4371.68	2610.13
NM_069214	1018.18	6.75293	0.975293	6.924	4.39e-12	1.62e-10	hypothetical protein(Y11D7A.9)	3350.91	2628.86	73.2482	23.7575	11.5592	20.7724
NM_071909	1435.81	2.79448	0.404026	6.91659	4.63e-12	1.71e-10	Acidic leucine-rich nuclear phosphoprotein 32-related protein 2(T19H12.2)	2571.46	2076.12	2882.32	530.81	269.714	284.422
NM_001026965	67.0595	5.34884	0.773459	6.91548	4.66e-12	1.72e-10	hypothetical protein(F33A8.10)	194.504	160.428	37.8449	4.07271	2.31184	3.19575
NM_068580	277.198	4.86959	0.704466	6.91247	4.76e-12	1.75e-10	Him-Three Paralog(htp-2)	810.911	196.827	600.636	29.1878	20.0359	5.59257
NM_067803	1910.92	6.1479	0.890641	6.90278	5.1e-12	1.87e-10	CaDHerin family(cdh-10)	5174.38	5620.37	511.517	107.927	16.1829	35.1533
NM_075839	3553.28	6.73178	0.976161	6.89618	5.34e-12	1.95e-10	hypothetical protein(H42K12.3)	9865.37	10921.2	334.5	118.109	26.9714	53.5289
NM_069961	339.95	5.13672	0.745164	6.89341	5.45e-12	1.98e-10	THaumatiN family(thn-2)	616.407	736.08	631.156	43.4423	4.62367	7.98939
NM_065170	966.922	5.69756	0.827666	6.88388	5.82e-12	2.11e-10	hypothetical protein(Y54F10AM.6)	2723.06	2802.77	166.029	37.3332	31.5951	40.7459
NM_073598	159.265	4.24216	0.617096	6.87439	6.23e-12	2.25e-10	hypothetical protein(F58H1.6)	554.909	128.073	224.628	14.9333	13.871	19.1745
NM_068731	710.601	6.25605	0.910622	6.87008	6.42e-12	2.31e-10	hypothetical protein(C42D4.3)	3090.61	928.863	189.225	35.2968	10.018	9.58726
NM_061727	130.075	3.82526	0.557237	6.86468	6.66e-12	2.4e-10	hypothetical protein(F52C6.2)	324.65	106.502	297.876	16.2908	22.3478	12.783
NM_001047629	1304.38	-3.30359	0.481551	-6.86032	6.87e-12	2.46e-10	hypothetical protein(C35A5.6)	191.644	250.753	277.123	1605.33	1589	3912.4
NM_066484	396.742	6.28997	0.917856	6.8529	7.24e-12	2.59e-10	Probable acyl-CoA dehydrogenase 6(acdh-6)	1418.74	856.064	75.6899	12.8969	13.871	3.19575
NM_062677	655.616	-2.68479	0.392678	-6.83712	8.08e-12	2.88e-10	hypothetical protein(C17C3.15)	244.56	165.82	119.639	1339.24	1087.33	977.102
NM_068843	5954.63	-2.41218	0.353119	-6.83106	8.43e-12	3e-10	Neuropeptide-Like Protein(nlp-20)	2158.14	1627.2	1865.39	7987.95	8606.2	13482.9
NM_070824	664.19	-2.54754	0.373523	-6.8203	9.08e-12	3.22e-10	Prion-like-(Q/N-rich)-domain-bearing protein(pqn-60)	230.259	199.524	152.601	838.979	1108.91	1454.87
NM_067319	300.615	2.48825	0.365042	6.81634	9.34e-12	3.3e-10	hypothetical protein(Y39E4B.5)	514.864	523.075	493.205	121.503	63.9608	87.0843
NM_062399	258.369	3.02361	0.444314	6.80513	1.01e-11	3.56e-10	hypothetical protein(B0304.2)	602.105	319.507	459.022	65.8422	68.5845	35.1533
NM_077450	4958.62	6.90164	1.01429	6.80438	1.01e-11	3.57e-10	LiPocalin-Related protein(lpr-5)	13050.4	15802.8	651.909	173.769	17.7241	55.1268
NM_073364	317.484	3.62793	0.533924	6.79485	1.08e-11	3.8e-10	hypothetical protein(C29A12.1)	1016.86	343.774	401.645	38.012	44.6955	59.9204
NM_076196	1957.84	6.97935	1.02854	6.78567	1.16e-11	4.04e-10	Warthog protein 6 N-product(wrt-6)	7409.75	4164.38	80.5731	30.5453	35.4482	26.365
NM_064181	72.9357	4.5906	0.677941	6.77138	1.28e-11	4.45e-10	hypothetical protein(Y57A10A.2)	165.901	53.9253	200.212	3.39393	5.39429	8.78833
NM_069622	148.207	-2.81797	0.416539	-6.76522	1.33e-11	4.63e-10	hypothetical protein(F13E9.8)	37.1846	22.9183	50.053	249.793	293.603	235.687
NM_001267502	171.681	3.77982	0.560166	6.74768	1.5e-11	5.2e-10	Double-Strand Break factor(dsb-2)	406.17	155.035	399.203	35.9756	17.7241	15.9788
NM_067632	429.434	5.25764	0.779139	6.74801	1.5e-11	5.2e-10	hypothetical protein(Y55F3AM.14)	1065.48	1282.07	163.588	38.6908	10.7886	15.9788
NM_059329	308.237	3.26094	0.483546	6.74381	1.54e-11	5.33e-10	hypothetical protein(C06A5.6)	554.909	420.617	699.521	93.6724	43.1543	37.5501
NM_069567	9227.21	-2.11076	0.313684	-6.72893	1.71e-11	5.89e-10	Dimethylaniline monooxygenase [N-oxide-forming](fmo-1)	4291.96	2704.35	3412.15	15843.5	13596.7	15514.6
NM_063181	590.51	6.56087	0.97604	6.72193	1.79e-11	6.16e-10	Cuticle collagen 6(rol-8)	1739.1	1671.68	95.2227	20.3636	2.31184	14.3809
NM_058320	185.441	3.95445	0.588577	6.71865	1.83e-11	6.28e-10	hypothetical protein(Y48G1A.2)	431.914	264.234	349.15	22.3999	37.76	7.19045
NM_001270098	7049.49	1.84027	0.274011	6.71605	1.87e-11	6.38e-10	hypothetical protein(T21F4.1)	11803.3	9470.63	11789.3	2833.25	2972.25	3428.25
NM_063344	212.614	3.64299	0.542459	6.7157	1.87e-11	6.38e-10	GEX Interacting protein(gei-14)	368.986	171.213	640.922	32.5817	30.8245	31.1586
NM_001268392	929.002	2.45497	0.366424	6.6998	2.09e-11	7.09e-10	hypothetical protein(F21D5.3)	1211.36	1902.22	1600.47	228.072	371.435	260.454
NM_076645	2444.79	6.58311	0.983249	6.69526	2.15e-11	7.3e-10	hypothetical protein(C14F11.6)	6654.62	7724.8	137.951	65.8422	42.3837	43.1427
NM_062893	124.494	5.2705	0.787599	6.69186	2.2e-11	7.45e-10	Putative cuticle collagen 75(col-75)	320.36	361.3	46.3906	4.07271	9.24735	5.59257
NM_076873	4220.54	7.25381	1.08545	6.68277	2.34e-11	7.91e-10	Cuticle collagen dpy-7(dpy-7)	10607.6	14181	369.904	127.612	13.1004	23.9682
NM_071659	839.457	-4.56657	0.683465	-6.68151	2.36e-11	7.96e-10	UDP-GlucuronosylTransferase(ugt-32)	60.0675	88.9768	54.9362	342.787	2327.25	2162.73
NM_064455	613.862	2.39295	0.359403	6.65813	2.77e-11	9.3e-10	Chromosome segregation and cytokinesis defective protein 1(csc-1)	1104.1	1025.93	964.435	270.835	154.893	162.984
NM_063824	273.983	7.11738	1.07011	6.65111	2.91e-11	9.73e-10	hypothetical protein(C07E3.10)	795.179	822.361	14.6496	5.43028	3.08245	3.19575
NM_077940	947.529	4.75722	0.715777	6.64623	3.01e-11	1e-09	Ligand-Gated ion Channel(lgc-21)	3425.28	1708.08	349.15	80.0967	56.2547	66.3119
NM_058719	189.732	3.05864	0.460438	6.64289	3.08e-11	1.02e-09	hypothetical protein(Y54E10A.12)	393.299	227.834	395.541	59.7331	30.8245	31.1586
NM_062509	103.942	2.77556	0.419381	6.61823	3.64e-11	1.21e-09	TRYpsin-like protease(try-1)	160.18	150.991	233.174	34.6181	23.1184	21.5713
NM_075557	43.1401	3.8774	0.58603	6.61638	3.68e-11	1.22e-09	hypothetical protein(Y38H6C.15)	90.1012	47.1846	104.989	4.7515	4.62367	7.19045
NM_062966	3838.74	6.43192	0.977677	6.57877	4.74e-11	1.57e-09	Cuticle collagen dpy-2(dpy-2)	9460.62	13005.4	302.759	148.654	67.8139	47.1374
NM_077986	328.211	7.22752	1.09951	6.57339	4.92e-11	1.62e-09	hypothetical protein(C11H1.5)	1255.7	683.503	17.0913	7.46664	2.31184	3.19575
NM_071508	217.846	2.67769	0.407784	6.56643	5.15e-11	1.69e-09	hypothetical protein(F35F10.7)	419.042	239.968	471.23	48.8725	61.649	66.3119
NM_061929	46.7632	3.89254	0.594647	6.54597	5.91e-11	1.93e-09	hypothetical protein(F22E5.17)	78.6598	129.421	54.9362	8.14542	4.62367	4.79363
NM_182316	170.396	4.75944	0.727043	6.54629	5.9e-11	1.93e-09	Heat shock protein Hsp-16.41(hsp-16.41)	175.912	552.734	257.59	24.4363	7.70612	3.99469
NM_066912	703.716	3.10939	0.475266	6.54241	6.05e-11	1.97e-09	hypothetical protein(F43D9.1)	1518.85	1635.28	629.935	186.666	133.316	118.243
NM_067798	137.07	2.2762	0.347953	6.5417	6.08e-11	1.98e-09	Enhanced RNAI (RNA interference)(eri-5)	191.644	252.101	238.057	54.9816	39.3012	46.3384
NM_064674	1402.6	5.43071	0.830331	6.54042	6.13e-11	1.99e-09	CaDHerin family(cdh-7)	3646.95	4227.74	350.371	112.678	33.9069	43.9416
NM_065258	3011.26	-2.57676	0.39409	-6.53851	6.21e-11	2.01e-09	hypothetical protein(Y53G8B.2)	931.046	958.522	704.404	7406.91	3830.71	4235.97
NM_070082	7590.91	-4.98929	0.763469	-6.53502	6.36e-11	2.05e-09	hypothetical protein(F55G11.2)	328.941	935.604	125.743	5963.81	24568.7	13622.7
NM_067379	109.84	4.54456	0.695625	6.53307	6.44e-11	2.08e-09	hypothetical protein(tag-164)	303.198	95.7174	233.174	14.2545	2.31184	10.3862
NM_075294	122.155	4.01237	0.614724	6.52711	6.71e-11	2.15e-09	hypothetical protein(Y39B6A.42)	230.259	128.073	332.059	23.0787	13.871	5.59257
NM_073619	140.89	-3.71711	0.569937	-6.52197	6.94e-11	2.22e-09	hypothetical protein(F10C2.7)	30.0337	21.5701	8.54563	351.611	158.746	274.835
NM_001267154	48.1008	3.44706	0.528609	6.521	6.98e-11	2.23e-09	hypothetical protein(F19B10.13)	80.0899	91.673	92.7811	12.2181	3.85306	7.98939
NM_001028427	10884	-2.44155	0.374929	-6.51203	7.41e-11	2.37e-09	Microfilaria Surface-Associated protein(msa-1)	3877.21	3224.73	3050.79	14213.8	14937.5	25999.9
NM_060220	317.078	3.25987	0.501207	6.50403	7.82e-11	2.49e-09	LSY-2-Like(lsl-1)	593.524	269.627	859.446	57.018	70.1257	52.73
NM_065485	1420.72	5.67971	0.873398	6.503	7.87e-11	2.5e-09	hypothetical protein(R07E5.4)	3469.61	4703.64	188.004	70.5937	49.3192	43.1427
NM_062359	243.367	3.66502	0.564459	6.49297	8.42e-11	2.67e-09	hypothetical protein(Y52E8A.2)	819.492	250.753	283.227	31.2241	32.3657	43.1427
NM_001083136	91.1864	2.92223	0.450443	6.48747	8.73e-11	2.76e-09	hypothetical protein(K07A1.17)	184.493	99.7618	198.991	18.3272	21.5771	23.9682
NM_062913	49.3144	3.88313	0.59863	6.4867	8.77e-11	2.76e-09	hypothetical protein(R05G9.3)	120.135	110.547	46.3906	5.43028	5.39429	7.98939
NM_075680	293.057	3.21691	0.496057	6.48495	8.88e-11	2.79e-09	hypothetical protein(Y73B3A.1)	433.344	342.426	811.835	57.6968	76.2906	36.7512
NM_064850	898.38	3.23916	0.499566	6.48395	8.94e-11	2.8e-09	hypothetical protein(T17H7.7)	2534.27	1496.43	843.576	204.993	189.571	121.439
NM_058683	266.31	2.9274	0.451639	6.48174	9.07e-11	2.84e-09	DNaJ domain (prokaryotic heat shock protein)(dnj-28)	403.31	498.809	510.296	87.5633	32.3657	65.513
NM_060621	1998.58	3.169	0.489217	6.4777	9.31e-11	2.91e-09	hypothetical protein(R09B3.2)	5993.87	1887.39	2910.4	379.441	394.553	425.834
NM_061724	140.36	3.38986	0.523738	6.47244	9.64e-11	3e-09	BTB and MATH domain containing(bath-2)	399.02	155.035	214.862	29.8666	15.4122	27.9629
NM_072981	955.863	-2.0639	0.319431	-6.46117	1.04e-10	3.23e-09	hypothetical protein(C24B5.4)	461.947	345.122	300.318	1397.62	1715.38	1514.79
NM_073327	263.533	-4.72213	0.731087	-6.45905	1.05e-10	3.26e-09	UDP-GlucuronosylTransferase(ugt-34)	34.3243	18.8739	4.88322	247.078	387.618	888.42
NM_171263	254.279	3.01903	0.467779	6.45396	1.09e-10	3.37e-09	C-type LECtin(clec-170)	617.837	496.113	244.161	45.4786	69.3551	52.73
NM_001129440	187.876	2.62552	0.407202	6.4477	1.14e-10	3.5e-09	hypothetical protein(F13A7.14)	327.511	279.063	363.8	74.6664	45.4661	36.7512
NM_064911	3985.08	2.45939	0.381467	6.44719	1.14e-10	3.5e-09	C-type LECtin(clec-150)	5624.89	5455.89	9151.15	1421.38	1343.18	913.986
NM_067917	205.619	2.57272	0.399064	6.44688	1.14e-10	3.5e-09	bZIP transcription factor family(zip-11)	381.857	444.884	229.511	61.0907	50.8604	65.513
NM_060114	803.922	7.49487	1.16413	6.43818	1.21e-10	3.7e-09	hypothetical protein(F30A10.2)	2338.34	2442.82	15.8705	16.2908	4.62367	5.59257
NM_070122	7289.89	-3.06349	0.476808	-6.425	1.32e-10	4.03e-09	Bestrophin homolog 1(best-1)	1590.36	734.732	2347.61	13762.4	13555.1	11749.2
NM_062345	149.79	3.47821	0.541681	6.42114	1.35e-10	4.12e-09	F-box C protein(fbxc-44)	316.069	137.51	371.124	21.0423	36.2188	16.7777
NM_069019	71.5618	4.29197	0.668736	6.41803	1.38e-10	4.2e-09	hypothetical protein(D2096.6)	173.051	130.769	104.989	14.2545	2.31184	3.99469
NM_063179	4424.23	6.94905	1.0843	6.40876	1.47e-10	4.45e-09	WaRThog (hedgehog-like family)(wrt-10)	10401.7	15645.1	285.668	155.442	21.5771	35.9522
NM_063083	159.034	-2.01332	0.314269	-6.40637	1.49e-10	4.51e-09	hypothetical protein(C27H5.2)	57.2071	67.4066	64.7026	249.793	245.055	270.041
NM_068937	728.065	5.37914	0.839857	6.40483	1.51e-10	4.55e-09	COLlagen(col-115)	2836.04	1295.56	134.288	31.9029	35.4482	35.1533
NM_063887	1260.43	7.86806	1.22908	6.40157	1.54e-10	4.63e-09	hypothetical protein(C14A4.9)	3559.71	3960.81	9.76643	4.7515	11.5592	15.9788
NM_061270	59.6246	4.2737	0.668775	6.39034	1.66e-10	4.97e-09	hypothetical protein(T25D3.3)	160.18	45.8365	134.288	8.82421	4.62367	3.99469
NM_067191	1906.81	7.43521	1.16381	6.38866	1.67e-10	5.02e-09	GRound-Like (grd related)(grl-15)	5623.46	5730.91	20.7537	15.6121	26.9714	23.1692
NM_071918	2866.35	6.39809	1.0028	6.38024	1.77e-10	5.29e-09	hypothetical protein(C02E7.7)	11143.9	5573.18	279.564	133.042	31.5951	36.7512
NM_063358	3048.88	5.34703	0.839264	6.3711	1.88e-10	5.6e-09	COLlagen(col-77)	13832.7	3263.83	758.119	164.266	143.334	131.026
NM_072822	2706.92	5.58346	0.879386	6.34926	2.16e-10	6.44e-09	GRounDhog (hedgehog-like family)(grd-5)	10005.5	5445.11	459.022	50.2301	140.251	141.412
NM_066245	5533.08	1.89479	0.29888	6.33963	2.3e-10	6.84e-09	ATP-dependent RNA helicase cgh-1(cgh-1)	8345.09	7279.92	10538	2614.68	2252.5	2168.32
NM_067212	333.551	3.13718	0.495047	6.33714	2.34e-10	6.94e-09	hypothetical protein(Y49E10.4)	696.496	289.849	810.614	54.9816	87.8498	61.5183
NM_072753	376.259	2.50518	0.396082	6.32491	2.53e-10	7.49e-09	Protein mom-2(mom-2)	549.188	804.835	565.232	92.3148	89.391	156.592
NM_001047814	513.207	5.87508	0.929029	6.32389	2.55e-10	7.53e-09	hypothetical protein(R02E4.3)	1810.6	1112.21	104.989	33.2605	5.39429	12.783
NM_068039	123.762	3.8653	0.612133	6.31448	2.71e-10	7.97e-09	C-type LECtin(clec-71)	102.973	165.82	426.061	15.6121	17.7241	14.3809
NM_078024	1316.84	4.97547	0.787963	6.31434	2.71e-10	7.97e-09	Leucine-rich repeat-containing protein let-4(let-4)	3245.07	4040.35	372.345	132.363	47.778	63.1162
NM_066653	10816.7	-2.09697	0.332304	-6.31042	2.78e-10	8.16e-09	Transthyretin-like protein 5(ttr-5)	4801.11	2938.93	4556.04	17095.2	15929.3	19579.6
NM_065007	72.5823	3.23778	0.51341	6.30641	2.86e-10	8.35e-09	hypothetical protein(Y82E9BR.2)	154.459	93.0212	146.496	19.6848	14.6416	7.19045
NM_077330	1872.39	5.75049	0.912569	6.30143	2.95e-10	8.6e-09	hypothetical protein(R07E3.6)	5504.75	5344	180.679	48.8725	80.1437	75.8992
NM_062334	1416.91	-1.78178	0.283143	-6.29286	3.12e-10	9.07e-09	hypothetical protein(R03H10.1)	666.463	555.431	693.417	2356.74	1895.71	2333.7
NM_065540	966.656	5.48066	0.871101	6.29165	3.14e-10	9.12e-09	LIPaSe related(lips-3)	2926.14	2623.47	123.301	46.8362	35.4482	44.7406
NM_072614	2005.54	-2.89381	0.460068	-6.28997	3.18e-10	9.2e-09	hypothetical protein(ZK742.4)	373.276	385.566	667.78	2403.58	5250.18	2952.88
NM_064722	146.043	-3.81689	0.607338	-6.28462	3.29e-10	9.5e-09	Glutathione S-Transferase(gst-32)	25.7432	21.5701	10.9872	116.751	398.407	302.798
NM_058352	2153.42	3.96935	0.631638	6.28422	3.29e-10	9.51e-09	hypothetical protein(Y65B4BR.1)	6139.75	1229.5	4775.79	165.624	384.536	225.301
NM_059144	515.21	6.29264	1.00368	6.26958	3.62e-10	1.04e-08	hypothetical protein(osr-1)	1490.25	1532.83	29.2993	16.9696	12.3298	9.58726
NM_064103	311.269	4.18846	0.668239	6.26791	3.66e-10	1.05e-08	hypothetical protein(F13D12.5)	946.778	176.605	647.026	18.3272	49.3192	29.5607
NM_001265432	165.787	6.09948	0.973858	6.26321	3.77e-10	1.08e-08	hypothetical protein(Y105E8A.13)	393.299	567.564	19.5329	3.39393	6.93551	3.99469
NM_063567	1424.53	6.34879	1.01408	6.26064	3.83e-10	1.09e-08	hypothetical protein(T26C5.2)	3711.31	4671.28	61.0402	40.0483	32.3657	31.1586
NM_065983	101.267	4.58317	0.732012	6.26106	3.82e-10	1.09e-08	Non-specific serine/threonine protein kinase(C56G2.5)	225.968	88.9768	268.577	16.2908	5.39429	2.39682
NM_061324	517.968	2.69396	0.430508	6.25764	3.91e-10	1.11e-08	C-type LECtin(clec-10)	786.598	602.615	1302.6	142.545	167.993	105.46
NM_001136290	173.499	3.01911	0.482668	6.25503	3.97e-10	1.13e-08	hypothetical protein(D2005.7)	464.808	184.694	277.123	29.8666	48.5486	35.9522
NM_073572	430.96	2.46736	0.394838	6.24905	4.13e-10	1.17e-08	hypothetical protein(F55A11.7)	902.442	630.926	656.793	182.593	117.133	95.8726
NM_076889	640.274	1.82197	0.291537	6.24954	4.12e-10	1.17e-08	hypothetical protein(F26A10.2)	911.023	967.959	1115.81	329.89	259.696	257.258
NM_062356	1989.43	-3.3591	0.537672	-6.24748	4.17e-10	1.18e-08	hypothetical protein(Y52E8A.3)	363.265	450.276	246.602	1466.86	4485.73	4923.86
NM_063338	503.963	3.18147	0.509333	6.24636	4.2e-10	1.18e-08	hypothetical protein(F35C11.5)	1016.86	571.608	1135.35	142.545	107.886	49.5342
NM_074093	2029.44	-3.12306	0.499975	-6.24643	4.2e-10	1.18e-08	hypothetical protein(D1086.5)	430.483	273.671	549.362	2278	2808.88	5836.25
NM_069478	628.499	5.94127	0.951385	6.24486	4.24e-10	1.19e-08	hypothetical protein(F01G10.10)	2116.66	1532.83	61.0402	10.1818	23.1184	27.1639
NM_001028364	73.3347	3.87381	0.620605	6.242	4.32e-10	1.21e-08	hypothetical protein(Y57G11C.51)	151.599	55.2734	205.095	10.8606	10.7886	6.39151
NM_064295	3135.72	2.3799	0.381369	6.24041	4.36e-10	1.22e-08	Nematode Specific Peptide family, group E(nspe-1)	6744.72	4274.93	4762.36	699.828	1228.36	1104.13
NM_001047385	5499.21	-3.35942	0.538752	-6.23556	4.5e-10	1.25e-08	CYtochrome P450 family(cyp-25A3)	1423.03	1155.35	351.592	11005.8	8715.62	10343.9
NM_067851	122.933	2.12518	0.340847	6.23499	4.52e-10	1.26e-08	hypothetical protein(Y54G2A.12)	210.236	172.561	217.303	50.2301	38.5306	48.7353
NM_067488	930.254	6.92297	1.11177	6.22697	4.76e-10	1.32e-08	DumPY: shorter than wild-type(dpy-9)	2328.33	3173.5	34.1825	29.8666	9.24735	6.39151
NM_070261	764.067	-1.93544	0.310807	-6.22713	4.75e-10	1.32e-08	hypothetical protein(Y45F10D.6)	307.488	327.596	314.967	930.615	1322.37	1381.37
NM_074528	117.741	3.95617	0.636065	6.21976	4.98e-10	1.38e-08	hypothetical protein(F57A10.4)	377.567	106.502	179.458	6.78785	16.9535	19.1745
NM_063770	136.526	3.71155	0.59743	6.21253	5.21e-10	1.43e-08	hypothetical protein(F52H3.4)	253.141	105.154	402.865	24.4363	21.5771	11.9841
NM_070289	1068.81	6.90249	1.11097	6.21302	5.2e-10	1.43e-08	hypothetical protein(Y37A1B.7)	2920.42	3416.17	23.1953	26.4726	14.6416	11.9841
NM_063324	5434.94	5.18947	0.835433	6.21172	5.24e-10	1.44e-08	Protein qua-1(qua-1)	15268.6	15576.3	894.849	194.133	309.016	366.713
NM_063963	773.243	5.84556	0.941843	6.20652	5.42e-10	1.48e-08	hypothetical protein(F33A8.7)	2941.88	1546.31	72.0274	35.2968	21.5771	22.3703
NM_075429	8284.49	2.43511	0.392418	6.20539	5.46e-10	1.49e-08	C-type LECtin(clec-50)	12787.2	9981.57	19181.3	3100.69	2674.8	1981.37
NM_072608	2054.03	-1.65342	0.267039	-6.19169	5.95e-10	1.62e-08	CYtochrome P450 family(cyp-32A1)	959.649	1034.02	979.085	3480.13	3175.69	2695.62
NM_069466	5382.98	6.91646	1.11798	6.18657	6.15e-10	1.67e-08	COLlagen(col-124)	26225.2	156.383	5651.1	60.4119	123.298	81.4918
NM_071042	117.947	4.12376	0.667356	6.17926	6.44e-10	1.75e-08	hypothetical protein(F52F10.2)	334.662	249.405	85.4563	21.7211	9.24735	7.19045
NM_059231	122.792	2.99175	0.484896	6.16988	6.83e-10	1.85e-08	RMi1 (RMI1) Homolog(rmh-1)	188.783	148.295	317.409	32.5817	17.7241	31.9575
NM_073988	961.754	-2.52284	0.408927	-6.16943	6.85e-10	1.85e-08	hypothetical protein(T01D3.3)	270.304	204.916	379.67	1224.53	1521.19	2169.92
NM_059160	308.87	4.54984	0.738048	6.16469	7.06e-10	1.9e-08	hypothetical protein(hpo-32)	596.384	200.872	980.306	46.8362	20.0359	8.78833
NM_065500	109.832	4.08892	0.663283	6.16467	7.06e-10	1.9e-08	hypothetical protein(C28A5.1)	160.18	140.206	322.292	23.7575	6.1649	6.39151
NM_069729	522.982	3.14058	0.509644	6.16231	7.17e-10	1.93e-08	hypothetical protein(B0035.6)	687.915	544.646	1585.82	133.042	100.18	86.2854
NM_076574	2378.03	-1.63818	0.265955	-6.15959	7.29e-10	1.96e-08	hypothetical protein(F13D11.3)	1194.2	1171.53	1103.61	3162.46	3561	4075.39
NM_059056	135.746	3.5498	0.576691	6.15546	7.49e-10	2e-08	Twenty One u-rna (21U-RNA) biogenesis Fouled Up(tofu-4)	356.114	117.288	277.123	25.7938	26.9714	11.1851
NM_001038453	875.169	3.94434	0.641058	6.15285	7.61e-10	2.03e-08	hypothetical protein(F23A7.8)	3265.1	1077.16	588.428	88.2421	97.8678	134.222
NM_072408	620.973	-3.06112	0.498392	-6.142	8.15e-10	2.17e-08	Seven TM Receptor(str-112)	117.275	215.701	65.9234	895.318	1139.74	1291.88
NR_000460	62.4279	4.17713	0.680331	6.13984	8.26e-10	2.2e-08	ncRNA(CD4.10)	204.515	53.9253	96.4435	4.07271	10.018	5.59257
NM_063998	98.4882	2.8446	0.464623	6.12239	9.22e-10	2.45e-08	hypothetical protein(T06D8.3)	155.889	237.271	125.743	31.9029	16.9535	23.1692
NM_063050	188.095	3.2013	0.523414	6.1162	9.58e-10	2.54e-08	MutS protein homolog him-14(him-14)	474.819	152.339	390.657	28.509	44.6955	37.5501
NM_058786	166.742	3.59667	0.588634	6.11019	9.95e-10	2.63e-08	Innexin(inx-21)	346.103	133.465	444.373	15.6121	38.5306	22.3703
NM_063379	437.403	5.20279	0.852003	6.10654	1.02e-09	2.69e-08	CUTiclin(cut-3)	1367.25	1047.5	140.392	30.5453	33.1363	5.59257
NM_070949	387.57	-2.48629	0.407447	-6.10211	1.05e-09	2.76e-08	hypothetical protein(T02B11.6)	100.112	78.1917	173.354	660.458	612.637	700.669
NM_069212	111.162	3.03728	0.497815	6.10123	1.05e-09	2.77e-08	hypothetical protein(Y11D7A.7)	266.013	130.769	197.77	25.7938	13.871	32.7565
NM_001029641	262.476	1.7745	0.290889	6.10029	1.06e-09	2.78e-08	hypothetical protein(M163.8)	447.646	408.484	362.579	114.036	129.463	112.65
NM_076603	1240.15	5.68651	0.932854	6.09582	1.09e-09	2.85e-08	hypothetical protein(F22F4.1)	3546.84	3653.44	98.8851	41.4059	52.4016	47.9363
NM_074818	206.182	4.98608	0.818783	6.08963	1.13e-09	2.96e-08	hypothetical protein(F14F8.8)	497.702	655.193	46.3906	13.5757	14.6416	9.58726
NM_077157	175.773	4.29422	0.70527	6.08876	1.14e-09	2.97e-08	Patterned Expression Site(pes-8)	533.456	389.61	80.5731	25.1151	13.1004	12.783
NM_069540	999.174	5.87791	0.96575	6.08637	1.16e-09	3.01e-08	hypothetical protein(C02F4.4)	2785.99	3044.08	64.7026	26.4726	35.4482	38.3491
NM_072597	264.362	-3.44687	0.567368	-6.0752	1.24e-09	3.22e-08	hypothetical protein(ZK105.6)	28.6036	74.1473	30.5201	420.168	290.521	742.214
NM_066132	2093.76	5.82326	0.961059	6.05921	1.37e-09	3.55e-08	Cuticle collagen 8(col-8)	9657.99	202.22	2484.34	65.8422	76.2906	75.8992
NM_061259	120.845	3.38359	0.558656	6.05666	1.39e-09	3.59e-08	COLlagen(col-68)	241.7	165.82	253.927	8.14542	33.9069	21.5713
NM_073763	546.573	3.80606	0.62897	6.05126	1.44e-09	3.71e-08	Histone H3.3-like type 2(his-74)	1229.95	474.543	1356.31	105.212	87.8498	25.566
NM_077749	661.733	5.55782	0.920378	6.03863	1.55e-09	4e-08	hypothetical protein(C05E7.2)	2823.17	984.137	80.5731	29.8666	23.889	28.7618
NM_068871	57.8906	3.10036	0.513865	6.0334	1.61e-09	4.13e-08	hypothetical protein(C46A5.4)	112.984	66.0585	131.847	8.14542	12.3298	15.9788
NM_071467	126.065	5.83576	0.967447	6.03212	1.62e-09	4.15e-08	hypothetical protein(C36C5.5)	483.4	24.2664	235.615	2.03636	3.08245	7.98939
NM_075989	2629.44	5.11669	0.848429	6.03078	1.63e-09	4.18e-08	hypothetical protein(F53B1.4)	8546.74	6414.42	373.566	166.302	130.233	145.407
NM_062307	67.692	4.80869	0.798585	6.02151	1.73e-09	4.42e-08	hypothetical protein(K07D4.6)	260.292	91.673	40.2865	6.10907	5.39429	2.39682
NM_001136461	517.634	6.5219	1.08331	6.02034	1.74e-09	4.44e-08	hypothetical protein(R07B1.13)	1906.43	1151.31	14.6496	12.2181	10.018	11.1851
NM_072028	181.213	3.91964	0.651746	6.01406	1.81e-09	4.61e-08	hypothetical protein(C35A11.2)	373.276	514.987	131.847	35.9756	20.8065	10.3862
NM_069476	1888.65	-2.13237	0.354607	-6.01333	1.82e-09	4.62e-08	Lipase(lipl-7)	846.665	562.171	695.858	2427.34	2865.91	3933.97
NM_074369	320.586	-2.3132	0.384713	-6.01279	1.82e-09	4.62e-08	CHItinase-Like(chil-12)	67.2183	122.68	131.847	490.083	511.687	600.003
NM_072175	456.68	6.12964	1.01965	6.01153	1.84e-09	4.65e-08	ATF (cAMP-dependent transcription factor) family(atf-8)	1092.66	1574.62	34.1825	10.8606	5.39429	22.3703
NM_058806	706.389	2.97248	0.494577	6.01016	1.85e-09	4.68e-08	ATP-dependent RNA helicase glh-4(glh-4)	1159.87	612.052	1987.47	181.236	160.287	137.417
NM_059280	264.981	3.4676	0.577532	6.00417	1.92e-09	4.85e-08	ATP-dependent RNA helicase glh-3(glh-3)	530.596	242.664	684.871	45.4786	65.502	20.7724
NM_063212	152.19	3.1743	0.529768	5.99186	2.07e-09	5.22e-08	21U-RNA biogenesis factor pid-1(pid-1)	409.031	196.827	216.082	16.9696	45.4661	28.7618
NM_001027181	53.158	4.15164	0.693721	5.9846	2.17e-09	5.45e-08	C. Elegans Homeobox(ceh-99)	121.565	140.206	40.2865	6.78785	7.70612	2.39682
NM_060170	539.155	2.02872	0.339341	5.9784	2.25e-09	5.65e-08	hypothetical protein(C03D6.1)	712.228	861.457	1024.25	191.417	180.323	265.248
NM_064632	1806.93	-1.89987	0.318086	-5.97281	2.33e-09	5.83e-08	hypothetical protein(C01G12.7)	604.965	773.828	911.941	2601.11	2629.33	3320.39
NM_070795	123.191	3.56793	0.597591	5.97053	2.36e-09	5.9e-08	Downstream Of DAF-16 (regulated by DAF-16)(dod-20)	297.477	283.108	101.327	29.8666	16.1829	11.1851
NM_074343	11747.6	-5.02319	0.844488	-5.94821	2.71e-09	6.76e-08	C-type LECtin(clec-47)	1677.6	241.316	184.341	12872.5	16444.9	39064.9
NM_001029464	1160.15	5.39109	0.90758	5.94007	2.85e-09	7.09e-08	COLlagen(col-172)	3502.5	3181.59	114.756	45.4786	67.8139	48.7353
NM_072590	867.702	-3.45565	0.582358	-5.93389	2.96e-09	7.34e-08	hypothetical protein(C12D5.9)	237.409	130.769	67.1442	1028.36	1230.67	2511.86
NM_070323	67.9089	2.61333	0.441122	5.92428	3.14e-09	7.77e-08	hypothetical protein(F02H6.2)	107.263	132.117	111.093	26.4726	17.7241	12.783
NM_070669	324.865	2.79405	0.471645	5.92406	3.14e-09	7.77e-08	Histidine-rich membrane protein KE4 homolog 1(hke-4.1)	404.74	435.447	863.109	54.9816	87.8498	103.063
NM_058910	1524.4	5.93832	1.00263	5.92276	3.17e-09	7.81e-08	hypothetical protein(R12E2.7)	5787.93	3049.48	162.367	93.6724	15.4122	37.5501
NM_064008	679.989	4.01765	0.679172	5.91552	3.31e-09	8.15e-08	hypothetical protein(T05B9.1)	1403	680.807	1759.18	158.836	48.5486	29.5607
NM_001306273	224.439	-3.38965	0.573515	-5.91031	3.41e-09	8.4e-08	hypothetical protein(ZK993.5)	32.8941	24.2664	59.8194	219.926	351.399	658.326
NM_072829	321.536	-2.46256	0.416977	-5.90574	3.51e-09	8.62e-08	hypothetical protein(acd-4)	72.9391	126.724	96.4435	451.392	432.313	749.405
NM_063475	278.332	2.32611	0.39404	5.90323	3.56e-09	8.73e-08	hypothetical protein(F07H5.10)	497.702	295.241	599.415	101.818	85.538	90.2801
NM_063402	134.197	4.91923	0.833436	5.90234	3.58e-09	8.75e-08	hypothetical protein(W01C9.2)	223.108	489.372	67.1442	16.9696	5.39429	3.19575
NM_072335	2390.79	3.30538	0.56	5.90246	3.58e-09	8.75e-08	COLlagen(col-142)	5526.21	1539.57	5961.19	398.447	572.565	346.739
NM_001028622	82.9724	5.42519	0.920402	5.89437	3.76e-09	9.16e-08	hypothetical protein(F13A7.12)	286.036	183.346	17.0913	2.71514	3.85306	4.79363
NM_001129625	1598.18	6.62415	1.12612	5.88226	4.05e-09	9.84e-08	hypothetical protein(C05G5.7)	3648.38	5809.1	35.4033	49.5513	13.871	32.7565
NM_059395	46.9161	4.31402	0.734663	5.87211	4.3e-09	1.04e-07	hypothetical protein(T08B2.11)	94.3917	28.3108	145.276	4.07271	3.85306	5.59257
NM_064031	261.603	2.16071	0.367956	5.87219	4.3e-09	1.04e-07	hypothetical protein(C05D12.1)	527.736	407.136	347.929	87.5633	121.757	77.4971
NM_073519	2306.86	-3.41552	0.582776	-5.86079	4.61e-09	1.11e-07	hypothetical protein(C55A6.6)	519.154	471.846	195.329	2006.49	3779.08	6869.28
NM_077469	737.247	6.27126	1.07135	5.85359	4.81e-09	1.16e-07	COLlagen(col-179)	3832.88	70.1029	463.906	8.82421	26.2008	21.5713
NM_072493	1081.61	-2.77096	0.473453	-5.85267	4.84e-09	1.17e-07	Glutathione S-Transferase(gst-41)	288.896	173.909	366.241	1090.81	2089.13	2480.7
NM_067130	1489.23	-1.60462	0.274333	-5.84919	4.94e-09	1.19e-07	Membrane Associated Acyl-CoA binding protein(maa-1)	858.107	665.978	687.313	2258.32	2358.84	2106.8
NM_001047771	1164.04	-2.24745	0.384462	-5.84571	5.04e-09	1.21e-07	hypothetical protein(D2021.4)	570.641	351.863	292.993	1903.99	1644.49	2220.25
NM_001268779	173.27	2.53993	0.43554	5.83167	5.49e-09	1.31e-07	Cell death protein 3 subunit 2(ced-3)	234.549	306.026	346.708	66.521	56.2547	29.5607
NM_066857	1095.44	4.18762	0.718088	5.83163	5.49e-09	1.31e-07	hypothetical protein(T20G5.8)	2150.99	3693.88	385.774	79.4179	137.94	124.634
NM_060527	2715.32	9.68256	1.66153	5.82749	5.63e-09	1.34e-07	hypothetical protein(ZK1025.3)	7572.79	8684.67	14.6496	4.07271	6.1649	9.58726
NM_078349	885.033	5.35608	0.919349	5.82595	5.68e-09	1.35e-07	hypothetical protein(F35B3.4)	3785.68	1294.21	103.768	43.4423	43.1543	39.9469
NM_064919	217.83	2.10352	0.361255	5.82282	5.79e-09	1.38e-07	SPSB (SPry and Socs Box) family(spsb-2)	324.65	279.063	456.581	94.3512	72.4376	79.8939
NM_059519	4884.41	-2.58281	0.44376	-5.82028	5.87e-09	1.39e-07	hypothetical protein(T23B3.6)	1169.89	1048.85	1972.82	5589.8	7893.38	11631.7
NM_065917	371.99	-2.30273	0.396305	-5.81051	6.23e-09	1.48e-07	Putative uncharacterized protein F40H6.5(F40H6.5)	85.8107	121.332	168.471	548.459	543.282	764.584
NM_066362	205.972	2.41432	0.416334	5.799	6.67e-09	1.57e-07	hypothetical protein(K06H7.7)	471.959	256.145	312.526	65.1634	48.5486	81.4918
NM_071481	41.737	2.98465	0.514626	5.79965	6.65e-09	1.57e-07	Anterior Pharynx in eXcess(apx-1)	65.7882	55.2734	101.327	11.5394	7.70612	8.78833
NM_058381	1369.62	4.97127	0.857705	5.79601	6.79e-09	1.6e-07	hypothetical protein(ZC123.1)	3973.03	3788.25	202.653	119.466	62.4196	71.9045
NM_062626	101.253	4.59915	0.79371	5.79449	6.85e-09	1.61e-07	hypothetical protein(EEED8.15)	300.337	244.012	39.0657	7.46664	3.85306	12.783
NM_064394	1723.54	2.50205	0.431778	5.79476	6.84e-09	1.61e-07	see oma(moe-3)	2637.25	1961.53	4191.02	690.325	438.478	422.639
NM_070107	56.6929	3.54196	0.611486	5.79238	6.94e-09	1.63e-07	SCP-Like extracellular protein(scl-6)	124.425	125.376	63.4818	7.46664	15.4122	3.99469
NM_059701	37727.9	-1.79114	0.309865	-5.78038	7.45e-09	1.74e-07	hypothetical protein(T28F4.5)	20420.1	13562.2	16762.9	53499.8	55239.8	66882.4
NM_071535	4885.51	-1.88231	0.326025	-5.77352	7.76e-09	1.81e-07	hypothetical protein(C04E12.4)	1892.12	1992.54	2369.58	5709.26	8286.39	9063.16
NM_077081	35.928	3.68936	0.641796	5.74849	9e-09	2.1e-07	hypothetical protein(M02D8.2)	78.6598	32.3552	89.1187	6.78785	3.85306	4.79363
NM_078240	866.787	3.64629	0.634984	5.74233	9.34e-09	2.17e-07	hypothetical protein(F23A7.4)	2668.71	1705.39	441.931	99.7814	117.133	167.777
NM_065745	17585.4	-2.84685	0.496187	-5.73746	9.61e-09	2.23e-07	DeHydrogenases, Short chain(dhs-9)	5590.56	5304.9	1981.37	39633.6	30324.4	22677.9
NM_077368	771.449	4.93652	0.861323	5.73132	9.97e-09	2.31e-07	hypothetical protein(F59F5.7)	2226.79	2152.97	102.548	42.0847	53.1722	51.1321
NM_062483	408.528	-2.96699	0.517865	-5.72927	1.01e-08	2.33e-07	Probable glutathione S-transferase 8(gst-8)	102.973	40.444	134.288	503.659	825.326	844.478
NM_171877	7520.29	2.69152	0.469888	5.728	1.02e-08	2.35e-07	Probable ornithine aminotransferase, mitochondrial(C16A3.10)	16408.4	16641.4	6023.45	1785.21	2277.16	1986.16
NM_001267935	44.9092	3.57728	0.624673	5.72663	1.02e-08	2.36e-07	hypothetical protein(R148.4)	88.671	39.0958	120.86	6.78785	9.24735	4.79363
NM_059759	382.471	3.338	0.583099	5.72459	1.04e-08	2.39e-07	hypothetical protein(D2005.4)	696.496	310.071	1081.63	46.8362	108.656	51.1321
NM_171668	1007.85	-1.67649	0.293133	-5.7192	1.07e-08	2.46e-07	Platelet-activating factor acetylhydrolase homolog 2(paf-2)	514.864	475.891	450.477	1791.99	1543.54	1270.31
NM_069971	2957.91	5.34598	0.935939	5.71189	1.12e-08	2.56e-07	COLlagen(col-130)	12674.2	4340.99	306.422	176.484	106.344	143.01
NM_069218	48.7748	3.32203	0.582332	5.7047	1.17e-08	2.67e-07	FLYWCH zinc finger transcription factor homolog(flh-3)	104.403	97.0656	64.7026	10.1818	13.1004	3.19575
NM_170795	755.138	4.13622	0.725127	5.70413	1.17e-08	2.67e-07	SaPosin-like Protein family(spp-17)	1448.77	2328.23	510.296	156.121	56.2547	31.1586
NM_077163	36.3776	4.31167	0.756032	5.70303	1.18e-08	2.68e-07	Uncharacterized RING finger protein B0416.4(B0416.4)	122.995	57.9697	26.8577	3.39393	3.85306	3.19575
NM_182450	346.03	4.02555	0.705784	5.70366	1.17e-08	2.68e-07	Nematode Specific Peptide family, group C(nspc-10)	703.647	177.954	1074.31	23.0787	29.2833	67.9098
NM_074606	101.876	3.54448	0.621715	5.70113	1.19e-08	2.71e-07	O-ACyltransferase homolog(oac-20)	296.047	202.22	64.7026	12.2181	18.4947	17.5767
NM_077709	213.074	5.21415	0.9147	5.7004	1.2e-08	2.71e-07	COLlagen(col-182)	737.972	467.802	39.0657	4.7515	19.2653	9.58726
NM_001027113	210.168	5.61698	0.985848	5.69761	1.21e-08	2.75e-07	hypothetical protein(R12C12.10)	732.251	483.98	19.5329	4.07271	10.7886	10.3862
NM_077707	26.3958	3.80944	0.669149	5.69296	1.25e-08	2.82e-07	hypothetical protein(R09A8.2)	70.0787	47.1846	30.5201	2.71514	3.08245	4.79363
NM_001025958	62.54	3.17981	0.559087	5.68751	1.29e-08	2.91e-07	DAChsund transcription factor homolog(dac-1)	118.705	74.1473	145.276	17.6484	13.871	5.59257
NM_001322632	2376.83	5.39313	0.948896	5.68358	1.32e-08	2.97e-07	Activated in Blocked Unfolded protein response(abu-13)	7644.3	6055.81	229.511	190.06	68.5845	72.7034
NM_058473	1029.94	4.62554	0.813893	5.68323	1.32e-08	2.97e-07	hypothetical protein(Y73E7A.8)	2750.23	2987.46	201.433	112.678	65.502	62.3172
NM_077423	412.69	-1.68202	0.296278	-5.67715	1.37e-08	3.08e-07	hypothetical protein(F47B10.9)	191.644	191.435	205.095	547.101	601.848	739.018
NM_068800	74.5894	2.75771	0.48602	5.67408	1.39e-08	3.13e-07	Histone H2A(his-61)	160.18	80.888	148.938	22.3999	22.3478	12.783
NM_058807	143.78	3.7067	0.658242	5.63121	1.79e-08	4.01e-07	hypothetical protein(T12F5.2)	523.445	98.4137	179.458	18.3272	24.6596	18.3756
NM_077669	309.226	2.80585	0.499574	5.61648	1.95e-08	4.36e-07	Nematode Specific Peptide family, group C(nspc-9)	755.134	258.841	609.181	69.9149	62.4196	99.8673
NM_001047697	71.4383	2.69958	0.480821	5.61454	1.97e-08	4.4e-07	hypothetical protein(bus-19)	133.007	160.428	78.1315	20.3636	23.1184	13.582
NM_072264	42.7873	2.67286	0.476381	5.61076	2.01e-08	4.49e-07	SaPosin-like Protein family(spp-20)	75.7994	71.451	74.4691	7.46664	11.5592	15.9788
NM_001027318	1228.13	6.21139	1.10879	5.60196	2.12e-08	4.71e-07	Homolog of Hedgehog AcylTransferase(hhat-1)	3486.77	3691.19	92.7811	63.8058	3.85306	30.3597
NM_001129528	200.782	1.92555	0.344122	5.59554	2.2e-08	4.88e-07	hypothetical protein(T05C3.6)	350.394	297.937	305.201	66.521	106.344	78.296
NM_075758	2177.98	-1.75133	0.313456	-5.58715	2.31e-08	5.11e-07	hypothetical protein(F25E2.3)	1068.34	974.7	949.786	3867.04	3688.15	2519.85
NM_067008	13505.8	4.41902	0.792437	5.57649	2.45e-08	5.43e-07	COLlagen(col-93)	52248.7	20970.2	4197.12	617.695	1704.59	1296.68
NM_072974	654.628	5.23256	0.939407	5.57007	2.55e-08	5.62e-07	Putative cuticle collagen 145(col-145)	3176.42	531.164	118.418	29.1878	47.0073	25.566
NM_061462	147.55	-2.87996	0.517966	-5.56014	2.7e-08	5.94e-07	F-box C protein(fbxc-7)	20.0225	24.2664	61.0402	228.751	240.431	310.787
NM_059421	690.817	5.1655	0.929978	5.55443	2.79e-08	6.12e-07	COLlagen(col-58)	2715.91	1247.02	69.5858	30.5453	33.9069	47.9363
NM_069082	67.0544	2.87877	0.518252	5.55477	2.78e-08	6.12e-07	hypothetical protein(C49C8.1)	130.146	138.858	85.4563	24.4363	14.6416	8.78833
NM_060139	349.584	2.59427	0.467179	5.55305	2.81e-08	6.16e-07	hypothetical protein(K07A1.1)	908.163	324.9	566.453	88.9209	115.592	93.4758
NM_065507	108.331	4.84358	0.872436	5.55179	2.83e-08	6.19e-07	hypothetical protein(F56F3.4)	316.069	20.222	291.772	5.43028	7.70612	8.78833
NM_071034	180.161	-1.97914	0.356518	-5.5513	2.84e-08	6.2e-07	Nuclear Hormone Receptor family(nhr-260)	61.4976	86.2805	70.8066	245.041	267.402	349.935
NM_077869	183.399	2.88379	0.519546	5.55059	2.85e-08	6.21e-07	hypothetical protein(F54B11.11)	491.981	219.746	257.59	57.018	50.0898	23.9682
NM_063536	1008	5.3385	0.964047	5.53759	3.07e-08	6.68e-07	hypothetical protein(T24B8.5)	1726.22	4092.93	83.0147	63.127	32.3657	50.3331
NM_061604	1353.78	-2.11767	0.383014	-5.52895	3.22e-08	7.01e-07	BTB and MATH domain containing(bath-26)	643.58	519.031	358.916	1682.71	2190.08	2728.38
NM_001028287	231.93	1.9682	0.356218	5.52528	3.29e-08	7.14e-07	hypothetical protein(Y38H8A.7)	476.249	308.722	323.513	98.4239	105.574	79.0949
NM_001330937	99.9592	3.19241	0.578597	5.51751	3.44e-08	7.45e-07	MO25-like protein 3(mop-25.3)	184.493	84.9324	271.019	11.5394	26.2008	21.5713
NM_061358	4554.41	6.20249	1.12633	5.50682	3.65e-08	7.91e-07	hypothetical protein(mlt-8)	12103.6	14383.2	473.672	290.52	13.1004	62.3172
NM_070094	83.1686	4.55946	0.828742	5.50166	3.76e-08	8.13e-07	hypothetical protein(F49E11.2)	137.297	307.374	34.1825	11.5394	4.62367	3.99469
NM_001038283	395.849	-1.84249	0.335073	-5.49879	3.82e-08	8.25e-07	hypothetical protein(T15B12.1)	163.04	146.946	207.537	507.053	621.884	728.632
NM_067723	72.4864	2.98068	0.542394	5.49543	3.9e-08	8.39e-07	hypothetical protein(K08D12.4)	165.901	160.428	59.8194	19.006	16.1829	13.582
NM_073520	2591.83	-3.32278	0.604713	-5.49481	3.91e-08	8.41e-07	SKN-1 Dependent Zygotic transcript(sdz-8)	559.199	692.94	161.146	2658.12	6335.97	5143.57
NM_059754	505.323	-1.79743	0.327191	-5.49353	3.94e-08	8.46e-07	hypothetical protein(VH15N14R.1)	174.482	241.316	261.252	908.894	741.329	704.664
NM_001029739	220.813	2.28065	0.415259	5.49212	3.97e-08	8.48e-07	Pharyngeal Enhancer Binding(peb-1)	266.013	430.054	402.865	102.497	53.9429	69.5077
NM_064186	34.2458	4.03851	0.735294	5.49238	3.97e-08	8.48e-07	hypothetical protein(Y57A10A.7)	82.9503	22.9183	87.8979	5.43028	3.08245	3.19575
NM_072659	341.467	2.89003	0.526219	5.49207	3.97e-08	8.48e-07	hypothetical protein(Y97E10AR.4)	915.314	283.108	606.74	55.6604	102.491	85.4864
NM_064652	3888.66	5.29132	0.963798	5.49007	4.02e-08	8.56e-07	hypothetical protein(C09F9.2)	9105.94	12696.7	948.565	445.962	49.3192	85.4864
NM_071083	390.637	-2.23512	0.407139	-5.48982	4.02e-08	8.56e-07	hypothetical protein(Y46H3C.5)	164.47	99.7618	146.496	887.172	518.622	527.3
NM_059618	184.731	3.06307	0.558854	5.48097	4.23e-08	8.99e-07	TAF (TBP-associated transcription factor) family(taf-11.2)	522.015	234.575	233.174	22.3999	33.9069	62.3172
NM_063274	2562.29	-2.10115	0.383502	-5.47885	4.28e-08	9.08e-07	GLutamiNAse(glna-2)	1219.94	895.16	791.081	3133.95	3705.87	5627.72
NM_077027	583.723	5.10156	0.932226	5.47245	4.44e-08	9.4e-07	SaPosin-like Protein family(spp-13)	1860.66	1493.73	48.8322	34.6181	27.742	36.7512
NM_061147	407.643	3.61774	0.661277	5.47084	4.48e-08	9.47e-07	hypothetical protein(Y105E8B.9)	911.023	923.471	427.281	78.7391	90.1616	15.1798
NM_074705	264.598	-2.45547	0.448953	-5.46933	4.52e-08	9.54e-07	F-box A protein(fbxa-2)	74.3692	98.4137	72.0274	323.781	338.299	680.696
NM_001027110	198.664	4.93244	0.902321	5.46639	4.59e-08	9.68e-07	Zinc metalloproteinase nas-23(nas-23)	715.089	385.566	53.7154	25.1151	7.70612	4.79363
NM_073899	2170.16	5.45159	0.998848	5.45788	4.82e-08	1.01e-06	COLlagen(col-161)	10418.8	2135.44	175.796	88.9209	90.9322	111.052
NM_001027302	17428	-2.08991	0.383241	-5.45326	4.95e-08	1.04e-06	Peroxisomal catalase 1(ctl-2)	9011.55	5073.02	5806.14	34900.4	27852.2	21924.5
NM_069814	492.916	4.90689	0.90001	5.45204	4.98e-08	1.04e-06	Protein dumpy-20(dpy-20)	1275.72	1531.48	54.9362	38.6908	23.1184	33.5554
NM_073189	916.22	-2.76211	0.506945	-5.44854	5.08e-08	1.06e-06	hypothetical protein(R04B5.6)	346.103	237.271	123.301	1060.94	1492.68	2237.03
NM_063418	120.922	3.84219	0.705397	5.44684	5.13e-08	1.07e-06	AP-2 Transcription Factor family(aptf-3)	177.342	156.383	344.267	3.39393	16.1829	27.9629
NM_001268960	68.7323	3.315	0.608783	5.44528	5.17e-08	1.08e-06	hypothetical protein(Y65A5A.2)	148.738	68.7548	157.484	21.7211	7.70612	7.98939
NM_069508	89.0199	2.93407	0.539344	5.44008	5.33e-08	1.11e-06	hypothetical protein(R11A8.1)	185.923	95.7174	190.445	10.1818	23.889	27.9629
NM_077636	267.267	-1.85019	0.340203	-5.43851	5.37e-08	1.12e-06	Carboxylic ester hydrolase(C23H4.2)	115.844	134.813	97.6643	361.793	383.765	509.723
NM_182089	2155.16	-2.43654	0.448042	-5.43819	5.38e-08	1.12e-06	hypothetical protein(F55H12.2)	504.853	799.443	711.729	2343.17	3022.34	5549.43
NM_001029282	2639.93	5.18719	0.954696	5.43334	5.53e-08	1.15e-06	Inactive angiotensin-converting enzyme-related protein(acn-1)	6836.25	8135.98	444.373	287.805	39.3012	95.8726
NM_075899	1029.87	-1.81575	0.334248	-5.43236	5.56e-08	1.15e-06	hypothetical protein(H11E01.2)	500.562	409.832	456.581	1262.54	2064.47	1485.23
NM_067230	78.931	3.00963	0.555538	5.41751	6.04e-08	1.25e-06	hypothetical protein(Y111B2A.1)	177.342	103.806	140.392	29.1878	8.47674	14.3809
NM_072850	296.521	-2.48986	0.459947	-5.41336	6.19e-08	1.28e-06	Major sperm protein(ZC196.2)	74.3692	78.1917	115.976	310.884	464.679	735.024
NM_067870	95.9029	4.10095	0.757932	5.4107	6.28e-08	1.29e-06	F-box C protein(fbxc-45)	180.202	36.3996	327.176	13.5757	8.47674	9.58726
NM_001027498	281.349	3.29324	0.609059	5.4071	6.41e-08	1.32e-06	Myosin Light Chain(mlc-7)	866.688	167.168	498.088	64.4846	49.3192	42.3438
NM_059968	488.358	1.65001	0.305209	5.40618	6.44e-08	1.32e-06	hypothetical protein(C36B1.11)	889.57	668.674	664.117	266.084	220.395	221.306
NM_066723	205.92	3.27111	0.605154	5.40542	6.47e-08	1.33e-06	hypothetical protein(F58A4.2)	447.646	161.776	510.296	54.3028	43.9249	17.5767
NM_071607	5348.14	3.03496	0.561858	5.40165	6.6e-08	1.35e-06	60S ribosomal protein L11-1(rpl-11.1)	13170.5	3807.13	11622.1	1659.63	1088.1	741.415
NM_077072	141.73	2.45832	0.455658	5.39511	6.85e-08	1.4e-06	Protein kreg-1(kreg-1)	361.835	207.612	150.159	46.1574	45.4661	39.148
NM_075909	113.503	1.81312	0.336131	5.3941	6.89e-08	1.41e-06	hypothetical protein(meg-4)	185.923	169.865	174.575	59.7331	47.778	43.1427
NM_065036	100.12	4.99419	0.926536	5.39017	7.04e-08	1.43e-06	CHiTinase(cht-4)	390.438	172.561	19.5329	8.82421	6.1649	3.19575
NM_066070	151.168	5.45846	1.01491	5.37828	7.52e-08	1.53e-06	Ankyrin repeat-containing protein F37A4.4(F37A4.4)	277.454	16.1776	593.311	12.2181	3.85306	3.99469
NM_069038	155.583	2.94808	0.548206	5.37769	7.54e-08	1.53e-06	Putative syntaxin-4(syx-4)	320.36	137.51	368.683	46.1574	41.6131	19.1745
NM_069344	739.47	2.24067	0.416588	5.37862	7.51e-08	1.53e-06	hypothetical protein(T13F2.6)	1109.82	769.784	1782.37	291.199	231.184	252.465
NM_067712	37.9789	3.27703	0.610123	5.3711	7.83e-08	1.59e-06	hypothetical protein(Y41D4B.6)	54.3467	48.5328	103.768	10.1818	3.85306	7.19045
NM_078025	6739.96	5.64558	1.05281	5.36238	8.21e-08	1.66e-06	hypothetical protein(sym-1)	16018	22659.4	970.539	636.701	61.649	93.4758
NM_064637	837.006	3.59778	0.671202	5.3602	8.31e-08	1.68e-06	MLt-TeN (mlt-10) related(mltn-9)	1863.52	2421.25	354.033	87.5633	128.692	166.978
NM_001267364	39.7537	-2.5603	0.478219	-5.35382	8.61e-08	1.74e-06	hypothetical protein(F37H8.6)	12.8716	10.7851	10.9872	71.9512	62.4196	69.5077
NM_069551	194.869	2.94884	0.551519	5.34676	8.95e-08	1.8e-06	Zinc finger In Meiosis(zim-2)	436.204	136.161	462.685	33.9393	55.4841	44.7406
NM_070032	173.125	4.98291	0.93234	5.34451	9.07e-08	1.82e-06	hypothetical protein(T23F6.5)	491.981	488.024	26.8577	5.43028	19.2653	7.19045
NM_001136340	434.474	-2.63247	0.492841	-5.34141	9.22e-08	1.85e-06	Insulin/EGF-Receptor L Domain protein(irld-27)	141.588	138.858	81.7939	436.459	648.085	1160.06
NM_072861	156.823	1.97709	0.370345	5.33849	9.37e-08	1.88e-06	hypothetical protein(B0507.1)	254.572	285.804	209.978	64.4846	47.0073	79.0949
NM_065581	668.644	3.25151	0.609408	5.33552	9.53e-08	1.91e-06	hypothetical protein(B0393.5)	1671.88	1623.15	335.721	152.727	111.739	116.645
NM_077462	53.8366	3.39966	0.63751	5.33271	9.68e-08	1.93e-06	hypothetical protein(C05C9.1)	154.459	94.3693	46.3906	12.2181	10.7886	4.79363
NM_059116	292.458	4.97604	0.935066	5.3216	1.03e-07	2.05e-06	hypothetical protein(C30F8.3)	835.224	839.887	25.6369	21.0423	16.1829	16.7777
NM_073634	99.0014	-3.04297	0.571778	-5.32194	1.03e-07	2.05e-06	Nuclear Hormone Receptor family(nhr-207)	18.5923	32.3552	13.4288	117.43	131.775	280.428
NM_073808	2870.63	-2.39361	0.44992	-5.32009	1.04e-07	2.06e-06	UDP-glucuronosyltransferase(ugt-18)	750.843	714.51	1287.95	2947.96	5057.53	6465.01
NM_059944	302.158	3.25285	0.612147	5.31384	1.07e-07	2.13e-06	hypothetical protein(syp-3)	1034.02	245.36	361.358	39.3695	59.3371	73.5024
NM_001038348	248.781	5.46083	1.02815	5.31131	1.09e-07	2.15e-06	hypothetical protein(W09G12.10)	766.575	680.807	12.208	13.5757	12.3298	7.19045
NM_074012	23959.8	-2.26388	0.426181	-5.31202	1.08e-07	2.15e-06	Uncharacterized oxidoreductase F53C11.3(F53C11.3)	12311	7642.56	4820.96	42519.8	39093.2	37371.2
NM_062819	266.481	3.56726	0.671713	5.31068	1.09e-07	2.16e-06	Fem-3 mRNA-binding factor 2(fbf-2)	559.199	191.435	723.937	47.515	62.4196	14.3809
NM_077257	1208.89	2.22135	0.418647	5.30601	1.12e-07	2.21e-06	hypothetical protein(mrp-4)	1620.39	2006.02	2346.39	587.149	437.708	255.66
NM_065972	729.998	-1.88044	0.354479	-5.30479	1.13e-07	2.22e-06	hypothetical protein(C18F10.2)	267.443	283.108	384.553	901.427	1096.58	1446.88
NM_078248	111.122	3.43183	0.646979	5.30439	1.13e-07	2.22e-06	Intermediate filament protein ifa-3(ifa-3)	357.544	181.998	70.8066	25.7938	15.4122	15.1798
NM_068319	3060.06	2.19713	0.415204	5.29169	1.21e-07	2.38e-06	IsoValeryl-CoA Dehydrogenase(ivd-1)	4429.26	3463.35	7180.77	1364.36	1077.32	845.277
NM_071594	50.9095	-2.80356	0.5304	-5.28575	1.25e-07	2.45e-06	GRound-Like (grd related)(grl-28)	11.4414	10.7851	15.8705	60.4119	86.3086	120.64
NM_073897	3368.48	1.93504	0.36607	5.286	1.25e-07	2.45e-06	NASP (human Nuclear Autoantigenic Sperm Protein) homolog(nasp-2)	4875.48	6682.69	4463.26	1849.01	1121.24	1219.18
NM_073989	114.78	-3.48669	0.660356	-5.28002	1.29e-07	2.53e-06	hypothetical protein(T01D3.3)	18.5923	10.7851	26.8577	109.963	131.004	391.48
NM_069079	1996.33	-1.97051	0.3733	-5.27862	1.3e-07	2.54e-06	CYtochrome P450 family(cyp-33E1)	856.676	760.347	817.939	2287.51	2772.66	4482.85
NM_059257	617.343	5.03131	0.953444	5.27698	1.31e-07	2.56e-06	PaTched Related family(ptr-10)	1520.28	1976.36	97.6643	72.63	11.5592	25.566
NM_071703	1465.04	-3.16422	0.599913	-5.27446	1.33e-07	2.59e-06	CYtochrome P450 family(cyp-34A10)	360.405	80.888	440.71	3002.95	2570.76	2334.5
NM_064578	1481.02	-1.99171	0.377931	-5.27004	1.36e-07	2.65e-06	Catalase-2(ctl-1)	759.424	447.58	578.661	2945.25	2392.75	1762.46
NM_068939	398.428	2.80645	0.532748	5.26788	1.38e-07	2.67e-06	hypothetical protein(Y42H9B.3)	1227.09	403.092	461.464	105.212	77.0612	116.645
NM_070028	58.426	3.9078	0.741709	5.26864	1.37e-07	2.67e-06	hypothetical protein(T23F6.1)	145.878	150.991	31.7409	6.10907	3.85306	11.9841
NM_076526	11178.1	1.86385	0.353989	5.26528	1.4e-07	2.71e-06	Dihydropyrimidine dehydrogenase [NADP(+)](dpyd-1)	16502.8	20275.9	15835.1	4925.95	6145.63	3383.51
NM_074168	418.779	2.29966	0.436887	5.26376	1.41e-07	2.73e-06	SET (trithorax/polycomb) domain containing(set-31)	912.453	718.555	457.802	196.169	108.656	119.042
NM_073830	307.104	-2.65631	0.504842	-5.26167	1.43e-07	2.75e-06	Prion-like-(Q/N-rich)-domain-bearing protein(pqn-67)	143.018	63.3622	46.3906	423.562	569.482	596.807
NM_059423	3016.15	2.25874	0.42963	5.2574	1.46e-07	2.81e-06	Importin subunit alpha-2(ima-2)	4809.69	6089.52	4070.16	1564.6	690.469	872.441
NM_073635	629.578	-2.21585	0.422202	-5.24831	1.54e-07	2.95e-06	Nuclear Hormone Receptor family(nhr-209)	184.493	269.627	214.862	638.058	1040.33	1430.1
NM_061689	77.5768	-2.32814	0.443674	-5.24741	1.54e-07	2.96e-06	hypothetical protein(T08E11.1)	14.3018	29.6589	32.9617	120.145	131.775	136.619
NM_060133	176.018	2.50512	0.477702	5.2441	1.57e-07	3.01e-06	SoWAH (Drosophila) homolog(swah-1)	361.835	168.517	367.462	38.6908	71.6669	47.9363
NM_075368	386.288	-1.91874	0.366059	-5.24161	1.59e-07	3.05e-06	hypothetical protein(Y43F8A.1)	171.621	134.813	178.237	522.665	496.274	814.119
NM_075683	937.957	5.27023	1.00598	5.23889	1.62e-07	3.09e-06	hypothetical protein(R57.2)	2324.04	3087.22	74.4691	90.9572	23.889	27.1639
NM_059108	145.046	3.47373	0.663515	5.23534	1.65e-07	3.14e-06	PHAryngeal gland Toxin-related(phat-2)	356.114	378.825	63.4818	22.3999	23.889	25.566
NM_001355088	163.012	5.95774	1.13844	5.23325	1.67e-07	3.18e-06		351.824	4.0444	606.74	6.78785	3.08245	5.59257
NM_065063	57.7685	3.1117	0.594781	5.23167	1.68e-07	3.19e-06	Prion-like-(Q/N-rich)-domain-bearing protein(pqn-82)	70.0787	79.5398	161.146	15.6121	14.6416	5.59257
NM_073280	232.067	3.1012	0.592702	5.2323	1.67e-07	3.19e-06	SET (trithorax/polycomb) domain containing(set-22)	695.066	156.383	395.541	33.2605	57.0253	55.1268
NM_073834	977.683	-2.22059	0.424592	-5.22994	1.7e-07	3.21e-06	hypothetical protein(T16G1.5)	494.841	281.76	260.031	1195.34	1528.12	2106
NM_075733	779.258	4.37533	0.836543	5.23025	1.69e-07	3.21e-06	LiPocalin-Related protein(lpr-7)	2548.58	1786.28	125.743	55.6604	78.6025	80.6928
NM_062261	24.345	3.11732	0.597295	5.21906	1.8e-07	3.4e-06	SKp1 Related (ubiquitin ligase complex component)(skr-15)	42.9053	39.0958	48.8322	3.39393	3.85306	7.98939
NM_060678	1190.97	4.94895	0.949012	5.21485	1.84e-07	3.48e-06	hypothetical protein(C15C6.1)	3300.85	3529.41	91.5603	107.927	58.5665	57.5236
NM_077985	681.926	-1.5753	0.302218	-5.21246	1.86e-07	3.52e-06	PeRoXisome assembly factor(prx-1)	414.752	319.507	294.214	1126.1	990.237	946.742
NM_072248	135.353	2.89938	0.556759	5.2076	1.91e-07	3.61e-06	DGAT (acyl-CoA:DiacylGlycerol AcylTransferase) Related(dgtr-1)	248.851	155.035	312.526	54.9816	22.3478	18.3756
NM_063275	5994.05	-1.92234	0.369582	-5.20139	1.98e-07	3.72e-06	hypothetical protein(DH11.2)	3021.97	2502.13	1983.81	7224.99	8640.1	12591.3
NM_064713	553.301	2.30906	0.444108	5.19933	2e-07	3.76e-06	PaTched Related family(ptr-20)	1257.13	661.933	843.576	234.86	208.065	114.248
NM_001268306	52.1561	3.83046	0.737021	5.19723	2.02e-07	3.8e-06	hypothetical protein(K08D12.8)	144.448	119.984	28.0785	10.1818	3.85306	6.39151
NM_059564	191.238	5.2928	1.01874	5.19542	2.04e-07	3.83e-06	Sperm Meiosis PDZ domain containing proteins(smz-2)	479.109	13.4813	626.273	6.78785	16.1829	5.59257
NM_075719	281.523	3.95624	0.762096	5.19126	2.09e-07	3.91e-06	Zinc metalloproteinase nas-38(nas-38)	979.672	521.727	85.4563	24.4363	33.9069	43.9416
NM_001028075	229.894	-1.98335	0.382344	-5.18734	2.13e-07	3.99e-06	hypothetical protein(F58G6.8)	80.0899	79.5398	118.418	304.775	325.969	470.575
NM_070708	300.063	-2.13019	0.41081	-5.18533	2.16e-07	4.02e-06	beta-LACTamase domain containing(lact-6)	153.029	78.1917	103.768	367.223	510.145	588.019
NM_077524	4041.42	-2.89168	0.557775	-5.18432	2.17e-07	4.04e-06	hypothetical protein(C35C5.8)	1138.42	361.3	1379.51	5179.13	6463.9	9726.28
NM_072350	108.781	5.01973	0.968367	5.1837	2.18e-07	4.05e-06	hypothetical protein(K11C4.1)	371.846	13.4813	247.823	4.7515	10.7886	3.99469
NM_065660	191.563	2.9352	0.566554	5.18078	2.21e-07	4.1e-06	hypothetical protein(R144.10)	563.49	144.25	308.863	52.2665	48.5486	31.9575
NM_067391	275.659	2.34363	0.452456	5.17981	2.22e-07	4.12e-06	hypothetical protein(T28A8.6)	676.474	254.797	450.477	84.1694	100.95	87.0843
NM_061220	108.305	5.10255	0.985496	5.17765	2.25e-07	4.14e-06	hypothetical protein(F33H2.8)	245.991	372.085	13.4288	8.82421	2.31184	7.19045
NM_061312	293.622	4.25663	0.822057	5.17802	2.24e-07	4.14e-06	CalPoNin(cpn-2)	686.485	905.945	81.7939	33.9393	42.3837	11.1851
NM_066401	84.5327	4.69769	0.907091	5.17885	2.23e-07	4.14e-06	hypothetical protein(C02F5.5)	307.488	14.8295	166.029	4.7515	7.70612	6.39151
NM_073245	3640.37	5.81573	1.12308	5.17835	2.24e-07	4.14e-06	COLlagen(col-149)	8193.49	13082.3	185.562	290.52	41.6131	48.7353
NM_065079	572.399	1.36144	0.263389	5.16893	2.35e-07	4.33e-06	POLH (DNA polymerase eta) homolog(polh-1)	865.257	807.532	799.627	347.538	324.428	290.015
NM_171584	217.484	-3.69584	0.714972	-5.16921	2.35e-07	4.33e-06	ASpartyl Protease(asp-16)	22.8828	6.74066	63.4818	251.151	469.303	491.347
NM_001027194	132.38	5.65057	1.09356	5.16713	2.38e-07	4.37e-06	hypothetical protein(T24F1.7)	424.763	349.166	4.88322	6.10907	6.1649	3.19575
NM_058375	355.253	3.05615	0.592307	5.15974	2.47e-07	4.54e-06	hypothetical protein(Y18H1A.9)	1014	674.066	214.862	97.0663	73.2082	58.3225
NM_001267428	167.309	2.53978	0.492526	5.15664	2.51e-07	4.6e-06	hypothetical protein(Y46G5A.36)	404.74	297.937	153.821	38.6908	43.1543	65.513
NM_078213	33.7805	2.44694	0.474546	5.15639	2.52e-07	4.6e-06	hypothetical protein(F31B9.3)	64.358	45.8365	61.0402	9.50299	11.5592	10.3862
NM_066708	169.3	2.51635	0.489051	5.14538	2.67e-07	4.88e-06	hypothetical protein(C48B4.6)	409.031	145.598	310.084	50.2301	60.1078	40.7459
NM_068138	594.121	3.0611	0.595386	5.14138	2.73e-07	4.97e-06	SET (trithorax/polycomb) domain containing(set-9)	735.111	575.653	1872.71	198.205	106.344	76.6981
NM_001267144	13887.8	-1.8427	0.358475	-5.14039	2.74e-07	4.99e-06	hypothetical protein(F14D2.19)	5840.85	7309.58	5016.28	16767.4	19855.6	28537.3
NM_064500	422.696	2.08709	0.406311	5.13667	2.8e-07	5.09e-06	hypothetical protein(F08G2.5)	572.071	997.618	483.438	183.951	144.104	154.994
NM_064806	35.3035	3.17415	0.618091	5.1354	2.82e-07	5.11e-06	hypothetical protein(T22F7.3)	65.7882	80.888	43.9489	4.07271	12.3298	4.79363
NM_067393	198.226	2.58384	0.503601	5.13073	2.89e-07	5.23e-06	hypothetical protein(T28A8.4)	400.45	167.168	451.698	52.9453	74.7494	42.3438
NM_064614	166.307	2.79036	0.544352	5.12603	2.96e-07	5.36e-06	BTB (Broad/complex/Tramtrack/Bric a brac) domain protein(btb-19)	404.74	148.295	318.63	29.8666	31.5951	64.714
NM_078392	3771.23	-1.89844	0.370437	-5.12485	2.98e-07	5.38e-06	DeHydrogenases, Short chain(dhs-30)	1937.89	1226.8	1621.23	7487.68	6033.89	4319.86
NM_071507	114.64	4.3125	0.842332	5.11972	3.06e-07	5.53e-06	hypothetical protein(F35F10.5)	522.015	75.4954	57.3778	10.1818	10.7886	11.9841
NM_070858	73.0303	-2.51403	0.491603	-5.11393	3.16e-07	5.69e-06	Prion-like-(Q/N-rich)-domain-bearing protein(pqn-98)	11.4414	22.9183	30.5201	106.569	111.739	154.994
NM_064745	1266.09	-2.57804	0.504223	-5.1129	3.17e-07	5.71e-06	hypothetical protein(C29F9.4)	401.88	301.982	385.774	1003.92	2068.32	3434.64
NM_069447	5497.5	-3.63338	0.711416	-5.10725	3.27e-07	5.88e-06	Glutathione S-transferase 4(gst-4)	1465.93	794.05	200.212	5037.27	10330.1	15157.5
NM_076442	558.947	4.04214	0.792914	5.09783	3.44e-07	6.17e-06	hypothetical protein(M03F4.6)	1318.62	1691.91	151.38	104.533	39.3012	47.9363
NM_059245	411.643	3.38513	0.664328	5.09558	3.48e-07	6.24e-06	hypothetical protein(F46F11.7)	1221.37	865.501	167.25	67.1997	67.0433	81.4918
NM_066551	3344.34	4.90514	0.963005	5.09358	3.51e-07	6.29e-06	hypothetical protein(F44E2.4)	9299.01	9447.71	671.442	476.507	54.7135	116.645
NM_072544	1007.56	-1.75294	0.344717	-5.08515	3.67e-07	6.57e-06	hypothetical protein(F19F10.3)	567.781	469.15	346.708	1301.91	1535.06	1824.78
NM_062482	15151.7	-1.78042	0.350213	-5.08381	3.7e-07	6.61e-06	Probable glutathione S-transferase 7(gst-7)	8831.35	6504.74	5161.56	20584.8	28090.4	21737.5
NM_066146	183.074	3.15882	0.621858	5.07966	3.78e-07	6.73e-06	Twenty One u-rna (21U-RNA) biogenesis Fouled Up(tofu-7)	493.411	141.554	352.812	34.6181	17.7241	58.3225
NM_068177	846.916	1.67103	0.328932	5.08016	3.77e-07	6.73e-06	ThioRedoXin [see also xtr](trx-3)	1338.65	1077.16	1451.54	507.053	368.353	338.75
NM_078000	31.0154	3.03342	0.597396	5.07774	3.82e-07	6.79e-06	hypothetical protein(F23D12.2)	37.1846	68.7548	59.8194	4.7515	10.7886	4.79363
NM_001306532	182.315	2.03156	0.400193	5.07644	3.85e-07	6.83e-06	PArtner of DroSHa (DRSH-1 interactor)(pash-1)	366.125	275.019	238.057	94.3512	51.631	68.7087
NM_072107	14817.1	-2.45935	0.485408	-5.06657	4.05e-07	7.18e-06	hypothetical protein(K09H11.1)	6533.05	5132.34	2013.11	26869	25793.2	22562
NM_060448	647.614	2.42995	0.479754	5.065	4.08e-07	7.23e-06	CalPoNin(cpn-4)	882.42	839.887	1555.3	262.011	235.807	110.254
NM_072422	169.215	3.54112	0.699977	5.05891	4.22e-07	7.46e-06	Phosphate transporter(pitr-5)	470.528	124.028	340.604	42.0847	30.0539	7.98939
NM_071235	80.2837	4.20626	0.832247	5.0541	4.32e-07	7.64e-06	hypothetical protein(Y19D10B.6)	180.202	22.9183	253.927	12.8969	6.1649	5.59257
NM_073341	594.547	-2.48667	0.492889	-5.04509	4.53e-07	8e-06	hypothetical protein(F28H7.2)	211.666	102.458	225.849	613.622	975.595	1438.09
NM_070776	123.924	6.14787	1.21878	5.04429	4.55e-07	8.02e-06	Piwi-like protein(wago-10)	85.8107	4.0444	643.364	4.07271	3.85306	2.39682
NM_073050	8352.73	-1.64283	0.325862	-5.04149	4.62e-07	8.13e-06	fatty Acid CoA Synthetase family(acs-14)	4576.57	4056.53	3523.24	16129.3	11439.7	10391
NM_071144	6145.59	-1.93014	0.38291	-5.04071	4.64e-07	8.15e-06	Aldehyde dehydrogenase(alh-5)	2751.66	3071.05	1842.19	11282.1	11107.6	6818.94
NM_062123	528.849	-1.71575	0.340787	-5.03467	4.79e-07	8.4e-06	BTB and MATH domain containing(bath-9)	218.817	301.982	219.745	659.779	784.483	988.287
NM_065344	277.39	2.38325	0.473412	5.0342	4.8e-07	8.41e-06	Peptidyl-prolyl cis-trans isomerase 9(cyn-9)	743.692	295.241	357.696	72.63	104.803	90.2801
NM_182455	6334.52	3.78749	0.752468	5.03342	4.82e-07	8.43e-06	COLlagen(col-169)	19467.6	14399.4	1573.62	854.591	1004.88	707.061
NM_071447	243.586	-2.47901	0.493234	-5.02603	5.01e-07	8.75e-06	hypothetical protein(Y73C8C.4)	60.0675	87.6286	74.4691	294.593	271.256	673.505
NM_074438	1077.55	-1.74331	0.34689	-5.02554	5.02e-07	8.76e-06	hypothetical protein(T26H5.8)	501.992	369.388	615.285	1551.7	1447.98	1978.97
NM_001307837	211.027	-1.80925	0.360108	-5.02418	5.06e-07	8.81e-06	hypothetical protein(F21C10.18)	88.671	97.0656	95.2227	257.26	301.309	426.633
NM_072111	745.374	-2.00988	0.400578	-5.01747	5.24e-07	9.11e-06	hypothetical protein(F44E7.2)	264.583	415.225	209.978	1382.01	1277.68	922.774
NM_069237	452.659	6.11646	1.21952	5.01546	5.29e-07	9.2e-06	hypothetical protein(F49C12.15)	796.609	8.0888	1872.71	17.6484	18.4947	2.39682
NM_059117	157.582	2.49135	0.496853	5.01426	5.32e-07	9.24e-06	hypothetical protein(spe-5)	268.873	133.465	400.424	55.6604	43.9249	43.1427
NM_063032	790.816	4.57629	0.914431	5.00452	5.6e-07	9.71e-06	hypothetical protein(C15F1.2)	1989.38	2491.35	73.2482	49.5513	66.2727	75.1002
NM_067303	57.4874	-2.37626	0.47576	-4.99466	5.89e-07	1.02e-05	CYtochrome P450 family(cyp-13A11)	15.732	22.9183	17.0913	125.575	91.7029	71.9045
NM_059625	657.884	-1.93713	0.387949	-4.99326	5.94e-07	1.03e-05	MecKel-Gruber Syndrome (MKS) homolog(mks-6)	231.689	304.678	280.785	733.767	946.312	1450.07
NM_064664	51.0558	4.60183	0.923545	4.98279	6.27e-07	1.08e-05	hypothetical protein(Y54E2A.9)	100.112	12.1332	181.9	2.71514	3.08245	6.39151
NM_076531	2559.99	5.22129	1.04831	4.98066	6.34e-07	1.09e-05	hypothetical protein(bus-8)	7213.82	7592.68	152.601	262.011	47.778	91.079
NM_001356636	240.976	3.79587	0.762845	4.97593	6.49e-07	1.12e-05		401.88	873.59	73.2482	25.7938	36.9894	34.3544
NM_070595	131.052	-2.25871	0.4541	-4.97403	6.56e-07	1.13e-05	C-type LECtin(clec-194)	42.9053	39.0958	53.7154	162.23	167.993	320.374
NM_073978	487.368	-1.79785	0.361611	-4.97176	6.63e-07	1.14e-05	hypothetical protein(H37A05.2)	157.32	203.568	291.772	843.051	717.44	711.055
NM_068802	157.187	2.54534	0.51212	4.9702	6.69e-07	1.15e-05	Histone H4(his-60)	404.74	171.213	229.511	67.1997	39.3012	31.1586
NM_066783	106.378	3.40113	0.684661	4.96761	6.78e-07	1.16e-05	hypothetical protein(K11H3.4)	250.281	74.1473	258.81	27.8302	20.8065	6.39151
NM_001269551	651.58	4.86226	0.979152	4.96578	6.84e-07	1.17e-05	hypothetical protein(B0365.9)	1804.88	1931.87	42.7281	30.5453	33.1363	66.3119
NM_059433	98.8696	1.67263	0.33695	4.96405	6.9e-07	1.17e-05	MUTator(mut-2)	170.191	136.161	145.276	48.8725	42.3837	50.3331
NM_062495	90.3883	2.80324	0.564557	4.96538	6.86e-07	1.17e-05	hypothetical protein(R05F9.11)	204.515	66.0585	203.874	26.4726	25.4302	15.9788
NM_069446	176.697	-3.72524	0.750266	-4.96522	6.86e-07	1.17e-05	Glutathione S-transferase 2(gst-2)	38.6148	20.222	15.8705	83.4906	261.238	640.749
NM_074005	2891.97	-3.9055	0.786627	-4.96487	6.87e-07	1.17e-05	hypothetical protein(F20G2.1)	387.578	448.928	249.044	677.428	9956.31	5632.52
NM_062138	78.2515	4.33459	0.873771	4.96078	7.02e-07	1.19e-05	hypothetical protein(C16C8.18)	175.912	17.5257	253.927	9.50299	3.85306	8.78833
NM_001028529	109.559	3.83009	0.772478	4.95819	7.12e-07	1.2e-05	hypothetical protein(C35A5.10)	307.488	273.671	32.9617	9.50299	16.9535	16.7777
NM_067371	104.523	4.93192	0.994592	4.95874	7.1e-07	1.2e-05	BLIstered cuticle(bli-5)	394.729	194.131	18.3121	4.07271	2.31184	13.582
NM_067680	74.5011	5.00009	1.00826	4.95912	7.08e-07	1.2e-05	CaLPain family(clp-6)	120.135	8.0888	305.201	3.39393	5.39429	4.79363
NM_073515	569.96	2.43135	0.490499	4.9569	7.16e-07	1.21e-05	hypothetical protein(T11F9.12)	697.927	613.4	1573.62	210.423	194.965	129.428
NM_063720	264.743	3.13934	0.633614	4.95465	7.25e-07	1.22e-05	RNase H(rnh-1.2)	936.766	183.346	306.422	44.121	55.4841	62.3172
NM_067589	155.939	4.43997	0.896915	4.95027	7.41e-07	1.25e-05	Receptor expression-enhancing protein(F56B3.6)	500.562	21.5701	372.345	18.3272	9.24735	13.582
NM_074325	43.8017	3.48344	0.703619	4.95075	7.39e-07	1.25e-05	hypothetical protein(T01G5.7)	151.599	57.9697	31.7409	8.14542	6.1649	7.19045
NM_072545	5045.88	-1.78835	0.361568	-4.94611	7.57e-07	1.27e-05	TransThyretin-Related family domain(ttr-10)	2680.15	2345.75	1771.39	6446.42	6700.47	10331.1
NM_001083262	928.78	-1.59232	0.321992	-4.94522	7.61e-07	1.28e-05	hypothetical protein(Y43C5A.7)	444.785	457.017	485.88	1196.02	1191.37	1797.61
NM_062302	60.6384	4.71542	0.954489	4.94025	7.8e-07	1.31e-05	Delta and OSM-11-like(dos-2)	180.202	161.776	8.54563	5.43028	3.08245	4.79363
NM_001025909	431.312	2.20007	0.445868	4.93435	8.04e-07	1.35e-05	hypothetical protein(DY3.8)	1101.24	581.045	443.152	152.727	137.94	171.772
NM_001027242	31.0626	3.31422	0.671766	4.9336	8.07e-07	1.35e-05	CeNTaurin(cnt-1)	57.2071	24.2664	87.8979	6.78785	4.62367	5.59257
NM_072238	305.406	-1.77536	0.359983	-4.93179	8.15e-07	1.36e-05	NADH-cytochrome b5 reductase(T05H4.4)	177.342	134.813	102.548	458.18	412.278	547.273
NM_074398	97.1732	2.00522	0.406613	4.93152	8.16e-07	1.36e-05	hypothetical protein(ZK1037.6)	181.633	111.895	173.354	43.4423	43.1543	29.5607
NM_077579	19.4404	3.59789	0.729584	4.93143	8.16e-07	1.36e-05	hypothetical protein(F54F7.6)	18.5923	39.0958	50.053	3.39393	2.31184	3.19575
NM_064208	1026.31	1.98882	0.403587	4.92786	8.31e-07	1.38e-05	hypothetical protein(Y57A10A.31)	1350.09	1282.07	2286.57	537.598	368.353	333.157
NM_067570	439.772	4.7748	0.96938	4.92562	8.41e-07	1.4e-05	CUTiclin-Like(cutl-28)	1207.07	1311.73	26.8577	31.9029	33.9069	27.1639
NM_059530	28241.9	-1.72478	0.350843	-4.91611	8.83e-07	1.46e-05	YTochrome B(cytb-5.2)	13048.9	10766.2	15543.3	31732.5	44778.7	53581.6
NM_069711	55.3001	5.43519	1.10528	4.91748	8.77e-07	1.46e-05	hypothetical protein(C05C12.1)	94.3917	4.0444	225.849	2.03636	3.08245	2.39682
NM_063237	186.398	2.24237	0.45619	4.91544	8.86e-07	1.47e-05	SKp1 Related (ubiquitin ligase complex component)(skr-17)	320.36	192.783	410.19	73.3088	78.6025	43.1427
NM_060128	89.1016	2.93235	0.596938	4.91232	9e-07	1.49e-05	SET (trithorax/polycomb) domain containing(set-32)	130.146	83.5842	258.81	12.8969	31.5951	17.5767
NM_071007	185.204	3.4057	0.693506	4.91085	9.07e-07	1.5e-05	hypothetical protein(Y75B7AR.1)	330.371	609.356	75.6899	30.5453	28.5127	36.7512
NM_171428	568.172	2.4543	0.500311	4.90555	9.32e-07	1.54e-05	hypothetical protein(F11E6.9)	1141.28	1300.95	440.71	129.648	212.689	183.756
NM_069696	2202.65	-1.32963	0.271332	-4.90038	9.57e-07	1.57e-05	PeRoXisome assembly factor(prx-14)	1361.53	1269.94	1130.46	3543.94	3078.6	2831.44
NM_071509	220.698	3.91178	0.79818	4.90088	9.54e-07	1.57e-05	hypothetical protein(F35F10.6)	916.744	221.094	103.768	16.2908	22.3478	43.9416
NM_073411	22295.2	-2.89806	0.591687	-4.89797	9.68e-07	1.59e-05	DeHydrogenases, Short chain(dhs-18)	8922.88	5188.96	1711.57	31096.5	39852.2	46999.2
NM_068048	5791.46	-2.41471	0.493074	-4.89726	9.72e-07	1.6e-05	C-type LECtin(clec-76)	1520.28	923.471	3043.46	9573.59	9027.72	10660.2
NM_071851	2359.55	8.47744	1.73246	4.89329	9.92e-07	1.63e-05	COLlagen(col-139)	12017.8	14.8295	2085.13	23.0787	7.70612	8.78833
NM_066003	1322.07	-2.35572	0.481576	-4.89168	1e-06	1.64e-05	Putative hydroxypyruvate isomerase(C05D11.5)	582.082	458.365	256.369	1350.1	2203.18	3082.31
NM_073961	136.92	2.44529	0.50023	4.88832	1.02e-06	1.66e-05	BIR (baculovirus inhibitory repeat) family(bir-2)	240.27	124.028	329.617	30.5453	54.7135	42.3438
NM_001307734	3790.39	-3.74981	0.767454	-4.88604	1.03e-06	1.68e-05	Heme Responsive Gene(hrg-2)	469.098	1032.67	72.0274	6544.17	6242.73	8381.67
NM_064882	106.016	3.4316	0.703834	4.87559	1.08e-06	1.77e-05	DNA primase(T24C4.5)	283.175	88.9768	209.978	12.8969	34.6776	6.39151
NM_074465	144.93	3.05752	0.627337	4.8738	1.09e-06	1.78e-05	piRNA biogenesis factor prde-1(prde-1)	430.483	118.636	227.07	14.2545	42.3837	36.7512
NM_072132	111.857	2.36677	0.486558	4.86432	1.15e-06	1.86e-05	hypothetical protein(C04E6.8)	114.414	176.605	271.019	37.3332	25.4302	46.3384
NM_075997	28.2294	3.62658	0.745367	4.8655	1.14e-06	1.86e-05	hypothetical protein(F48B9.3)	90.1012	20.222	46.3906	4.07271	5.39429	3.19575
NM_078071	529.986	3.62295	0.744686	4.86508	1.14e-06	1.86e-05	hypothetical protein(daf-6)	1348.66	1454.64	137.951	87.5633	83.9967	67.1109
NM_077767	1344.99	-1.30922	0.269569	-4.85673	1.19e-06	1.93e-05	ComPleXin (synaptic protein) homolog(cpx-2)	696.496	865.501	758.119	1762.13	2080.65	1907.07
NM_071912	83.7125	-2.44902	0.504306	-4.85622	1.2e-06	1.94e-05	UDP-GlucuronosylTransferase(ugt-10)	22.8828	22.9183	31.7409	78.0603	175.7	170.973
NM_076454	464.42	4.65729	0.95922	4.85529	1.2e-06	1.94e-05	hypothetical protein(ZC449.1)	1132.7	1508.56	39.0657	34.6181	52.4016	19.1745
NM_069544	260.927	5.29784	1.09126	4.8548	1.21e-06	1.95e-05	hypothetical protein(T07G12.3)	985.392	521.727	19.5329	4.7515	5.39429	28.7618
NM_069703	16532.1	1.39848	0.288087	4.85436	1.21e-06	1.95e-05	hypothetical protein(R07H5.8)	22565.3	21957	27391.2	10299.2	9309.77	7669.81
NM_065148	371.275	2.76098	0.569051	4.85191	1.22e-06	1.97e-05	Sterol 4-C-methyltransferase strm-1(strm-1)	636.429	1032.67	272.239	92.9936	131.004	62.3172
NM_071350	2148.29	-2.74285	0.565387	-4.85128	1.23e-06	1.97e-05	hypothetical protein(R05D8.7)	580.652	316.811	777.652	1690.85	5899.81	3623.99
NM_068214	444.134	3.95653	0.815928	4.84912	1.24e-06	1.99e-05	hypothetical protein(bus-4)	1255.7	1166.13	81.7939	66.521	54.7135	39.9469
NM_060424	124.73	3.73156	0.770035	4.84596	1.26e-06	2.02e-05	hypothetical protein(C35E7.8)	341.812	78.1917	275.902	7.46664	36.2188	8.78833
NM_058593	115.127	4.55479	0.940552	4.84268	1.28e-06	2.05e-05	hypothetical protein(Y23H5B.8)	268.873	381.522	12.208	10.1818	10.7886	7.19045
NM_059443	663.281	4.3289	0.893882	4.84281	1.28e-06	2.05e-05	CUTicle and epithelial Integrity(cuti-1)	1670.45	2042.42	78.1315	47.515	50.0898	91.079
NM_063340	7108.03	1.75402	0.362397	4.84005	1.3e-06	2.07e-05	hypothetical protein(K01C8.1)	11771.8	8246.53	12877	3226.95	2452.86	4072.99
NM_076297	1696.39	5.2656	1.08778	4.84067	1.29e-06	2.07e-05	hypothetical protein(F09F9.2)	4567.99	5317.04	35.4033	77.3815	110.198	70.3066
NM_001267133	73.0582	2.54528	0.525932	4.83957	1.3e-06	2.08e-05	hypothetical protein(ZC239.22)	94.3917	80.888	198.991	27.1514	16.9535	19.9735
NM_061235	169.05	1.9512	0.403897	4.83094	1.36e-06	2.16e-05	hypothetical protein(C01B12.8)	354.684	226.486	224.628	50.2301	84.7674	73.5024
NM_074844	6596.85	-1.68423	0.348817	-4.82839	1.38e-06	2.19e-05	hypothetical protein(T20B3.1)	3724.18	3286.75	2383.01	12510.7	9521.69	8154.77
NM_063460	696.939	3.64264	0.7546	4.82725	1.38e-06	2.2e-05	ATF (cAMP-dependent transcription factor) family(atf-2)	1694.76	2006.02	170.913	117.43	87.8498	104.661
NM_171621	2269.17	-1.9395	0.401962	-4.82508	1.4e-06	2.22e-05	hypothetical protein(C44C1.6)	1064.05	1097.38	654.351	2794.56	3083.99	4920.66
NM_071958	118.327	4.83722	1.00277	4.82384	1.41e-06	2.23e-05	hypothetical protein(Y58A7A.2)	228.828	446.232	10.9872	12.8969	4.62367	6.39151
NM_077900	44.457	3.72006	0.771221	4.8236	1.41e-06	2.23e-05	hypothetical protein(F55F3.4)	157.32	67.4066	23.1953	4.7515	8.47674	5.59257
NM_001264316	99.302	2.02555	0.420512	4.81686	1.46e-06	2.31e-05	Zinc finger putative Transcription Factor family(ztf-11)	150.169	218.398	109.872	41.4059	41.6131	34.3544
NM_001307691	661.979	-1.59186	0.330502	-4.81648	1.46e-06	2.31e-05	C-type LECtin(clec-75)	340.382	264.234	384.553	796.894	1067.3	1118.51
NM_065930	2376.63	-1.28736	0.267315	-4.81588	1.47e-06	2.31e-05	hypothetical protein(Y42G9A.2)	1305.75	1527.43	1311.14	3401.39	3005.39	3708.67
NM_067081	96.3567	4.63509	0.964148	4.80745	1.53e-06	2.41e-05	Serine/threonine-protein kinase spe-6(spe-6)	235.979	13.4813	306.422	12.8969	6.1649	3.19575
NM_063694	952.463	2.1467	0.446728	4.80539	1.54e-06	2.43e-05	Membrane-associated tyrosine-and threonine-specific cdc2-inhibitory kinase wee-1.3(wee-1.3)	1158.44	1201.19	2302.44	475.15	262.779	314.782
NM_059611	158.827	2.35294	0.489743	4.80445	1.55e-06	2.44e-05	Serine/threonine-protein phosphatase(F22D6.9)	360.405	124.028	312.526	51.5877	50.0898	54.3278
NM_060973	6120.46	-2.88712	0.601522	-4.79969	1.59e-06	2.49e-05	hypothetical protein(Y87G2A.2)	2332.62	1597.54	443.152	14067.8	9185.7	9095.92
NM_070130	89.8598	2.31863	0.483075	4.79972	1.59e-06	2.49e-05	MSH (MutS Homolog) family(msh-5)	124.425	102.458	222.186	29.1878	38.5306	22.3703
NM_072663	38.4064	-2.79908	0.583552	-4.79662	1.61e-06	2.53e-05	Serine palmitoyltransferase 2(sptl-2)	4.29053	13.4813	10.9872	59.0543	53.9429	88.6822
NM_076383	426.945	-1.63399	0.340846	-4.79394	1.64e-06	2.56e-05	Putative ammonium transporter 1(amt-1)	254.572	222.442	147.717	663.852	663.497	609.59
NM_072114	210.567	2.31369	0.482719	4.79303	1.64e-06	2.57e-05	hypothetical protein(F44E7.5)	303.198	492.068	256.369	39.3695	91.7029	80.6928
NM_078216	333.485	3.65617	0.763248	4.79028	1.67e-06	2.6e-05	COLlagen(col-186)	1159.87	524.424	169.692	63.127	67.8139	15.9788
NM_061458	73.42	3.15175	0.658158	4.78875	1.68e-06	2.61e-05	C-type LECtin(clec-43)	111.554	79.5398	205.095	27.1514	10.7886	6.39151
NM_069023	785.636	-1.95633	0.40852	-4.78882	1.68e-06	2.61e-05	hypothetical protein(D2096.9)	274.594	269.627	421.177	851.876	1228.36	1668.18
NM_058924	234.593	2.61774	0.5472	4.78388	1.72e-06	2.67e-05	hypothetical protein(C18E3.5)	394.729	169.865	645.805	76.7027	70.1257	50.3331
NM_060160	92.2422	3.96115	0.828472	4.78127	1.74e-06	2.71e-05	hypothetical protein(T05F1.8)	165.901	28.3108	325.955	17.6484	9.24735	6.39151
NM_069431	67.2364	4.31481	0.903839	4.77387	1.81e-06	2.8e-05	hypothetical protein(C04G2.2)	115.844	24.2664	244.161	12.8969	3.85306	2.39682
NM_078222	823.445	3.06437	0.642122	4.77225	1.82e-06	2.82e-05	O-acyltransferase(mboa-1)	1807.74	2123.31	482.218	230.108	215.001	82.2907
NM_001268865	14819.7	-1.77425	0.371822	-4.77176	1.83e-06	2.83e-05	hypothetical protein(R05A10.1)	5694.97	9365.48	5054.13	20986.7	21164.9	26651.8
NM_070244	260.324	2.49668	0.523372	4.77037	1.84e-06	2.84e-05	NYN domain ribonuclease homolog(nyn-1)	420.472	225.138	681.209	76.024	105.574	53.5289
NM_063099	505.446	-1.88062	0.394343	-4.769	1.85e-06	2.86e-05	DeHydrogenases, Short chain(dhs-7)	283.175	177.954	186.783	569.501	802.207	1013.05
NM_066704	844.056	1.66215	0.348543	4.76885	1.85e-06	2.86e-05	Exonuclease mut-7(mut-7)	1234.24	1000.31	1613.9	492.798	346.776	376.3
NM_071747	229.784	3.82503	0.802236	4.76797	1.86e-06	2.86e-05	PHAryngeal gland Toxin-related(phat-5)	283.175	554.083	450.477	8.14542	72.4376	10.3862
NM_077353	861.726	-1.45774	0.305736	-4.76797	1.86e-06	2.86e-05	hypothetical protein(C39B10.1)	350.394	517.683	511.517	1280.87	1270.74	1239.15
NM_064287	237.702	3.16116	0.663315	4.7657	1.88e-06	2.89e-05	C-type LECtin(clec-4)	220.247	562.171	500.53	66.521	63.9608	12.783
NM_001028315	2523.31	-1.56599	0.328744	-4.76354	1.9e-06	2.92e-05	hypothetical protein(Y54G2A.10)	1081.21	1387.23	1353.87	4761	3008.47	3548.09
NM_058271	398.24	1.7546	0.368659	4.75942	1.94e-06	2.98e-05	hypothetical protein(Y48G1C.1)	459.087	550.038	833.809	159.515	187.259	199.735
NM_059474	253.451	2.47743	0.520812	4.75687	1.97e-06	3.01e-05	hypothetical protein(C55B7.11)	727.96	280.412	280.785	57.018	77.0612	97.4705
NM_071903	260.285	-1.78533	0.375765	-4.75118	2.02e-06	3.09e-05	Serpentine receptor class delta-33(srd-33)	115.844	155.035	80.5731	383.514	373.747	452.998
NR_002635	3445.65	-2.20945	0.465314	-4.7483	2.05e-06	3.13e-05	ncRNA(C05D2.11)	909.593	750.91	2014.33	6039.83	5950.67	5008.55
NM_072012	391.315	3.71076	0.781793	4.74647	2.07e-06	3.16e-05	hypothetical protein(Y49G5A.1)	1066.91	969.307	145.276	101.818	25.4302	39.148
NM_064458	840.212	2.16901	0.45706	4.74557	2.08e-06	3.17e-05	Glutathione S-Transferase(gst-24)	826.643	1307.69	1989.91	368.58	337.528	210.92
NM_001038359	120.309	-2.56132	0.540251	-4.74099	2.13e-06	3.24e-05	hypothetical protein(Y54G2A.48)	55.7769	14.8295	34.1825	259.296	156.434	201.333
NM_001027221	686.667	4.90565	1.03711	4.7301	2.24e-06	3.41e-05	MLt-TeN (mlt-10) related(mltn-5)	1720.5	2243.29	23.1953	44.121	37.76	51.1321
NM_068932	848.545	5.1813	1.09531	4.73044	2.24e-06	3.41e-05	hypothetical protein(F57H12.6)	3382.37	1526.09	46.3906	92.9936	13.871	29.5607
NM_069480	476.508	3.91533	0.827768	4.72998	2.25e-06	3.41e-05	hypothetical protein(F01G10.9)	1458.78	1143.22	79.3523	60.4119	47.778	69.5077
NM_059858	378.503	1.83699	0.388723	4.72571	2.29e-06	3.47e-05	hypothetical protein(F52B5.2)	639.289	372.085	763.003	179.878	163.37	153.396
NM_062146	45.8575	2.46908	0.522704	4.72367	2.32e-06	3.5e-05	hypothetical protein(C16C8.12)	62.9278	56.6216	113.535	16.2908	16.1829	9.58726
NM_063039	135.689	3.30334	0.699333	4.72356	2.32e-06	3.5e-05	DNA topoisomerase 2(cin-4)	251.711	83.5842	404.086	36.6544	28.5127	9.58726
NM_064616	235.757	2.67645	0.567038	4.72005	2.36e-06	3.56e-05	Protection Of Telomeres 1 (Pot1) homolog(pot-2)	653.591	161.776	407.749	47.515	62.4196	81.4918
NM_075462	4718.76	-1.95399	0.414098	-4.71865	2.37e-06	3.58e-05	ABHydrolase Domain containing homolog(abhd-3.1)	2392.69	1954.79	1461.3	10806.9	6205.74	5491.11
NM_075137	58.2329	3.23169	0.685232	4.71619	2.4e-06	3.62e-05	F-box A protein(fbxa-211)	184.493	44.4884	86.6771	5.43028	12.3298	15.9788
NM_001038276	96.3102	3.72223	0.790545	4.70844	2.5e-06	3.76e-05	hypothetical protein(F54H12.7)	291.756	25.6145	219.745	10.1818	16.1829	14.3809
NM_074191	64.6401	3.61572	0.768596	4.70432	2.55e-06	3.83e-05	hypothetical protein(R02D5.7)	165.901	36.3996	156.263	6.78785	18.4947	3.99469
NM_067394	306.489	2.1875	0.465076	4.70353	2.56e-06	3.84e-05	hypothetical protein(T28A8.3)	796.609	293.893	417.515	114.715	117.133	99.0684
NM_060640	72.9429	4.68372	0.996289	4.70117	2.59e-06	3.88e-05	ABC Transporter family(abt-5)	118.705	10.7851	291.772	4.7515	9.24735	2.39682
NM_062954	166.592	-2.50381	0.532801	-4.69933	2.61e-06	3.91e-05	hypothetical protein(T19D12.3)	75.7994	51.229	23.1953	194.811	277.42	377.099
NM_001026052	143.984	3.12797	0.665735	4.69852	2.62e-06	3.92e-05	hypothetical protein(C48B4.13)	493.411	204.916	76.9107	25.1151	31.5951	31.9575
NM_001027590	226.411	1.90922	0.406694	4.69449	2.67e-06	3.99e-05	hypothetical protein(hal-2)	501.992	318.159	252.706	78.7391	110.198	96.6716
NM_076324	175.914	-1.52327	0.324643	-4.69213	2.7e-06	4.04e-05	Helix-loop-helix protein 13(hlh-13)	80.0899	110.547	81.7939	248.435	257.385	277.232
NM_001269509	138.577	-2.44952	0.522156	-4.69117	2.72e-06	4.05e-05	hypothetical protein(F56H9.9)	35.7544	22.9183	69.5858	174.448	221.166	307.591
NM_068646	93.2911	3.49046	0.744061	4.69109	2.72e-06	4.05e-05	hypothetical protein(C17H12.5)	185.923	35.0515	292.993	12.2181	21.5771	11.9841
NM_058800	49.4315	4.49087	0.957519	4.69011	2.73e-06	4.06e-05	Intracelllar PhosphoLipase A family(ipla-4)	91.5314	8.0888	184.341	4.7515	3.08245	4.79363
NM_071463	50.9376	-3.02194	0.644472	-4.68902	2.75e-06	4.08e-05	Serpentine Receptor, class AB (class A-like)(srab-11)	7.15089	21.5701	4.88322	78.0603	70.1257	123.836
NM_001028150	75.9675	3.12519	0.66715	4.68439	2.81e-06	4.16e-05	hypothetical protein(M117.6)	260.292	101.11	47.6114	16.9696	14.6416	15.1798
NM_062147	108.7	2.53145	0.540411	4.68432	2.81e-06	4.16e-05	hypothetical protein(C16C8.11)	271.734	87.6286	196.549	21.7211	36.2188	38.3491
NM_170972	391.291	-1.55554	0.332049	-4.68465	2.8e-06	4.16e-05	hypothetical protein(Y57G7A.11)	171.621	211.657	212.42	470.398	561.006	720.643
NM_071582	533.276	-2.09846	0.448219	-4.68177	2.84e-06	4.21e-05	Infection Response Gene(irg-1)	254.572	137.51	213.641	549.137	839.197	1205.6
NM_076239	9524.3	-1.22093	0.260837	-4.68082	2.86e-06	4.22e-05	Neuropeptide-like protein 1(nlp-1)	5464.71	6316	5375.2	12510.7	12680.4	14798.7
NM_062088	134.224	4.6292	0.989163	4.67992	2.87e-06	4.23e-05	hypothetical protein(C17F4.2)	348.963	416.573	8.54563	10.8606	10.018	10.3862
NM_076211	2013.85	5.16656	1.1044	4.67816	2.89e-06	4.27e-05	Vitellogenin-4(vit-4)	9442.03	2239.25	74.4691	48.8725	139.481	139.015
NM_071947	546.557	2.90039	0.620083	4.67742	2.91e-06	4.28e-05	Carnitine Palmitoyl Transferase(cpt-4)	1066.91	1513.95	311.305	171.733	137.94	77.4971
NM_001269138	376.514	3.01413	0.645512	4.66936	3.02e-06	4.44e-05	hypothetical protein(W02F12.8)	1199.92	591.83	218.524	82.133	51.631	115.047
NM_001269440	45.5432	2.99637	0.641747	4.66908	3.03e-06	4.44e-05	hypothetical protein(F55A11.8)	121.565	41.7921	79.3523	4.7515	15.4122	10.3862
NM_001276909	65.7833	2.83158	0.606692	4.66725	3.05e-06	4.48e-05	hypothetical protein(C54F6.18)	121.565	49.8809	174.575	16.2908	10.018	22.3703
NM_063559	404.933	3.13761	0.672339	4.66671	3.06e-06	4.49e-05	RNA-binding protein sym-2(sym-2)	786.598	1149.96	245.382	143.902	46.2367	57.5236
NM_064662	49.9848	3.98232	0.853647	4.66507	3.09e-06	4.52e-05	hypothetical protein(Y54E2A.7)	71.5089	18.8739	191.666	6.78785	3.08245	7.98939
NM_066103	110.97	-3.63587	0.779535	-4.66415	3.1e-06	4.53e-05	hypothetical protein(T07E3.2)	7.15089	5.39253	36.6241	109.963	169.535	337.152
NM_059258	42.1038	3.62945	0.778351	4.66299	3.12e-06	4.55e-05	hypothetical protein(F55F8.8)	140.157	72.7992	20.7537	4.07271	9.24735	5.59257
NM_001129052	45.9267	-3.08157	0.661001	-4.66198	3.13e-06	4.57e-05	hypothetical protein(T27F6.10)	11.4414	5.39253	12.208	48.1938	60.1078	138.216
NM_071525	200.534	4.51244	0.96828	4.66026	3.16e-06	4.6e-05	hypothetical protein(C17B7.4)	281.745	32.3552	838.692	29.8666	6.1649	14.3809
NM_073309	15356.7	-2.00553	0.430382	-4.65989	3.16e-06	4.61e-05	GTP cyclohydrolase 1(cat-4)	6972.12	5191.66	6207.79	13222.7	28992	31554.1
NM_065345	10125.5	1.61789	0.347371	4.65753	3.2e-06	4.65e-05	Protein disulfide-isomerase 1(pdi-1)	15325.8	18042.1	12455.9	6447.1	4454.91	4027.45
NM_067356	1438.59	-1.3176	0.282877	-4.65785	3.2e-06	4.65e-05	hypothetical protein(T03F6.4)	800.899	738.777	931.474	1777.74	2247.11	2135.56
NM_059819	34.5298	3.17199	0.681514	4.65433	3.25e-06	4.72e-05	hypothetical protein(K04G2.10)	88.671	64.7104	32.9617	2.71514	6.93551	11.1851
NM_063397	133.252	4.10746	0.882637	4.65362	3.26e-06	4.73e-05	CHiTinase(cht-2)	361.835	369.388	24.4161	8.82421	24.6596	10.3862
NM_001136441	60.9275	-2.47891	0.532827	-4.65238	3.28e-06	4.75e-05	hypothetical protein(W07G4.8)	15.732	20.222	19.5329	60.4119	97.8678	151.798
NM_074209	5227.94	1.92478	0.413727	4.6523	3.28e-06	4.75e-05	Patterned Expression Site(pes-9)	10353.1	7050.73	7424.93	2984.62	2199.33	1355
NM_062256	182.884	1.80222	0.387824	4.64701	3.37e-06	4.85e-05	hypothetical protein(F54D10.5)	303.198	222.442	327.176	82.133	104.033	58.3225
NM_171272	31.8781	2.59526	0.558471	4.64708	3.37e-06	4.85e-05	hypothetical protein(Y41D4B.26)	64.358	33.7033	65.9234	6.10907	10.7886	10.3862
NM_171787	1434.91	-1.43923	0.309683	-4.64744	3.36e-06	4.85e-05	AntiBacterial Factor related(abf-6)	747.983	764.391	806.952	1737.69	1910.35	2642.09
NM_076159	114.23	2.02455	0.435871	4.64485	3.4e-06	4.89e-05	Putative extracellular sulfatase Sulf-1 homolog(sul-1)	178.772	144.25	227.07	39.3695	63.9608	31.9575
NM_076990	9794.09	3.69732	0.795972	4.64504	3.4e-06	4.89e-05	hypothetical protein(M60.2)	10261.5	4527.03	39770.1	1847.65	1811.71	546.474
NM_072922	217.739	-2.10691	0.453748	-4.64335	3.43e-06	4.92e-05	hypothetical protein(F59E11.7)	74.3692	57.9697	113.535	451.392	228.872	380.295
NM_073601	15792.8	4.59231	0.989169	4.64259	3.44e-06	4.94e-05	Gut-specific cysteine proteinase(cpr-1)	16046.6	6922.66	68015.9	2675.77	942.459	153.396
NM_076877	691.768	3.41505	0.73601	4.63996	3.48e-06	4.99e-05	hypothetical protein(F46C8.8)	2017.98	1584.06	192.887	142.545	91.7029	121.439
NM_001027504	98.0508	3.111	0.670711	4.63836	3.51e-06	5.02e-05	Transmembrane cell adhesion receptor mua-3(mua-3)	245.991	238.619	42.7281	21.0423	22.3478	17.5767
NM_182195	44.5585	4.8429	1.04404	4.63863	3.51e-06	5.02e-05	BTB (Broad/complex/Tramtrack/Bric a brac) domain protein(btb-2)	135.867	4.0444	118.418	2.71514	2.31184	3.99469
NM_062447	12229.7	-1.95378	0.42133	-4.63717	3.53e-06	5.05e-05	fatty Acid CoA Synthetase family(acs-11)	4430.69	3084.53	7539.69	17776	21100.1	19447
NM_075413	445.929	2.19504	0.473457	4.6362	3.55e-06	5.06e-05	Anillin-like protein 3(ani-3)	617.837	501.505	1076.75	200.92	181.094	97.4705
NM_070226	333.188	-2.26708	0.489257	-4.63373	3.59e-06	5.12e-05	hypothetical protein(C08F11.3)	124.425	99.7618	119.639	323.102	424.607	907.594
NM_058626	91.8416	4.51492	0.975098	4.63022	3.65e-06	5.2e-05	hypothetical protein(F32B5.1)	180.202	12.1332	335.721	13.5757	4.62367	4.79363
NM_060964	2344.45	1.30529	0.281995	4.62878	3.68e-06	5.23e-05	Eukaryotic Initiation Factor(eif-3.J)	3173.56	3848.92	2992.19	1523.19	1299.25	1229.57
NM_069557	83.1125	4.66815	1.00882	4.62735	3.7e-06	5.26e-05	Na+/K+ ATPase, Beta subunit(nkb-2)	187.353	6.74066	285.668	4.07271	9.24735	5.59257
NM_001027256	127.252	1.93805	0.419486	4.62005	3.84e-06	5.44e-05	hypothetical protein(Y38E10A.28)	194.504	202.22	208.758	57.6968	30.8245	69.5077
NM_071952	336.701	-1.35794	0.293928	-4.61995	3.84e-06	5.44e-05	hypothetical protein(K11D12.8)	168.761	222.442	175.796	510.447	477.78	464.982
NM_077590	109.513	-2.39914	0.520205	-4.61191	3.99e-06	5.65e-05	hypothetical protein(Y62H9A.10)	24.313	33.7033	46.3906	119.466	147.187	286.02
NM_069657	64.4984	4.71276	1.02228	4.61007	4.03e-06	5.69e-05	Protein-tyrosine-phosphatase(F36H1.3)	124.425	5.39253	242.94	4.07271	6.1649	3.99469
NM_076344	71.2676	2.95623	0.641478	4.60847	4.06e-06	5.73e-05	hypothetical protein(F14H12.3)	68.6485	78.1917	231.953	17.6484	21.5771	9.58726
NM_069442	568.137	2.41205	0.523688	4.6059	4.11e-06	5.8e-05	Translocon-associated protein subunit beta(K08F4.3)	1637.55	520.379	711.729	146.618	231.954	160.587
NM_059744	215.386	4.26037	0.925345	4.60409	4.14e-06	5.84e-05	hypothetical protein(T23G11.1)	603.535	22.9183	601.856	31.9029	17.7241	14.3809
NM_001028484	92.7114	4.42741	0.96214	4.60162	4.19e-06	5.9e-05	FIP (Fungus-Induced Protein) Related(fipr-9)	367.556	145.598	18.3121	2.71514	7.70612	14.3809
NM_001268402	534.44	-2.31292	0.502893	-4.59923	4.24e-06	5.97e-05	hypothetical protein(C33D9.13)	158.75	206.264	172.133	458.859	739.788	1470.85
NM_065705	490.505	2.42597	0.527564	4.59843	4.26e-06	5.98e-05	hypothetical protein(ZC155.4)	1424.46	474.543	582.324	147.975	115.592	198.137
NM_067188	522.384	1.83153	0.398452	4.5966	4.29e-06	6.03e-05	GeMiNin homolog(gmn-1)	855.246	853.368	738.587	338.035	175.7	173.37
NM_171200	4898.9	-1.34489	0.293098	-4.58855	4.46e-06	6.26e-05	Probable aconitate hydratase, mitochondrial(aco-2)	2705.9	2490	3106.95	8296.79	6815.3	5978.46
NM_001322643	66.6645	-2.1448	0.467893	-4.58395	4.56e-06	6.39e-05	JuMonJi (transcription factor) Domain protein(jmjd-3.3)	24.313	17.5257	31.7409	107.248	80.1437	139.015
NM_058592	325.329	-1.45637	0.317754	-4.58333	4.58e-06	6.4e-05	hypothetical protein(Y23H5B.3)	161.61	160.428	198.991	404.556	463.138	563.252
NM_182456	386.766	3.91363	0.854117	4.58207	4.6e-06	6.43e-05	FIP (Fungus-Induced Protein) Related(fipr-3)	1524.57	525.772	125.743	15.6121	57.7959	71.1055
NM_061723	31.5111	2.35667	0.514741	4.57836	4.69e-06	6.54e-05	BTB and MATH domain containing(bath-7)	52.9166	43.1402	62.261	14.2545	7.70612	8.78833
NM_063706	477.665	-1.42776	0.311928	-4.5772	4.71e-06	6.57e-05	hypothetical protein(T10B9.9)	211.666	264.234	300.318	618.373	680.451	790.949
NM_062338	838.11	2.13097	0.466145	4.57147	4.84e-06	6.75e-05	MeTHuselah (Drosophila aging-associated GPCR) homolog(mth-1)	1666.16	1731	697.079	400.483	275.879	258.057
NM_069571	10001.2	-3.5501	0.776704	-4.57073	4.86e-06	6.76e-05	Dimethylaniline monooxygenase [N-oxide-forming](fmo-2)	2517.11	264.234	1938.64	7772.77	20011.3	27503.5
NM_171444	1389.84	2.25213	0.492736	4.57067	4.86e-06	6.76e-05	Neuropeptide-Like Protein(nlp-34)	2828.89	1728.31	2335.4	803.682	315.18	327.565
NM_001267365	1266.26	-1.56672	0.342942	-4.56847	4.91e-06	6.82e-05	hypothetical protein(F37H8.3)	647.87	632.274	637.26	1653.52	1478.8	2547.82
NM_069249	181.949	2.49088	0.545828	4.56348	5.03e-06	6.98e-05	Aminoacylase-1(C10C5.3)	271.734	136.161	518.842	55.6604	47.778	61.5183
NM_001026361	1404.4	-1.62694	0.356652	-4.56171	5.07e-06	7.02e-05	hypothetical protein(H32K16.2)	496.272	819.665	744.691	1775.7	1995.12	2594.95
NM_063863	57.5429	2.58468	0.566588	4.56184	5.07e-06	7.02e-05	hypothetical protein(F59B10.3)	67.2183	136.161	92.7811	27.1514	11.5592	10.3862
NR_069623	29.7923	-2.5851	0.566942	-4.55972	5.12e-06	7.08e-05	ncRNA(D2023.12)	11.4414	9.43693	4.88322	44.121	59.3371	49.5342
NM_001268666	3099.03	-1.74289	0.38233	-4.5586	5.15e-06	7.11e-05	Delta(9)-fatty-acid desaturase fat-6(fat-6)	1671.88	1090.64	1515.02	5968.56	5108.39	3239.7
NM_076978	812.413	-1.7617	0.386506	-4.55802	5.16e-06	7.13e-05	hypothetical protein(C17H11.1)	296.047	342.426	471.23	1100.31	977.907	1686.56
NM_001027254	453.421	3.68212	0.80851	4.5542	5.26e-06	7.25e-05	Nematode Specific Peptide family, group E(nspe-6)	227.398	323.552	1972.82	35.9756	81.6849	79.0949
NM_001330885	21.9483	2.86747	0.630487	4.54803	5.41e-06	7.46e-05	CUTiclin-Like(cutl-23)	37.1846	29.6589	48.8322	2.71514	7.70612	5.59257
NM_072129	92.146	2.83175	0.622943	4.54576	5.47e-06	7.53e-05	hypothetical protein(F26F12.4)	223.108	211.657	50.053	22.3999	18.4947	27.1639
NM_075049	319.619	2.52881	0.557021	4.53988	5.63e-06	7.73e-05	hypothetical protein(C38D9.2)	324.65	335.685	974.202	123.539	90.9322	68.7087
NM_066709	238.795	1.90413	0.419483	4.53924	5.65e-06	7.75e-05	hypothetical protein(C48B4.7)	460.517	284.456	385.774	97.7451	137.169	67.1109
NM_062892	51.7781	3.05569	0.67381	4.53494	5.76e-06	7.9e-05	hypothetical protein(K03H9.3)	148.738	95.7174	32.9617	12.2181	14.6416	6.39151
NM_065028	1883.42	2.31376	0.510579	4.53164	5.85e-06	8.02e-05	Chaperonin homolog Hsp-60, mitochondrial(hsp-60)	3453.88	4582.3	1372.18	773.815	635.755	482.559
NM_060073	85.8434	1.91411	0.422629	4.52906	5.92e-06	8.11e-05	hypothetical protein(F14B4.1)	144.448	119.984	142.834	49.5513	23.889	34.3544
NM_001270049	37.37	3.94147	0.870362	4.52854	5.94e-06	8.12e-05	hypothetical protein(F25E2.2)	140.157	22.9183	47.6114	8.82421	2.31184	2.39682
NM_062671	147.346	-2.10388	0.464762	-4.52679	5.99e-06	8.18e-05	hypothetical protein(C17C3.3)	57.2071	33.7033	75.6899	198.884	193.424	325.168
NM_062749	101.925	4.5951	1.01538	4.52548	6.03e-06	8.22e-05	hypothetical protein(ZK1248.5)	337.522	6.74066	242.94	5.43028	6.93551	11.9841
NM_063727	104.967	-2.21288	0.489317	-4.52239	6.11e-06	8.33e-05	CHItinase-Like(chil-3)	34.3243	29.6589	47.6114	204.993	216.542	96.6716
NM_001129345	1116.06	-1.73355	0.383756	-4.51732	6.26e-06	8.52e-05	hypothetical protein(Y54G2A.52)	620.697	475.891	451.698	1278.15	1481.89	2388.03
NM_071641	329.997	1.43518	0.317775	4.51632	6.29e-06	8.55e-05	hypothetical protein(Y39H10A.1)	506.283	509.594	429.723	182.593	210.377	141.412
NM_065537	2352.71	1.71169	0.379276	4.51305	6.39e-06	8.68e-05	ATP Synthase B homolog(asb-1)	5215.86	2729.97	2868.89	1153.94	1085.79	1061.79
NM_066655	417.409	3.86759	0.857006	4.51291	6.39e-06	8.68e-05	Putative fatty acid elongation protein 4(elo-4)	1225.66	1046.15	72.0274	42.7635	32.3657	85.4864
NM_062944	44.1488	2.53758	0.56238	4.51221	6.42e-06	8.7e-05	Major sperm protein(F54H5.3)	91.5314	41.7921	92.7811	18.3272	8.47674	11.9841
NR_131594	39.2195	3.95323	0.876487	4.51031	6.47e-06	8.76e-05	ncRNA(C04G2.14)	154.459	45.8365	20.7537	3.39393	8.47674	2.39682
NM_001356899	28.1009	3.2763	0.726893	4.50726	6.57e-06	8.88e-05		47.1959	18.8739	86.6771	4.07271	5.39429	6.39151
NM_069078	54.7064	3.25204	0.721522	4.5072	6.57e-06	8.88e-05	hypothetical protein(C49C8.3)	173.051	32.3552	91.5603	6.78785	7.70612	16.7777
NM_062348	63.1002	4.42857	0.984478	4.4984	6.85e-06	9.24e-05	hypothetical protein(C16A11.7)	165.901	6.74066	189.225	8.14542	5.39429	3.19575
NM_075595	148.141	2.52079	0.560399	4.49821	6.85e-06	9.24e-05	hypothetical protein(F53F8.3)	404.74	215.701	136.73	63.127	26.2008	42.3438
NM_071315	4260.71	-1.13922	0.253492	-4.49411	6.99e-06	9.41e-05	hypothetical protein(F53E10.1)	2741.65	2713.79	2527.06	6485.79	5751.08	5344.9
NM_001269266	41.2387	4.19398	0.933626	4.49214	7.05e-06	9.49e-05	hypothetical protein(ZK856.18)	70.0787	9.43693	155.042	2.71514	6.1649	3.99469
NM_064871	4022.05	-1.38782	0.308973	-4.49171	7.07e-06	9.5e-05	hypothetical protein(K02F3.9)	2471.35	1861.77	2339.06	4803.76	5771.12	6885.25
NM_066843	2191.97	-1.41253	0.3147	-4.48851	7.17e-06	9.63e-05	hypothetical protein(T16H12.9)	1012.57	1098.73	1479.61	2867.87	3011.55	3681.51
NM_001129600	456.281	1.87439	0.417668	4.48775	7.2e-06	9.65e-05	hypothetical protein(ZC250.4)	665.033	1023.23	462.685	157.478	211.148	218.11
NM_068692	1030.94	2.24678	0.501184	4.48296	7.36e-06	9.86e-05	Kinesin-like protein(klp-18)	1833.49	1635.28	1640.76	626.519	223.478	226.1
NM_071221	353.279	-2.13652	0.476985	-4.47921	7.49e-06	0.000100285	Nuclear Hormone Receptor family(nhr-275)	61.4976	141.554	189.225	638.058	489.339	600.003
NM_060387	117.843	2.76391	0.617759	4.47409	7.67e-06	0.00010261	hypothetical protein(B0511.11)	231.689	64.7104	319.851	27.8302	25.4302	37.5501
NM_069384	1090.34	3.18619	0.712501	4.47184	7.75e-06	0.000103591	Zinc finger BED domain-containing protein 3(bed-3)	2861.79	2678.74	354.033	283.732	145.646	218.11
NM_171721	13314.6	-1.78771	0.399913	-4.47024	7.81e-06	0.000104261	SaPosin-like Protein family(spp-2)	8772.71	4586.35	4582.9	19878.9	17773.4	24293.3
NM_072718	1620.17	1.72849	0.386878	4.4678	7.9e-06	0.000105351	Aurora/Ipl1 Related kinase(air-1)	3007.66	2824.34	1635.88	923.148	723.605	606.395
NM_076615	1445.86	4.50024	1.00741	4.46712	7.93e-06	0.000105576	hypothetical protein(C45B2.2)	5175.81	3022.51	109.872	230.787	77.0612	59.1215
NM_058759	1325.3	1.74612	0.390949	4.46635	7.96e-06	0.000105847	SEParase(sep-1)	1726.22	1652.81	2746.81	792.142	564.859	468.977
NM_064405	104.741	3.68677	0.825563	4.46576	7.98e-06	0.00010603	hypothetical protein(F15D4.5)	48.626	87.6286	446.814	12.2181	10.7886	22.3703
NM_065744	167.01	-2.31394	0.518198	-4.46535	7.99e-06	0.000106126	hypothetical protein(Y32H12A.1)	50.0562	70.1029	47.6114	145.939	248.137	440.215
NM_076117	1576.55	2.29314	0.514193	4.45969	8.21e-06	0.000108855	C-type LECtin(clec-265)	2048.01	2170.49	3638	695.755	666.58	240.481
NM_069445	1601.32	-2.29121	0.513826	-4.45911	8.23e-06	0.000109042	Glutathione S-transferase 3(gst-3)	497.702	299.285	832.588	1774.34	2340.35	3863.67
NM_062212	154.161	2.04711	0.45921	4.4579	8.28e-06	0.000109548	hypothetical protein(F19B10.10)	203.085	238.619	302.759	40.0483	47.778	92.6769
NM_064299	280.174	3.84777	0.863188	4.45762	8.29e-06	0.000109575	hypothetical protein(Y38E10A.17)	536.317	41.7921	993.735	35.9756	29.2833	43.9416
NM_073550	210.16	1.9063	0.427692	4.45717	8.3e-06	0.000109694	bZIP transcription factor family(zip-10)	344.673	234.575	416.294	117.43	60.1078	87.8833
NM_065206	80.3528	1.96124	0.440062	4.45673	8.32e-06	0.00010981	CrossOver Site Associated(cosa-1)	105.833	97.0656	180.679	38.012	26.9714	33.5554
NM_001276789	127.229	3.92607	0.881127	4.45574	8.36e-06	0.000110161	FiBrilliN homolog(fbn-1)	436.204	252.101	28.0785	26.4726	6.93551	13.582
NM_058347	456.409	1.59075	0.357022	4.45561	8.37e-06	0.000110161	PSF (yeast Partner of Sld Five) conserved replication factor, GINS complex(psf-3)	818.062	752.258	485.88	268.12	209.607	204.528
NM_071593	175.599	-2.23003	0.500668	-4.45412	8.42e-06	0.000110817	Serpentine Receptor, class I(sri-21)	54.3467	64.7104	65.9234	168.339	228.101	472.173
NM_069958	69.9117	3.01275	0.67685	4.45114	8.54e-06	0.000112251	hypothetical protein(F28D1.2)	190.214	130.769	52.4946	26.4726	12.3298	7.19045
NM_001028011	184.481	4.06027	0.912527	4.44948	8.61e-06	0.000113006	hypothetical protein(F36H1.11)	527.736	492.068	24.4161	12.8969	15.4122	34.3544
NM_001026563	30.7396	3.93385	0.884432	4.44788	8.67e-06	0.000113736	hypothetical protein(Y18H1A.15)	22.8828	25.6145	124.522	2.71514	2.31184	6.39151
NM_064555	3562.02	1.17677	0.26485	4.44314	8.87e-06	0.000116158	Ribosome biogenesis protein BOP1 homolog(Y48B6A.1)	4629.48	5423.54	4764.8	2449.06	1991.26	2113.99
NM_001268494	7431.42	-1.16071	0.26126	-4.44275	8.88e-06	0.000116252	Delta(5) fatty acid desaturase fat-4(fat-4)	5130.05	3978.34	4672.02	10585.7	10135.9	10086.6
NM_001083207	112.091	2.31065	0.520359	4.4405	8.97e-06	0.000117352	hypothetical protein(F13E9.14)	141.588	137.51	280.785	57.018	29.2833	26.365
NM_071987	507.997	-1.68943	0.380567	-4.43923	9.03e-06	0.000117927	UDP-GlucuronosylTransferase(ugt-51)	194.504	210.309	316.188	916.36	573.336	837.288
NM_063159	1003.18	-3.16596	0.713226	-4.43893	9.04e-06	0.000117973	hypothetical protein(D1022.3)	317.499	133.465	152.601	378.083	2343.43	2694.02
NM_059109	2766.17	-1.34926	0.30415	-4.43617	9.16e-06	0.000119374	Flavin-containing monooxygenase(C46H11.2)	1690.47	1268.59	1718.89	3330.12	4337.01	4251.95
NM_073518	591.098	-1.32686	0.299117	-4.43593	9.17e-06	0.00011939	hypothetical protein(C55A6.3)	397.589	304.678	308.863	849.16	941.688	744.611
NM_073671	54.8472	4.00809	0.90364	4.4355	9.19e-06	0.00011951	LRP X(cross)-hybridizing(lrx-1)	161.61	133.465	14.6496	2.03636	6.93551	10.3862
NM_001026855	259.844	-2.37733	0.536139	-4.43417	9.24e-06	0.000120127	SLC (SoLute Carrier) homolog(slc-36.5)	41.4752	60.666	148.938	397.768	515.54	394.676
NR_101514	222.792	2.93239	0.66147	4.43314	9.29e-06	0.000120583	ncRNA(Y65B4BM.2)	487.691	591.83	102.548	71.2725	34.6776	48.7353
NM_001029077	122.919	-2.53224	0.571452	-4.43124	9.37e-06	0.000121528	hypothetical protein(Y46H3C.7)	30.0337	14.8295	63.4818	265.405	167.223	196.539
NM_001129152	1205.69	-1.97577	0.445995	-4.43003	9.42e-06	0.00012209	hypothetical protein(M03A1.8)	444.785	696.985	324.734	1314.81	1924.99	2527.84
NM_001306271	39.228	-2.64257	0.596678	-4.4288	9.48e-06	0.000122665	hypothetical protein(ZK993.2)	4.29053	10.7851	17.0913	86.8845	52.4016	63.9151
NM_001269539	264.84	3.78934	0.856114	4.42621	9.59e-06	0.000124025	hypothetical protein(T16G1.2)	768.005	670.022	43.9489	51.5877	33.9069	21.5713
NM_001268102	1237.33	-1.62443	0.367221	-4.42359	9.71e-06	0.000125341	hypothetical protein(R10E11.5)	659.312	703.725	455.36	1433.59	1783.97	2388.03
NM_061431	3405.35	1.20881	0.27329	4.42319	9.73e-06	0.000125341	Acyl CoA DeHydrogenase(acdh-9)	4942.69	4210.22	5109.07	2024.82	2314.92	1830.37
NM_067984	141.219	2.92265	0.660774	4.42307	9.73e-06	0.000125341	hypothetical protein(ZC416.6)	190.214	82.2361	476.114	33.9393	40.8425	23.9682
NM_068385	417.96	1.4239	0.321905	4.42337	9.72e-06	0.000125341	hypothetical protein(Y4C6B.1)	597.814	659.237	570.116	278.981	224.248	177.364
NM_063389	1929.17	-1.77911	0.402481	-4.42035	9.85e-06	0.000126803	beta-LACTamase domain containing(lact-4)	1218.51	781.917	611.623	2916.74	2351.91	3694.29
NM_074336	290.097	5.04237	1.14205	4.4152	1.01e-05	0.00012973	Hexosyltransferase(T09F5.1)	793.749	887.071	8.54563	25.7938	3.85306	21.5713
NM_070049	1040.56	1.865	0.422675	4.41236	1.02e-05	0.000131316	C-type LECtin(clec-186)	1194.2	1570.57	2133.97	589.186	465.45	290.015
NM_061871	53.8698	2.13049	0.483241	4.40875	1.04e-05	0.000133137	F-box C protein(fbxc-20)	84.3805	70.1029	108.652	23.7575	11.5592	24.7671
NM_065878	151.833	-1.74687	0.396193	-4.40913	1.04e-05	0.000133137	hypothetical protein(C28H8.8)	67.2183	80.888	61.0402	165.624	300.539	235.687
NM_075494	219.801	2.1109	0.478798	4.40874	1.04e-05	0.000133137	Fog Two (fog-2) Related(ftr-1)	509.143	181.998	379.67	65.8422	87.0792	95.0737
NM_059177	109.614	3.15434	0.715891	4.40618	1.05e-05	0.000134586	hypothetical protein(F55A12.10)	211.666	87.6286	291.772	5.43028	30.8245	30.3597
NM_069731	35.1603	2.82472	0.641388	4.40407	1.06e-05	0.000135769	Probable histone H2B 4(his-48)	55.7769	35.0515	94.0019	7.46664	13.871	4.79363
NM_078108	8633.1	2.07994	0.472309	4.40376	1.06e-05	0.000135827	Putative phospholipase B-like 2(F09B12.3)	12534.1	10960.3	18396.3	4683.62	3497.81	1726.51
NM_070782	691.896	3.16299	0.718285	4.40353	1.07e-05	0.000135841	hypothetical protein(ZK6.8)	570.641	590.482	2573.46	239.611	91.7029	85.4864
NM_001029738	63.1991	3.84141	0.872836	4.40106	1.08e-05	0.000137258	hypothetical protein(T14E8.4)	72.9391	21.5701	260.031	12.8969	6.1649	5.59257
NM_069225	164.874	5.10346	1.15976	4.40044	1.08e-05	0.000137517	hypothetical protein(F49C12.4)	759.424	198.176	3.66241	7.46664	6.93551	13.582
NM_071867	1567.08	-1.64417	0.373803	-4.39849	1.09e-05	0.000138622	PeRoXisome assembly factor(prx-6)	951.068	842.583	485.88	2521.69	2516.82	2084.43
NM_062540	209.873	4.087	0.929608	4.39648	1.1e-05	0.000139775	hypothetical protein(C04G6.2)	793.749	374.781	20.7537	24.4363	22.3478	23.1692
NM_064503	221.839	2.49011	0.566481	4.39575	1.1e-05	0.000140112	hypothetical protein(F08G2.8)	328.941	249.405	551.803	113.357	53.1722	34.3544
NM_001269099	132.637	-1.85267	0.421547	-4.39492	1.11e-05	0.000140373	hypothetical protein(Y39H10B.2)	84.3805	45.8365	42.7281	187.345	192.653	242.877
NM_182414	2217.56	-1.35909	0.309241	-4.39492	1.11e-05	0.000140373	hypothetical protein(C04E6.13)	1247.11	1036.71	1447.87	2836.64	2945.28	3791.76
NM_001318266	99.4637	2.08963	0.475896	4.39094	1.13e-05	0.000142824	hypothetical protein(T28A11.25)	164.47	90.3249	228.29	31.2241	38.5306	43.9416
NM_171706	394.672	-1.27733	0.291247	-4.38573	1.16e-05	0.000146149	hypothetical protein(C15B12.8)	258.862	214.353	218.524	498.907	550.217	627.167
NM_064702	5179.38	-1.39369	0.317801	-4.38541	1.16e-05	0.00014622	hypothetical protein(Y53F4B.18)	2788.85	2934.88	2843.25	9733.78	6571.78	6203.76
NM_066022	703.645	1.97573	0.450566	4.38499	1.16e-05	0.000146356	NADH Ubiquinone oxidoreductase Fe-S protein(nduf-2.2)	1424.46	692.94	1248.88	365.187	308.245	182.158
NM_171489	61.4166	3.84656	0.877819	4.38195	1.18e-05	0.000148272	SpermaTHecal expression(sth-1)	253.141	25.6145	65.9234	13.5757	3.85306	6.39151
NM_001029265	701.753	-1.29068	0.294751	-4.37888	1.19e-05	0.000150228	hypothetical protein(C30F2.5)	474.819	347.818	399.203	940.118	932.441	1116.12
NM_001270288	61.6237	2.05772	0.470092	4.37727	1.2e-05	0.000151197	hypothetical protein(K08H2.10)	90.1012	133.465	74.4691	19.6848	19.2653	32.7565
NM_001025842	163.303	-1.97344	0.45108	-4.37493	1.21e-05	0.000152683	hypothetical protein(C31H5.7)	78.6598	72.7992	47.6114	182.593	224.248	373.903
NM_061532	67.3023	4.27466	0.977573	4.37272	1.23e-05	0.000154083	C-type LECtin(clec-119)	114.414	10.7851	258.81	9.50299	2.31184	7.98939
NM_072032	5292.62	2.40099	0.550068	4.36489	1.27e-05	0.000159554	hypothetical protein(F08F3.4)	7279.6	5751.13	13669.3	918.397	1382.48	2754.74
NM_063773	156.6	-2.52268	0.578223	-4.36281	1.28e-05	0.000160925	hypothetical protein(C18D1.2)	17.1621	47.1846	74.4691	182.593	265.861	352.332
NM_070569	55.0183	4.01088	0.919844	4.36039	1.3e-05	0.000162556	hypothetical protein(Y51H4A.13)	81.5201	10.7851	218.524	7.46664	4.62367	7.19045
NM_071645	759.619	1.19038	0.273041	4.35973	1.3e-05	0.000162895	Cysteine synthase 3(cysl-3)	1115.54	1063.68	990.072	498.907	491.651	397.871
NM_001268033	5992.56	-1.22922	0.281971	-4.3594	1.3e-05	0.000162982	hypothetical protein(C02D5.4)	3426.71	3261.13	4062.84	8736.65	9293.58	7174.47
NM_069449	5808.58	-1.50511	0.345405	-4.35753	1.32e-05	0.000164221	DeHydrogenases, Short chain(dhs-12)	3898.66	2793.33	2387.89	6940.58	9671.95	9159.03
NM_065397	359.934	3.90711	0.897099	4.35527	1.33e-05	0.000165762	hypothetical protein(R10E9.2)	1031.16	36.3996	957.11	49.5513	46.2367	39.148
NM_059551	74.1744	2.31543	0.53202	4.35215	1.35e-05	0.000167978	Ubiquitin-Like Protease(ulp-5)	160.18	67.4066	142.834	15.6121	24.6596	34.3544
NM_001047275	65.4277	-1.99138	0.457587	-4.35192	1.35e-05	0.000167993	CHItinase-Like(chil-1)	20.0225	25.6145	32.9617	78.7391	99.409	135.82
NM_063729	355.155	-1.48232	0.340764	-4.35	1.36e-05	0.000169147	Tyrosine-protein kinase receptor old-1(old-1)	153.029	227.834	180.679	458.18	633.443	477.765
NM_077931	69.687	-2.41432	0.554996	-4.35015	1.36e-05	0.000169147	hypothetical protein(C31E10.4)	22.8828	16.1776	26.8577	71.9512	91.7029	188.55
NM_069031	192.712	2.57808	0.592711	4.34965	1.36e-05	0.000169259	hypothetical protein(M116.5)	286.036	142.902	561.57	80.0967	38.5306	47.1374
NM_001350366	197.021	-1.59333	0.366385	-4.34879	1.37e-05	0.000169762		104.403	97.0656	92.7811	217.89	291.291	378.697
NM_171066	17.0197	3.65373	0.840812	4.34549	1.39e-05	0.000172172	hypothetical protein(T22F7.5)	58.6373	18.8739	17.0913	2.03636	3.08245	2.39682
NM_071353	1263.22	-1.61036	0.370742	-4.34362	1.4e-05	0.000173475	DeHydrogenases, Short chain(dhs-15)	434.774	570.26	864.329	1882.95	2040.58	1786.43
NM_072249	4052.2	-2.23338	0.515267	-4.33441	1.46e-05	0.000180724	hypothetical protein(W01A11.1)	1869.24	664.629	1729.88	9080.11	6631.12	4338.24
NM_068874	326.557	3.04121	0.70219	4.33103	1.48e-05	0.00018329	hypothetical protein(C46A5.6)	709.368	183.346	854.563	114.036	71.6669	26.365
NM_077735	1102.94	-1.40913	0.325366	-4.33089	1.49e-05	0.00018329	AntiBacterial Factor related(abf-5)	476.249	637.667	695.858	1326.35	1615.2	1866.32
NM_069193	2005.98	1.83997	0.424886	4.33051	1.49e-05	0.000183433	Ref/ALY RNA export adaptor family(aly-2)	3592.61	3862.4	1953.29	1183.12	739.788	704.664
NM_067026	100.043	4.69091	1.08404	4.32724	1.51e-05	0.000185999	hypothetical protein(W09D6.4)	307.488	5.39253	264.914	2.71514	6.1649	13.582
NM_060111	1066.08	2.11881	0.490023	4.32389	1.53e-05	0.000188667	SKp1 Related (ubiquitin ligase complex component)(skr-2)	2156.71	884.375	2158.38	458.18	483.945	254.861
NM_001267949	213.372	2.62393	0.606911	4.32342	1.54e-05	0.000188894	hypothetical protein(C14B1.12)	720.81	192.783	188.004	57.6968	57.0253	63.9151
NM_001028566	440.627	4.35682	1.00783	4.32299	1.54e-05	0.000189081	hypothetical protein(C54F6.15)	1372.97	41.7921	1106.05	56.3392	57.0253	9.58726
NM_001027261	3229.27	2.13846	0.494727	4.3225	1.54e-05	0.000189146	hypothetical protein(Y39G8B.9)	7122.28	4664.54	4003.02	1953.54	760.594	871.642
NM_075156	1061.19	4.16609	0.963811	4.32252	1.54e-05	0.000189146	C-type LECtin(clec-42)	353.254	1060.98	4617.08	199.563	117.904	18.3756
NM_072169	780.02	4.04978	0.937293	4.32071	1.56e-05	0.000190505	hypothetical protein(Y38A10A.2)	2498.52	1857.73	57.3778	84.1694	82.4555	99.8673
NM_058487	850.519	1.82719	0.423341	4.31611	1.59e-05	0.00019421	Mitochondrial Processing Peptidase Alpha(mppa-1)	1424.46	1802.45	754.457	422.204	378.371	321.173
NM_067873	1440.65	2.43579	0.564357	4.31604	1.59e-05	0.00019421	SAM (S-Adenosyl Methionine) Transporter(samt-1)	3166.41	3327.19	802.068	502.98	478.55	366.713
NM_071727	93.0313	2.09404	0.485915	4.30947	1.64e-05	0.000199886	Infection Response Gene(irg-2)	234.549	122.68	95.2227	40.7271	35.4482	29.5607
NM_073773	2897.28	-2.08337	0.484017	-4.30433	1.67e-05	0.000204392	hypothetical protein(R11D1.3)	958.219	753.606	1606.58	3123.77	3868.47	7073
NM_001267925	85.1973	3.53039	0.820731	4.30151	1.7e-05	0.000206811	hypothetical protein(C39B5.14)	208.806	29.6589	231.953	8.14542	25.4302	7.19045
NM_074035	44.0089	-2.30496	0.535938	-4.3008	1.7e-05	0.000207285	Serpentine Receptor, class X(srx-135)	10.0112	12.1332	21.9745	63.127	59.3371	97.4705
NM_001026660	109.899	3.22834	0.750688	4.30051	1.7e-05	0.000207358	GRounDhog (hedgehog-like family)(grd-15)	401.88	153.687	40.2865	20.3636	20.8065	22.3703
NM_066648	567.92	-1.55873	0.362825	-4.2961	1.74e-05	0.000211333	Serpentine receptor class X 45(srx-45)	234.549	337.033	291.772	712.725	709.734	1121.71
NM_063892	130.009	3.48616	0.812587	4.29019	1.79e-05	0.000216826	CUTiclin-Like(cutl-9)	297.477	376.129	42.7281	38.6908	14.6416	10.3862
NM_001025904	495.961	-1.89366	0.441505	-4.2891	1.79e-05	0.000217691	hypothetical protein(D2030.12)	183.063	217.049	230.732	619.731	513.998	1211.19
NM_076289	6224.46	-2.01184	0.46917	-4.28809	1.8e-05	0.000218479	Heme transporter hrg-1(hrg-1)	2598.63	3308.32	1513.8	14221.2	9279.71	6425.07
NM_072145	496.171	-1.64178	0.383061	-4.28594	1.82e-05	0.000220397	hypothetical protein(M03F8.5)	245.991	276.367	200.212	536.919	700.487	1017.05
NM_065732	116.051	3.55147	0.832412	4.26648	1.99e-05	0.000240293	hypothetical protein(F52C9.5)	323.22	280.412	37.8449	5.43028	25.4302	23.9682
NM_068753	144.201	-3.26711	0.766039	-4.26493	2e-05	0.000241742	hypothetical protein(C06E4.6)	34.3243	35.0515	12.208	53.624	419.213	310.787
NM_001269167	48.1281	2.62394	0.615296	4.26452	2e-05	0.000241969	hypothetical protein(ZC513.14)	75.7994	55.2734	117.197	8.82421	7.70612	23.9682
NM_074874	172.335	2.17283	0.50954	4.26431	2.01e-05	0.000241969	F-box A protein(fbxa-206)	453.366	165.82	227.07	43.4423	73.2082	71.1055
NM_065377	786.484	1.80522	0.423383	4.26379	2.01e-05	0.000242304	Microtubule-Associated Protein Homolog(maph-1.3)	1188.48	905.945	1574.84	502.98	277.42	269.242
NM_066945	84.1771	2.71835	0.63762	4.26327	2.01e-05	0.000242641	DeHydrogenases, Short chain(dhs-11)	260.292	64.7104	113.535	27.8302	12.3298	26.365
NM_077956	375.188	-1.41624	0.332253	-4.26253	2.02e-05	0.000243223	Serine/threonine-protein kinase akt-2(akt-2)	147.308	227.834	238.057	568.143	543.282	526.501
NM_070066	292.356	3.33317	0.783286	4.25537	2.09e-05	0.000250909	hypothetical protein(C32H11.5)	802.33	722.599	70.8066	32.5817	54.7135	71.1055
NM_067176	6910.5	-2.41693	0.568094	-4.25446	2.1e-05	0.000251703	Lon protease homolog 2, peroxisomal(Y75B8A.4)	3431	2387.54	721.495	13477.3	11069.1	10376.6
NM_068053	361.459	1.58056	0.37162	4.25316	2.11e-05	0.00025293	C-type LECtin(clec-78)	523.445	435.447	666.559	232.823	138.71	171.772
NM_001269697	45.8553	2.86459	0.673661	4.25227	2.12e-05	0.000253707	hypothetical protein(W06A7.4)	127.286	66.0585	48.8322	19.6848	8.47674	4.79363
NM_073542	346.232	3.06949	0.724091	4.2391	2.24e-05	0.000268808	Protease Inhibitor I2 (Two)(piit-1)	862.397	893.812	100.106	79.4179	58.5665	83.0896
NM_067205	78.6517	-1.96115	0.462755	-4.238	2.26e-05	0.000269881	hypothetical protein(Y75B8A.34)	31.4639	43.1402	21.9745	105.891	103.262	166.179
NM_062481	11191.1	-1.7304	0.408398	-4.23704	2.26e-05	0.000270784	Probable glutathione S-transferase 6(gst-6)	6135.46	5825.28	3589.16	11788.5	17081.4	22726.6
NM_060853	7033.55	1.4102	0.333168	4.2327	2.31e-05	0.000275313	Cytokinesis, Apoptosis, RNA-associated(car-1)	9401.99	9233.36	12028.6	4940.2	3425.37	3171.79
NM_068989	195.401	1.94289	0.45899	4.23296	2.31e-05	0.000275313	hypothetical protein(K07H8.9)	274.594	183.346	472.451	92.9936	75.52	73.5024
NM_077870	230.148	4.29924	1.01572	4.23269	2.31e-05	0.000275313	hypothetical protein(F54B11.10)	600.675	703.725	9.76643	25.1151	20.0359	21.5713
NM_171365	100.505	4.00442	0.946203	4.2321	2.32e-05	0.000275789	hypothetical protein(Y73B6BL.37)	431.914	40.444	95.2227	2.71514	22.3478	10.3862
NM_001267296	59.403	3.03394	0.717839	4.22649	2.37e-05	0.000282487	hypothetical protein(Y53C12A.11)	221.678	47.1846	48.8322	12.8969	14.6416	11.1851
NM_074101	166.855	4.97914	1.17876	4.22404	2.4e-05	0.000285321	fatty Acid CoA Synthetase family(acs-10)	280.315	4.0444	686.092	19.006	8.47674	3.19575
NM_001129553	2895.19	1.4574	0.345064	4.22356	2.4e-05	0.000285663	hypothetical protein(T28A11.2)	4841.15	3040.04	4852.7	1339.24	1478.03	1819.98
NM_075365	20.7204	2.36444	0.559986	4.22232	2.42e-05	0.000286979	F-box B protein(fbxb-65)	30.0337	33.7033	40.2865	5.43028	8.47674	6.39151
NM_001029782	246.782	1.93353	0.45811	4.22067	2.44e-05	0.000288565	Nuclear hormone receptor family member nhr-91(nhr-91)	417.612	531.164	224.628	73.3088	111.739	122.238
NM_065906	590.189	1.5108	0.357949	4.22071	2.44e-05	0.000288565	hypothetical protein(ZK328.4)	1042.6	986.833	592.09	339.393	277.42	302.798
NM_066727	572.058	1.55944	0.369622	4.21901	2.45e-05	0.000290429	Histone H3-like centromeric protein hcp-3(hcp-3)	826.643	909.99	826.484	380.799	296.686	191.745
NM_068134	210.464	3.63255	0.861066	4.21867	2.46e-05	0.000290606	hypothetical protein(F15E6.4)	740.832	330.293	97.6643	67.1997	10.018	16.7777
NM_001029176	47.2764	2.56377	0.607874	4.2176	2.47e-05	0.000291717	Nematode Specific Peptide family, group C(nspc-3)	97.2521	106.502	39.0657	19.006	14.6416	7.19045
NM_059750	618.407	1.55608	0.36903	4.21669	2.48e-05	0.000292628	hypothetical protein(F58H10.1)	736.541	837.19	1195.17	383.514	315.951	242.078
NM_071606	21.7851	2.39909	0.569074	4.21578	2.49e-05	0.000293545	Alpha-1,4 glucan phosphorylase(T22F3.3)	27.1734	48.5328	34.1825	7.46664	6.1649	7.19045
NM_001129516	426.087	-1.89572	0.450301	-4.20989	2.55e-05	0.00030103	hypothetical protein(R11D1.13)	163.04	179.302	198.991	448.677	505.522	1060.99
NM_060032	6352.65	1.15601	0.274634	4.20929	2.56e-05	0.000301562	Homogentisate 1,2-dioxygenase(hgo-1)	9748.09	8439.31	8122.01	3384.42	4356.27	4065.8
NM_001270065	1400.79	-1.11546	0.265028	-4.20886	2.57e-05	0.000301852	hypothetical protein(F47G3.4)	848.095	843.931	961.994	2084.55	1960.44	1705.73
NM_073271	2945.23	-1.75647	0.417561	-4.2065	2.59e-05	0.000304745	UDP-GlucuronosylTransferase(ugt-2)	1493.11	951.782	1590.71	3437.37	3696.63	6501.76
NM_072836	723.546	1.81907	0.432467	4.20626	2.6e-05	0.000304796	Battenin(cln-3.3)	1567.47	1109.51	705.625	263.369	276.65	418.644
NM_001028971	701.959	3.081	0.732762	4.20464	2.61e-05	0.00030671	hypothetical protein(T19A5.3)	1906.43	1652.81	207.537	209.745	120.986	114.248
NM_076520	332.901	-1.44431	0.343681	-4.20248	2.64e-05	0.000309377	hypothetical protein(C41A3.2)	184.493	146.946	205.095	398.447	460.826	601.601
NM_062862	551.522	-1.50395	0.358195	-4.19868	2.68e-05	0.00031433	MiRP K channel accessory Subunit(mps-1)	257.432	264.234	340.604	609.549	789.107	1048.21
NM_001027107	531.826	-1.47359	0.351303	-4.19464	2.73e-05	0.000319694	One IG domain(oig-4)	223.108	296.589	324.734	589.864	831.491	925.171
NM_059319	158.258	-2.1049	0.501982	-4.19319	2.75e-05	0.000321178	hypothetical protein(B0207.10)	44.3355	67.4066	67.1442	151.369	214.23	405.062
NM_067805	1116.96	3.50272	0.835338	4.19318	2.75e-05	0.000321178	Invertebrate LYSozyme(ilys-3)	1548.88	594.527	4015.22	388.944	87.8498	66.3119
NM_058315	1913.04	1.30848	0.312088	4.19267	2.76e-05	0.00032161	eXPOrtin (nuclear export receptor)(xpo-2)	2518.54	2909.27	2749.25	1359.61	865.398	1076.17
NM_001269282	3640.01	-2.36563	0.564404	-4.19137	2.77e-05	0.000322993	Epoxide hydrolase 2(ceeh-2)	2015.12	1058.28	476.114	5311.5	4861.02	8118.02
NM_061226	377.541	1.82156	0.434606	4.19129	2.77e-05	0.000322993	Probable DNA replication complex GINS protein PSF2(psf-2)	747.983	695.636	322.292	191.417	143.334	164.581
NM_001129370	41.5131	3.2787	0.782614	4.18943	2.8e-05	0.000325365	hypothetical protein(C08E8.10)	61.4976	21.5701	142.834	12.2181	6.1649	4.79363
NM_059554	59476.5	2.13393	0.509853	4.18537	2.85e-05	0.000330931	Adenosylhomocysteinase(ahcy-1)	124011	126452	40177.9	27213.9	20765.7	18239
NM_001306710	359.423	1.82787	0.436788	4.18481	2.85e-05	0.00033146	KNL (kinetochore null) Binding Protein(kbp-1)	720.81	644.407	317.409	142.545	135.628	195.74
NM_072329	80.5783	-2.35845	0.564717	-4.17634	2.96e-05	0.00034373	DroMyoSuppressin Receptor related(dmsr-13)	22.8828	37.7477	18.3121	67.8785	144.104	192.544
NM_067262	82.1655	4.24622	1.01777	4.17208	3.02e-05	0.000349905	hypothetical protein(BE10.1)	151.599	5.39253	311.305	8.14542	6.1649	10.3862
NM_063049	104.42	4.23163	1.01444	4.17139	3.03e-05	0.000350664	fatty Acid CoA Synthetase family(acs-6)	174.482	16.1776	404.086	2.03636	16.9535	12.783
NM_001026661	309.146	-1.6941	0.406293	-4.16964	3.05e-05	0.000353048	hypothetical protein(Y87G2A.16)	170.191	93.0212	174.575	357.72	544.052	515.315
NM_076924	1014.66	-1.20181	0.288278	-4.16892	3.06e-05	0.000353843	hypothetical protein(C54D2.2)	526.305	641.711	676.325	1289.69	1340.09	1613.86
NM_171697	95.6476	3.97711	0.954158	4.16819	3.07e-05	0.000354674	hypothetical protein(T13C5.7)	210.236	320.856	8.54563	12.2181	9.24735	12.783
NM_076859	3526.77	-1.06639	0.255857	-4.16791	3.07e-05	0.000354783	Putative 1-acyl-sn-glycerol-3-phosphate acyltransferase acl-12(acl-12)	2261.11	2220.37	2357.37	5378.02	4530.43	4413.34
NM_076659	5771.55	2.57068	0.616959	4.1667	3.09e-05	0.000356356	COLlagen(col-168)	11604.5	15144.9	2890.86	1970.51	1931.15	1087.36
NM_060178	389.068	4.13324	0.992162	4.16589	3.1e-05	0.000356991	hypothetical protein(C04F12.7)	1451.63	25.6145	731.262	31.9029	29.2833	64.714
NM_074631	98.6358	2.39991	0.576068	4.16603	3.1e-05	0.000356991	Histone H2A(his-3)	247.421	130.769	119.639	49.5513	30.0539	14.3809
NM_069114	2272.69	-1.94565	0.467678	-4.16024	3.18e-05	0.000365618	hypothetical protein(C33D9.6)	627.848	727.992	1453.98	2504.72	3698.17	4623.46
NM_072993	3844.09	-2.00176	0.481324	-4.15886	3.2e-05	0.000367505	Amino Acid Transporter(aat-2)	2032.28	1829.42	747.132	5667.86	4780.11	8007.76
NM_061756	64.5722	2.21358	0.532617	4.15605	3.24e-05	0.000371724	BTB and MATH domain containing(bath-3)	131.576	55.2734	131.847	20.3636	31.5951	16.7777
NM_077461	81.9698	-2.01685	0.48555	-4.15375	3.27e-05	0.000375148	hypothetical protein(C05C9.2)	24.313	35.0515	37.8449	82.133	127.922	184.555
NM_001026723	154.12	3.40057	0.818874	4.15273	3.29e-05	0.000376487	hypothetical protein(B0334.13)	542.037	270.975	31.7409	25.1151	29.2833	25.566
NM_062981	19.2565	2.60208	0.626712	4.15196	3.3e-05	0.000377435	hypothetical protein(F41G3.3)	27.1734	25.6145	46.3906	5.43028	6.93551	3.99469
NM_062107	185.106	-2.26685	0.546493	-4.148	3.35e-05	0.000383682	Insulin/EGF-Receptor L Domain protein(irld-5)	72.9391	90.3249	28.0785	195.49	305.162	418.644
NM_072513	918.634	-2.09877	0.506141	-4.1466	3.37e-05	0.000385688	hypothetical protein(F25E5.4)	271.734	175.257	595.752	1427.49	1434.11	1607.46
NM_073474	275.774	3.92778	0.94764	4.14481	3.4e-05	0.000388378	CUTiclin-Like(cutl-18)	852.386	679.459	20.7537	25.7938	33.9069	42.3438
NM_064037	1229.23	1.48404	0.358181	4.14326	3.42e-05	0.000390657	microtubule End Binding Protein(ebp-2)	1949.33	2003.33	1480.84	867.488	547.905	526.501
NM_064615	146.93	1.82805	0.441571	4.13987	3.47e-05	0.000396129	BTB (Broad/complex/Tramtrack/Bric a brac) domain protein(btb-20)	298.907	148.295	240.498	44.7998	73.9788	75.1002
NM_074328	205.644	2.32307	0.561322	4.13856	3.49e-05	0.000398047	UDP-glucuronosyltransferase(ugt-30)	411.891	490.72	125.743	58.3755	61.649	85.4864
NM_001028817	90.2195	3.89596	0.941865	4.13643	3.53e-05	0.000400782	FIP (Fungus-Induced Protein) Related(fipr-13)	371.846	12.1332	123.301	13.5757	8.47674	11.9841
NM_001136451	713.481	2.17864	0.526715	4.13628	3.53e-05	0.000400782	hypothetical protein(E02H4.7)	1923.59	613.4	969.318	189.381	228.872	356.327
NM_060163	2235.79	-1.99058	0.481236	-4.1364	3.53e-05	0.000400782	hypothetical protein(T05F1.11)	971.091	810.228	915.603	1886.34	2999.99	5831.45
NM_063496	4080.51	-1.37855	0.333289	-4.13619	3.53e-05	0.000400782	hypothetical protein(B0457.2)	2648.69	2278.34	1873.93	4638.82	5786.53	7256.76
NM_001356792	2625.5	-1.14336	0.276443	-4.13598	3.53e-05	0.000400802		1581.78	1698.65	1628.55	3264.96	3294.37	4284.71
NM_067472	283.961	-1.30804	0.316404	-4.13407	3.56e-05	0.000403788	hypothetical protein(Y38C1AA.6)	153.029	196.827	140.392	398.447	365.27	449.803
NM_061830	134.024	-1.80178	0.435887	-4.1336	3.57e-05	0.000404268	hypothetical protein(B0281.6)	77.2296	47.1846	54.9362	141.866	207.295	275.634
NM_072010	9826.44	-1.22982	0.297546	-4.13321	3.58e-05	0.000404607	N-alpha-AcetylTransferase C complex subunit(natc-2)	4705.28	6797.29	6121.11	13887.9	15077	12370
NM_063726	68.9458	-1.78672	0.432597	-4.13022	3.62e-05	0.000409534	CHItinase-Like(chil-5)	22.8828	26.9627	42.7281	92.3148	122.527	106.259
NM_061354	1631.02	3.54866	0.859507	4.12871	3.65e-05	0.00041188	hypothetical protein(mlt-10)	4731.03	3991.82	292.993	443.926	141.022	185.354
NM_061524	2224.07	-2.11035	0.512524	-4.11756	3.83e-05	0.000431942	DieneLactone Hydrolase Domain containing protein(dlhd-1)	1424.46	465.106	620.169	4575.69	3452.34	2806.67
NM_001128991	49.6266	2.30903	0.561068	4.11541	3.86e-05	0.000435606	hypothetical protein(F27D4.8)	124.425	51.229	72.0274	10.1818	23.1184	16.7777
NM_001269159	99.4744	-2.56691	0.624074	-4.11315	3.9e-05	0.000439509	hypothetical protein(ZK105.11)	31.4639	22.9183	31.7409	71.2725	129.463	309.988
NM_070564	16007.4	-1.24982	0.303917	-4.11238	3.92e-05	0.000440604	hypothetical protein(Y51H4A.8)	10082.8	10716.3	7632.47	21683.1	19903.4	26026.2
NM_072035	15452	1.27238	0.309488	4.11124	3.94e-05	0.0004424	RH (Rhesus) antigen Related(rhr-1)	17300.9	20774.7	27492.5	9352.98	8971.47	8819.48
NM_059599	76.4587	3.672	0.893765	4.10846	3.98e-05	0.000446987	CUTiclin-Like(cutl-6)	158.75	252.101	14.6496	18.3272	6.93551	7.98939
NM_064606	730.585	1.2374	0.301176	4.10854	3.98e-05	0.000446987	Vesicular NUcleotide Transporte(vnut-1)	958.219	1234.89	885.083	486.01	402.26	417.046
NM_070853	47.7789	3.66989	0.893536	4.10715	4.01e-05	0.000449137	hypothetical protein(K06H6.2)	213.096	28.3108	24.4161	7.46664	5.39429	7.98939
NM_062438	13092.3	2.16685	0.527611	4.1069	4.01e-05	0.000449227	Tudor Staphylococcal Nuclease homolog(tsn-1)	25118.2	29450	9678.54	6936.51	3725.14	3645.56
NM_070073	45737.9	-3.4853	0.849172	-4.10435	4.05e-05	0.000453829	Downstream Of DAF-16 (regulated by DAF-16)(dod-24)	5829.4	15705.7	960.773	35758.4	110406	105768
NM_068795	1263.71	1.89114	0.460879	4.10333	4.07e-05	0.00045544	Serine/threonine-protein kinase plk-3(plk-3)	2198.18	1205.23	2568.57	405.235	427.69	777.367
NM_068374	97.6865	3.25124	0.792544	4.10228	4.09e-05	0.000457111	Protein-tyrosine-phosphatase(ZK354.8)	178.772	26.9627	324.734	25.1151	16.9535	13.582
NM_064021	229.365	3.59138	0.875868	4.10037	4.12e-05	0.000460517	Regulator of Microtubule Dynamics(rmd-3)	689.346	29.6589	551.803	44.7998	25.4302	35.1533
NM_063827	549.789	1.55255	0.378676	4.09995	4.13e-05	0.000460956	Phospholipase A(2)(C07E3.9)	752.273	706.422	1001.06	209.066	251.22	378.697
NM_072958	25127.4	-3.00897	0.733947	-4.09971	4.14e-05	0.000461033	hypothetical protein(F21C10.10)	2844.62	1519.35	12294.7	32110.6	43619.7	58375.3
NM_058961	1622.86	1.23956	0.302393	4.09917	4.15e-05	0.00046172	hypothetical protein(ZK973.1)	2658.7	1826.72	2354.93	951.657	1071.92	873.24
NM_075613	94.4292	3.70537	0.904082	4.09849	4.16e-05	0.000462678	Branched-chain-amino-acid aminotransferase(Y44A6D.5)	260.292	10.7851	255.148	12.8969	13.871	13.582
NM_064481	843.474	1.33054	0.324795	4.09657	4.19e-05	0.000466126	ARRestin Domain protein(arrd-13)	1301.46	1128.39	1191.5	596.652	479.321	363.517
NM_067082	257.945	2.09964	0.512592	4.09613	4.2e-05	0.00046662	hypothetical protein(Y66D12A.19)	430.483	184.694	639.701	107.927	100.18	84.6875
NM_075135	128.246	2.14799	0.524878	4.09237	4.27e-05	0.000473842	F-box A protein(fbxa-107)	235.979	101.11	290.551	31.2241	55.4841	55.1268
NM_001026057	15.2375	2.95772	0.72294	4.09124	4.29e-05	0.000475759	hypothetical protein(C48D5.3)	18.5923	40.444	21.9745	3.39393	4.62367	2.39682
NM_074095	216.611	4.2279	1.03352	4.09078	4.3e-05	0.000476298	hypothetical protein(D1086.3)	943.917	265.582	24.4161	38.012	6.1649	21.5713
NM_076014	113.089	1.51922	0.371925	4.08476	4.41e-05	0.000488399	Cell death-related nuclease 4(crn-4)	214.527	148.295	140.392	64.4846	49.3192	61.5183
NM_073049	1356.84	3.21297	0.786982	4.08265	4.45e-05	0.000492431	3-hydroxyanthranilate 3,4-dioxygenase(haao-1)	3644.09	3431	273.46	271.514	194.194	326.766
NM_060130	113.024	3.98174	0.976673	4.07685	4.57e-05	0.00050445	hypothetical protein(C41G7.6)	231.689	8.0888	397.982	12.2181	16.1829	11.9841
NM_068194	1025.23	1.46718	0.360309	4.072	4.66e-05	0.000514624	hypothetical protein(F19C7.2)	1238.53	1198.49	2080.25	528.095	601.078	504.929
NM_076504	2471.3	3.59416	0.883247	4.06925	4.72e-05	0.000520288	hypothetical protein(C26B9.3)	7123.71	6318.7	251.486	402.52	360.647	370.708
NM_061537	173.408	3.18317	0.7823	4.06899	4.72e-05	0.000520433	hypothetical protein(Y57G7A.6)	258.862	72.7992	605.519	31.9029	14.6416	56.7247
NM_073759	220.836	-2.06882	0.508652	-4.06726	4.76e-05	0.000523869	Guanine nucleotide-binding protein alpha-8 subunit(gpa-8)	52.9166	94.3693	107.431	245.041	262.008	563.252
NM_001027727	112.803	1.41599	0.348428	4.06394	4.83e-05	0.000530931	Serine/threonine-protein phosphatase(pph-4.2)	151.599	157.732	183.121	74.6664	58.5665	51.1321
NM_065250	95.6013	3.01705	0.742486	4.06344	4.84e-05	0.000531165	CUTiclin-Like(cutl-25)	122.995	342.426	45.1698	21.7211	28.5127	12.783
NM_065657	443.317	-1.35656	0.333834	-4.06357	4.83e-05	0.000531165	hypothetical protein(C27F2.1)	221.678	206.264	318.63	556.604	692.01	664.717
NM_061755	67.0884	2.76552	0.680747	4.06248	4.86e-05	0.000532581	BTB and MATH domain containing(bath-1)	163.04	36.3996	151.38	9.50299	25.4302	16.7777
NM_067392	190.667	1.90249	0.468314	4.06242	4.86e-05	0.000532581	hypothetical protein(T28A8.5)	456.227	266.93	179.458	70.5937	70.1257	100.666
NM_073272	106.761	3.19677	0.787164	4.06113	4.88e-05	0.000535006	hypothetical protein(F15H10.8)	266.013	287.152	24.4161	19.006	20.8065	23.1692
NM_074281	65.9529	3.20148	0.788354	4.06097	4.89e-05	0.000535006	GRounDhog (hedgehog-like family)(grd-12)	125.856	199.524	31.7409	23.7575	9.24735	5.59257
NM_001027996	74.7965	2.6108	0.643656	4.0562	4.99e-05	0.000545121	hypothetical protein(F32E10.9)	211.666	60.666	113.535	33.2605	19.2653	10.3862
NM_067656	739.149	1.44758	0.356866	4.05636	4.98e-05	0.000545121	hypothetical protein(W09G12.7)	1099.81	764.391	1380.73	347.538	446.955	395.475
NM_001026940	119.774	-1.98144	0.488699	-4.05453	5.02e-05	0.000548584	hypothetical protein(F22E5.21)	42.9053	62.0141	40.2865	120.824	162.599	290.015
NM_077689	150.23	-2.10147	0.518343	-4.05421	5.03e-05	0.00054886	hypothetical protein(T18D3.5)	85.8107	59.3178	25.6369	194.811	225.019	310.787
NM_001129469	320.221	-1.95512	0.482332	-4.05346	5.05e-05	0.00055016	hypothetical protein(F41E6.5)	102.973	90.3249	200.212	403.198	725.146	399.469
NM_059012	632.01	1.7936	0.442693	4.05157	5.09e-05	0.000554169	Aspartate aminotransferase(got-2.1)	1155.58	506.898	1280.62	289.841	308.245	250.867
NM_170859	642.123	2.32683	0.5744	4.05088	5.1e-05	0.00055533	hypothetical protein(sem-2)	1397.28	1229.5	585.986	374.689	129.463	135.82
NM_060765	537.515	-1.37812	0.340254	-4.05028	5.12e-05	0.000556303	C-type LECtin(clec-12)	283.175	335.685	277.123	619.731	705.11	1004.27
NM_064923	757.808	1.26719	0.312991	4.04866	5.15e-05	0.000559674	hypothetical protein(BE0003N10.1)	966.8	1286.12	959.552	517.913	436.167	380.295
NM_067952	322.096	-1.25069	0.308928	-4.04847	5.16e-05	0.000559674	hypothetical protein(F58E2.3)	183.063	157.732	230.732	432.386	470.073	458.591
NM_062029	158.551	3.69318	0.912561	4.04705	5.19e-05	0.000562614	hypothetical protein(B0454.8)	655.021	203.568	24.4161	14.9333	26.2008	27.1639
NM_060304	180.105	3.27535	0.809538	4.04596	5.21e-05	0.000564772	hypothetical protein(Y106G6G.4)	256.002	47.1846	676.325	46.1574	26.2008	28.7618
NM_062117	122.352	3.09663	0.765548	4.04499	5.23e-05	0.000566636	BTB and MATH domain containing(bath-27)	459.087	80.888	117.197	12.2181	21.5771	43.1427
NM_070837	333.778	2.63456	0.651625	4.04306	5.28e-05	0.00057085	hypothetical protein(C14C6.5)	401.88	760.347	562.791	118.109	137.169	22.3703
NM_065300	4842.6	1.99906	0.494528	4.04237	5.29e-05	0.000572054	Conserved regulator of innate immunity protein 3(cri-3)	8858.52	10814.7	3568.41	2261.03	2129.2	1423.71
NM_060778	73.1786	3.14116	0.777373	4.04074	5.33e-05	0.000575565	hypothetical protein(W02D9.4)	210.236	35.0515	148.938	4.7515	17.7241	22.3703
NM_063478	5567.77	-2.64284	0.654103	-4.04041	5.34e-05	0.000575895	hypothetical protein(F46C5.1)	1774.85	345.122	2490.44	9933.34	11021.3	7841.58
NM_069507	101.273	2.55222	0.631764	4.03983	5.35e-05	0.000576848	hypothetical protein(Y43C5B.3)	241.7	53.9253	223.407	19.6848	37.76	31.1586
NM_071621	498.427	1.60759	0.398071	4.03845	5.38e-05	0.00057975	hypothetical protein(F59B1.8)	717.949	481.283	1052.33	242.326	268.173	228.496
NM_001268656	196.277	2.98139	0.738439	4.03743	5.4e-05	0.000581815	hypothetical protein(K01A6.7)	469.098	416.573	159.925	92.9936	23.889	15.1798
NM_001026090	64.8456	2.61982	0.648965	4.03691	5.42e-05	0.000582601	hypothetical protein(B0035.18)	167.331	40.444	126.964	22.3999	22.3478	9.58726
NR_101539	811.127	-1.52516	0.377997	-4.03485	5.46e-05	0.000587263	ncRNA(Y47G6A.36)	529.166	436.795	289.331	1038.54	1077.32	1495.61
NM_070973	116.581	-2.22667	0.552321	-4.03147	5.54e-05	0.000595277	hypothetical protein(Y50D4B.7)	45.7657	44.4884	32.9617	128.29	114.821	333.157
NM_001276740	4760.71	-1.66373	0.412723	-4.03111	5.55e-05	0.000595699	hypothetical protein(C07E3.3)	2362.65	3169.46	1320.91	8000.16	7051.1	6659.95
NM_001306225	1837.62	1.30575	0.323967	4.03051	5.57e-05	0.000596723	SUMO-activating enzyme subunit uba-2(uba-2)	2402.7	3211.25	2236.51	1277.47	948.624	949.139
NM_058495	70.0805	4.25092	1.05485	4.02988	5.58e-05	0.000597595	Cyclin-dependent kinases regulatory subunit(Y71G12B.27)	266.013	5.39253	128.184	12.2181	3.08245	5.59257
NM_058663	170.695	1.79055	0.44433	4.02978	5.58e-05	0.000597595	hypothetical protein(Y71F9AL.8)	235.979	160.428	397.982	76.024	77.0612	76.6981
NM_077429	5605.37	-1.20712	0.299672	-4.02814	5.62e-05	0.000601274	Na(+)/H(+) exchanger protein 7(pbo-4)	3970.17	3429.65	2765.12	7311.2	7260.71	8895.38
NM_063220	23.6369	-2.5114	0.623542	-4.02764	5.63e-05	0.000602058	Serpentine receptor class epsilon-1(sre-1)	7.15089	5.39253	8.54563	38.6908	28.5127	53.5289
NM_072948	2838.98	-1.28484	0.319366	-4.02308	5.74e-05	0.00061335	UPF0046 protein C25E10.12(C25E10.12)	1800.59	1632.59	1523.56	3105.44	3966.34	5005.35
NM_001267922	61.5423	2.61975	0.651367	4.02192	5.77e-05	0.000615857	hypothetical protein(Y39A3B.7)	178.772	35.0515	103.768	14.9333	22.3478	14.3809
NM_001322754	1915.76	-1.41106	0.350973	-4.02043	5.81e-05	0.00061926	hypothetical protein(R06F6.14)	895.291	947.737	1297.71	2301.76	2475.21	3576.85
NM_060491	1369.45	-1.30995	0.325963	-4.01869	5.85e-05	0.000623336	hypothetical protein(F36D1.7)	780.877	745.517	835.03	1696.28	1615.97	2543.02
NM_063693	2906.68	-2.00313	0.498635	-4.01724	5.89e-05	0.000626688	Amino acid transporter(glt-5)	923.895	594.527	1963.05	4172.49	4914.97	4871.13
NM_060441	35.1511	-2.18216	0.544897	-4.00472	6.21e-05	0.000660279	Serpentine Receptor, class T(srt-61)	11.4414	8.0888	18.3121	42.7635	63.1902	67.1109
NM_061787	175.858	-1.70843	0.426743	-4.00342	6.24e-05	0.000662837	MATH (meprin-associated Traf homology) domain containing(math-37)	52.9166	74.1473	119.639	223.999	292.833	291.613
NM_072061	418.648	2.10621	0.526084	4.00356	6.24e-05	0.000662837	hypothetical protein(syp-2)	1179.9	339.729	518.842	134.399	166.452	172.571
NM_071310	256.559	-2.31049	0.577618	-4.00004	6.33e-05	0.000671269	Infection Response Gene(irg-3)	150.169	76.8436	31.7409	533.525	367.582	379.496
NM_073371	102.857	3.07155	0.767854	4.00018	6.33e-05	0.000671269	hypothetical protein(F32D8.3)	281.745	231.879	37.8449	14.2545	13.871	37.5501
NR_049972	166.228	1.23339	0.308489	3.99816	6.38e-05	0.000676072	ncRNA(Y39G10AR.30)	198.795	262.886	238.057	103.175	100.18	94.2748
NM_065101	74.5142	3.36208	0.841275	3.99641	6.43e-05	0.000679404	hypothetical protein(Y48G9A.11)	97.2521	28.3108	282.006	23.0787	9.24735	7.19045
NM_075908	34.3168	2.19353	0.548854	3.99656	6.43e-05	0.000679404	F-box A protein(fbxa-170)	70.0787	37.7477	61.0402	10.1818	8.47674	18.3756
NM_077623	76.6208	-2.32167	0.580917	-3.99656	6.43e-05	0.000679404	Ligand-Gated ion Channel(lgc-14)	18.5923	16.1776	41.5073	88.2421	97.8678	197.338
NM_066904	14.2286	2.6206	0.656052	3.9945	6.48e-05	0.000684358	hypothetical protein(H04D03.3)	30.0337	20.222	23.1953	4.07271	3.85306	3.99469
NM_073802	225.445	-2.18182	0.546275	-3.99399	6.5e-05	0.000685272	UDP-GlucuronosylTransferase(ugt-3)	81.5201	122.68	40.2865	253.866	297.456	556.86
NM_001268644	1274.89	1.33447	0.334161	3.99348	6.51e-05	0.000686197	Equilibrative Nucleoside Transporter(ent-1)	1538.87	1656.86	2281.68	860.7	712.046	599.204
NM_062897	1670.76	-1.16514	0.291842	-3.99237	6.54e-05	0.000688851	Nuclear hormone receptor family member nhr-22(nhr-22)	1031.16	846.627	1213.48	2137.49	2331.87	2463.93
NM_073595	803.728	3.75889	0.941755	3.99137	6.57e-05	0.000691206	hypothetical protein(F58H1.2)	2522.83	1898.17	69.5858	62.4482	106.344	162.984
NM_001307910	2125.58	4.65508	1.16663	3.99021	6.6e-05	0.000694049	Vitellogenin-3(vit-3)	9796.72	2432.03	37.8449	76.024	211.148	199.735
NM_001027054	1458.13	-1.30232	0.326629	-3.98715	6.69e-05	0.00070249	hypothetical protein(H32K21.1)	643.58	1009.75	870.433	2144.96	1764.7	2315.32
NM_067525	3232.69	1.08221	0.271525	3.98568	6.73e-05	0.00070628	hypothetical protein(daf-18)	3787.11	4616.01	4770.9	2252.89	2082.97	1886.29
NM_063913	430.208	-1.4048	0.35259	-3.98422	6.77e-05	0.000709471	GLoBin related(glb-12)	224.538	226.486	256.369	450.035	627.278	796.542
NM_072512	1544.9	-1.57281	0.394753	-3.98428	6.77e-05	0.000709471	hypothetical protein(F25E5.5)	680.765	571.608	1079.19	1834.08	2235.55	2868.19
NM_001129138	52.4511	2.2425	0.563052	3.98276	6.81e-05	0.00071329	hypothetical protein(F33H12.7)	130.146	66.0585	63.4818	9.50299	22.3478	23.1692
NM_001307281	1301.93	-1.27579	0.320369	-3.98225	6.83e-05	0.000714228	Seven TM Receptor(str-176)	692.206	618.793	971.76	1677.96	1891.85	1959
NM_066510	399.235	2.35735	0.59206	3.9816	6.85e-05	0.000715612	P granule abnormality protein 2(pgl-2)	1147	273.671	583.544	103.175	97.8678	190.147
NM_077527	258.629	-1.99617	0.501422	-3.98102	6.86e-05	0.000716783	see cpr(gcp-2.2)	154.459	83.5842	73.2482	257.26	376.829	606.395
NM_171804	220.574	-1.49959	0.376712	-3.98072	6.87e-05	0.000717108	FMRF-Like Peptide(flp-8)	112.984	138.858	94.0019	261.332	292.833	423.438
NM_001322720	138.456	-2.19832	0.552394	-3.97963	6.9e-05	0.000719835	BTB (Broad/complex/Tramtrack/Bric a brac) domain protein(btb-22)	48.626	21.5701	78.1315	170.375	198.047	313.983
NM_071379	1028.8	3.39001	0.852222	3.97785	6.95e-05	0.000724652	Folate-like transporter 2(folt-2)	3230.77	2244.64	159.925	190.06	241.972	105.46
NM_059070	134.44	2.46131	0.618788	3.97763	6.96e-05	0.00072476	hypothetical protein(F21F3.4)	378.997	86.2805	217.303	27.1514	36.9894	59.9204
NM_067867	88.8734	1.70037	0.42787	3.97403	7.07e-05	0.000735192	hypothetical protein(Y54G2A.19)	157.32	107.851	142.834	55.6604	41.6131	27.9629
NM_063601	295.125	-1.80504	0.454659	-3.97011	7.18e-05	0.000745701	hypothetical protein(Y51B9A.9)	87.2408	114.591	191.666	326.496	452.349	598.405
NM_072148	157.589	3.76382	0.948042	3.97009	7.18e-05	0.000745701	hypothetical protein(M03F8.1)	454.796	388.262	37.8449	48.1938	9.24735	7.19045
NM_073089	23.3317	2.89212	0.728479	3.97008	7.18e-05	0.000745701	CYtochrome P450 family(cyp-29A4)	35.7544	21.5701	65.9234	4.07271	3.08245	9.58726
NM_060138	706.879	1.10272	0.277833	3.96901	7.22e-05	0.00074847	LEM domain protein(lem-3)	923.895	873.59	1096.28	467.004	476.238	404.263
NM_066071	149.505	3.87802	0.978809	3.96198	7.43e-05	0.000770242	hypothetical protein(F37A4.3)	400.45	427.358	12.208	31.9029	12.3298	12.783
NM_065499	136.509	2.92782	0.739302	3.96025	7.49e-05	0.000774606	hypothetical protein(C28A5.6)	277.454	47.1846	399.203	21.0423	47.0073	27.1639
NM_067017	3102.13	1.20868	0.3052	3.96028	7.49e-05	0.000774606	hypothetical protein(Y48A6B.7)	3848.61	4500.07	4642.72	1459.39	2033.65	2128.37
NM_059074	31804.8	-1.28663	0.324934	-3.95967	7.51e-05	0.000775885	Probable peptidyl-alpha-hydroxyglycine alpha-amidating lyase pgal-1(pgal-1)	14271.7	17343.7	23864.3	45967.3	47267	42114.5
NM_073539	7254.44	-1.01573	0.25656	-3.95906	7.52e-05	0.000777238	hypothetical protein(F35B12.9)	4485.04	4618.7	5299.51	9046.17	9544.8	10532.4
NM_001028791	50.4916	3.61117	0.91254	3.95727	7.58e-05	0.000782455	hypothetical protein(F53F4.15)	148.738	124.028	7.32482	9.50299	6.1649	7.19045
NM_066643	34.41	3.16752	0.801147	3.95373	7.69e-05	0.000793486	Uncharacterized RING finger protein T02C1.1(T02C1.1)	97.2521	35.0515	53.7154	14.9333	2.31184	3.19575
NM_001047262	1775.19	3.29034	0.832383	3.95291	7.72e-05	0.000795469	hypothetical protein(C01F1.3)	3420.98	5745.74	496.867	627.876	191.882	167.777
NM_001267158	116.285	1.76696	0.44702	3.95276	7.73e-05	0.000795469	hypothetical protein(C16A11.10)	225.968	113.243	200.212	64.4846	56.2547	37.5501
NM_064360	2535.32	3.14822	0.797427	3.94797	7.88e-05	0.000810908	PaTched Related family(ptr-18)	6813.37	6353.75	502.971	708.652	351.399	481.76
NM_001027494	1136.73	-1.28641	0.325914	-3.94709	7.91e-05	0.000813235	FMRF-Like Peptide(flp-25)	494.841	655.193	832.588	1559.85	1699.2	1578.7
NM_078133	164.466	3.2468	0.823049	3.94485	7.99e-05	0.000820246	hypothetical protein(jud-4)	544.898	308.722	39.0657	16.2908	34.6776	43.1427
NM_001026913	101.69	2.31542	0.58709	3.9439	8.02e-05	0.000822838	hypothetical protein(F14D2.15)	274.594	79.5398	153.821	19.6848	37.76	44.7406
NM_058491	611.111	2.45437	0.622795	3.94089	8.12e-05	0.000832566	hypothetical protein(Y71G12B.25)	1433.04	1387.23	280.785	247.078	158.746	159.788
NM_065394	5522.35	-1.21142	0.307458	-3.94011	8.14e-05	0.000834618	Neuropeptide-Like Protein(nlp-10)	2632.96	3213.95	4145.85	8058.54	7551.23	7531.6
NM_075704	3904.96	3.30495	0.838891	3.93966	8.16e-05	0.000835518	Acid Alpha Glucosidase Relate(aagr-4)	9708.05	10799.9	769.107	1222.49	536.346	393.877
NR_102019	25.0511	2.53968	0.644688	3.9394	8.17e-05	0.000835793	ncRNA(linc-96)	35.7544	33.7033	58.5986	4.07271	5.39429	12.783
NM_060530	161.192	3.8921	0.988094	3.939	8.18e-05	0.000836516	Nuclear Hormone Receptor family(nhr-113)	316.069	574.305	15.8705	37.3332	10.7886	12.783
NM_058426	244.998	1.25033	0.317526	3.93772	8.23e-05	0.000840322	hypothetical protein(Y48G8AL.7)	386.148	318.159	330.838	168.339	117.904	148.603
NM_073570	249.38	3.17349	0.806183	3.93644	8.27e-05	0.000844164	hypothetical protein(bus-18)	633.569	664.629	48.8322	57.018	33.9069	58.3225
NM_061061	4106.07	1.97195	0.501189	3.93454	8.34e-05	0.000850204	human TFG related(tfg-1)	7538.47	8989.35	3104.5	2294.97	1392.5	1316.65
NM_064627	783.667	1.14461	0.291076	3.93235	8.41e-05	0.000857318	MADF domain transcription factor(madf-5)	959.649	1202.53	1075.53	539.634	513.998	410.655
NM_072702	87.4718	3.67044	0.93386	3.93039	8.48e-05	0.000863635	hypothetical protein(F20D6.6)	256.002	10.7851	219.745	6.10907	15.4122	16.7777
NM_001268254	33.7091	2.5791	0.656405	3.92913	8.53e-05	0.000867501	hypothetical protein(ZK1010.4)	77.2296	74.1473	21.9745	10.1818	12.3298	6.39151
NM_064939	4840.25	3.07575	0.782908	3.92862	8.54e-05	0.000868499	CaDHerin family(cdh-12)	11926.3	12750.6	1285.51	1718.01	616.49	744.611
NM_066304	1338.08	1.71194	0.435776	3.92848	8.55e-05	0.000868499	Ubiquitin-fold modifier 1(ufm-1)	2398.41	2585.72	1167.09	779.924	618.802	478.564
NM_058862	233.273	2.54165	0.647221	3.92703	8.6e-05	0.000872468	hypothetical protein(T20F5.4)	554.909	376.129	263.694	107.927	78.6025	18.3756
NM_078021	101.704	2.94193	0.749154	3.927	8.6e-05	0.000872468	hypothetical protein(ram-5)	301.767	196.827	41.5073	31.2241	28.5127	10.3862
NM_073850	9904.65	-2.62028	0.667481	-3.92563	8.65e-05	0.000876772	Fatty Acid/Retinol binding protein(far-3)	4719.59	2014.11	1579.72	32813.8	8167.72	10132.9
NM_077116	970.797	-1.10646	0.281897	-3.92503	8.67e-05	0.000878278	hypothetical protein(C24A3.4)	722.24	593.178	532.271	1394.23	1328.54	1254.33
NM_076088	329.874	-1.8645	0.475114	-3.92433	8.7e-05	0.000880146	hypothetical protein(C14A11.6)	141.588	118.636	166.029	296.629	444.643	811.722
NM_066875	2267.76	1.77442	0.452307	3.92305	8.74e-05	0.000883926	Vesicular GLUtamate transporter(vglu-2)	2376.96	2967.24	5184.76	1419.34	856.15	802.135
NM_072383	139.079	-1.41159	0.359832	-3.92293	8.75e-05	0.000883926	hypothetical protein(F20A1.2)	62.9278	91.673	73.2482	169.696	198.047	238.883
NM_001047180	8947.45	-1.25692	0.320691	-3.9194	8.88e-05	0.000896246	Putative ribosomal protein S6 kinase alpha-2(rskn-2)	4864.03	4354.47	6617.98	10682.7	13628.3	13537.2
NM_076587	2495.58	-1.18227	0.301842	-3.91683	8.97e-05	0.000905148	TBC (Tre-2/Bub2/Cdc16) domain family(tbc-16)	1344.37	1787.62	1447.87	2876.01	3618.8	3898.82
NM_072622	626.42	1.46465	0.37462	3.90968	9.24e-05	0.00093164	hypothetical protein(C37C3.9)	1198.49	660.585	899.733	266.084	342.152	391.48
NM_001268577	410.83	1.29294	0.330757	3.90901	9.27e-05	0.000933494	ORC (Origin Recognition Complex) subunit(orc-5)	702.217	529.816	518.842	287.126	229.642	197.338
NM_066507	4180.82	-1.16021	0.296849	-3.90842	9.29e-05	0.000935081	hypothetical protein(F22B7.9)	2099.5	2608.64	3045.91	5816.51	5214.73	6299.63
NM_062523	31.6828	2.44799	0.626414	3.90795	9.31e-05	0.000936163	hypothetical protein(F59A6.2)	65.7882	22.9183	72.0274	12.8969	8.47674	7.98939
NM_059304	335.679	2.01882	0.516925	3.90545	9.41e-05	0.000944445	Cell Division Cycle related(cdc-7)	876.699	324.9	413.853	120.824	93.2441	184.555
NM_059382	1495.01	1.09483	0.280325	3.90558	9.4e-05	0.000944445	GPI mannosyltransferase pigv-1(pigv-1)	2315.46	2043.77	1750.63	1012.75	991.778	855.663
NM_001268224	18.4204	3.35204	0.858342	3.90525	9.41e-05	0.00094449	hypothetical protein(Y79H2A.2)	47.1959	9.43693	43.9489	2.03636	2.31184	5.59257
NM_066072	1022.87	1.05198	0.269395	3.90497	9.42e-05	0.000944828	BTB and MATH domain-containing protein 41(bath-41)	1538.87	1253.76	1347.77	650.276	729.77	616.781
NM_067055	543.986	1.32798	0.340115	3.90451	9.44e-05	0.000945899	yeast MCM (licensing factor) related(mcm-10)	838.084	874.938	621.389	367.902	240.431	321.173
NM_070086	238.718	-2.33449	0.597929	-3.90429	9.45e-05	0.000946025	hypothetical protein(K10D11.2)	94.3917	21.5701	120.86	362.471	442.331	390.681
NM_001268280	62.3832	1.83577	0.470701	3.90009	9.62e-05	0.000961133	hypothetical protein(osm-7)	121.565	79.5398	91.5603	39.3695	23.889	18.3756
NM_069172	6380.87	-1.61413	0.413855	-3.90024	9.61e-05	0.000961133	DOMON domain-containing protein Y73F4A.2(Y73F4A.2)	2417	2347.1	4662.25	8080.94	9022.33	11755.6
NM_001027693	1495.5	-1.55767	0.399423	-3.8998	9.63e-05	0.000961354	hypothetical protein(Y42G9A.3)	439.065	966.611	869.213	2215.56	2093.75	2388.83
NM_073391	7158.57	-1.30511	0.334673	-3.89966	9.63e-05	0.000961354	hypothetical protein(F17C11.2)	3529.68	3379.77	5464.32	9627.89	9650.38	11299.4
NM_063670	270.81	1.82726	0.46861	3.89932	9.65e-05	0.00096195	hypothetical protein(T15H9.2)	673.614	279.063	314.967	96.3875	120.216	140.613
NM_061019	26.7217	3.01943	0.77451	3.89851	9.68e-05	0.000964461	hypothetical protein(W04A8.1)	51.4864	75.4954	15.8705	8.14542	6.93551	2.39682
NM_066659	97.8864	3.71574	0.953252	3.89796	9.7e-05	0.000965887	hypothetical protein(K04H4.5)	134.437	12.1332	399.203	16.2908	8.47674	16.7777
NM_061341	1621.32	0.957647	0.245953	3.89362	9.88e-05	0.000982586	NucleOLar protein(nol-1)	2072.33	2270.26	2079.03	1165.47	1095.81	1045.01
NM_073829	11995.3	-2.21783	0.569666	-3.8932	9.89e-05	0.00098353	Dehydrogenase/reductase SDR family member 4(dhrs-4)	7057.93	4225.05	1451.54	18958.5	17724.9	22554
NM_063350	7132.64	-1.22553	0.314907	-3.89173	9.95e-05	0.00098878	hypothetical protein(F14F11.2)	3908.68	4183.26	4726.95	7987.95	9502.42	12486.6
NM_171472	295.752	-1.44776	0.372309	-3.8886	0.000100823	0.00100083	Aldehyde dehydrogenase(alh-4)	154.459	133.465	188.004	563.392	408.425	326.766
NM_073799	1527.81	-1.69136	0.435022	-3.88798	0.000101082	0.00100263	UDP-GlucuronosylTransferase(ugt-5)	955.359	684.851	527.387	1914.85	1696.12	3388.3
NM_068797	132.489	2.20432	0.567039	3.88743	0.000101313	0.00100416	hypothetical protein(F55G1.5)	310.349	88.9768	253.927	48.8725	61.649	31.1586
NM_062401	26.3651	-3.28911	0.846419	-3.88591	0.000101948	0.00100968	Serpentine receptor class alpha-33(sra-33)	4.29053	6.74066	3.66241	16.9696	35.4482	91.079
NM_066386	128.586	4.16398	1.07341	3.87919	0.000104806	0.00103719	hypothetical protein(C50C3.2)	115.844	9.43693	605.519	19.6848	14.6416	6.39151
NM_067582	534.211	2.17309	0.560248	3.8788	0.000104975	0.00103807	hypothetical protein(F56B3.2)	1049.75	1282.07	291.772	184.63	196.506	200.534
NM_063819	1191.25	3.33083	0.859556	3.87506	0.000106598	0.00105253	hypothetical protein(ZK970.7)	4443.56	1509.91	548.141	460.216	77.8318	107.857
NM_069925	104.968	2.28053	0.588509	3.8751	0.000106582	0.00105253	DNaJ domain (prokaryotic heat shock protein)(dnj-26)	284.605	74.1473	163.588	38.012	23.1184	46.3384
NM_064633	334.33	4.53562	1.17065	3.87443	0.000106873	0.00105444	Sodium/potassium-transporting ATPase subunit alpha(catp-4)	463.378	9.43693	1450.32	49.5513	6.93551	26.365
NM_072084	1776.07	-1.66459	0.429805	-3.87289	0.000107553	0.00106034	Major sperm protein(M03E7.1)	912.453	1163.44	479.776	2288.86	2575.39	3236.5
NR_132554	67.2503	2.07374	0.535808	3.87031	0.000108697	0.00107081	SHC-transforming protein homolog 1(shc-1)	164.47	94.3693	67.1442	17.6484	23.1184	36.7512
NM_064849	156.628	3.6092	0.932645	3.86986	0.000108899	0.00107117	hypothetical protein(T17H7.1)	313.209	492.068	63.4818	49.5513	3.08245	18.3756
NM_171704	413.2	-1.13918	0.294364	-3.86999	0.000108839	0.00107117	hypothetical protein(T07H6.1)	296.047	229.183	249.044	521.986	638.067	544.876
NM_060788	23.9335	3.09536	0.800257	3.86796	0.00010975	0.00107709	hypothetical protein(F33E2.4)	78.6598	24.2664	25.6369	3.39393	9.24735	2.39682
NM_060971	364.672	-1.61483	0.41747	-3.86813	0.000109672	0.00107709	Peroxisomal coenzyme A diphosphatase ndx-8(ndx-8)	160.18	260.19	118.418	593.937	611.096	444.21
NM_170923	347.918	-1.37428	0.355289	-3.86808	0.000109697	0.00107709	hypothetical protein(Y37F4.1)	200.225	165.82	214.862	360.435	551.758	594.41
NM_077886	115.042	-2.17004	0.561091	-3.86754	0.000109939	0.00107813	hypothetical protein(C40C9.4)	50.0562	36.3996	39.0657	104.533	130.233	329.962
NM_060180	191.545	2.01642	0.521475	3.86675	0.000110295	0.00107999	RNase H(rnh-1.3)	218.817	211.657	490.763	45.4786	97.8678	84.6875
NM_061721	67.6949	2.28313	0.590423	3.86693	0.000110213	0.00107999	BTB and MATH domain containing(bath-4)	88.671	56.6216	191.666	27.8302	26.2008	15.1798
NM_059219	87.8777	3.46396	0.896092	3.86563	0.000110802	0.00108302	Tyrosine-protein kinase(F59A3.8)	201.655	10.7851	271.019	15.6121	15.4122	12.783
NM_071614	12885.2	-3.36022	0.869281	-3.86552	0.000110854	0.00108302	hypothetical protein(T22F3.11)	2475.64	163.124	4221.54	15753.2	30219.6	24477.9
NM_072557	916.641	-1.11674	0.288889	-3.86565	0.000110792	0.00108302	hypothetical protein(C50E3.6)	494.841	544.646	695.858	1297.16	1232.98	1234.36
NM_001313003	86.541	-2.16828	0.561035	-3.8648	0.000111183	0.00108541	hypothetical protein(ZK353.10)	20.0225	36.3996	37.8449	92.9936	97.0971	234.888
NM_077075	5804.34	-1.05242	0.272354	-3.86415	0.000111477	0.00108747	hypothetical protein(F53A9.7)	4090.31	3226.08	4012.78	7459.17	7416.37	8621.35
NM_076766	73.0321	3.17077	0.820639	3.86378	0.000111646	0.0010883	Patterned Expression Site(pes-23)	271.734	31.0071	91.5603	6.10907	15.4122	22.3703
NM_064457	4081.7	2.08155	0.538905	3.86254	0.000112212	0.00109299	Glutathione S-Transferase(gst-20)	3762.8	5035.28	11011.7	1122.03	2325.71	1232.76
NM_062901	778.381	-1.17948	0.305458	-3.86135	0.00011276	0.00109751	Degenerin-like protein del-10(del-10)	421.902	529.816	478.555	920.433	1296.94	1022.64
NM_001028145	1392.86	-1.36649	0.354135	-3.85866	0.00011401	0.00110884	hypothetical protein(M04B2.6)	563.49	815.62	955.89	1919.6	1694.58	2408
NM_063578	17004.2	-2.53905	0.658337	-3.85677	0.000114897	0.00111664	fatty Acid CoA Synthetase family(acs-7)	8642.56	5224.01	1110.93	27095.8	29336.4	30615.3
NM_073288	4515.07	-1.43168	0.371291	-3.85594	0.000115286	0.00111958	Solute carrier organic anion transporter family member(Y32F6B.1)	2329.76	1650.11	3346.22	6299.13	6327.5	7137.72
NM_067014	2731.8	1.45344	0.377048	3.85479	0.000115827	0.00112399	Putative H/ACA ribonucleoprotein complex subunit 2-like protein(Y48A6B.3)	4379.2	5093.25	2534.39	1601.93	1474.18	1307.86
NM_064723	1060.9	-1.50874	0.391462	-3.8541	0.000116155	0.00112607	F-box A protein(fbxa-6)	553.479	430.054	671.442	1198.06	1341.64	2170.72
NM_072387	3246.39	-1.28714	0.333993	-3.85379	0.000116302	0.00112607	hypothetical protein(F20A1.10)	1899.28	2185.32	1577.28	5879.64	3994.85	3941.96
NM_074155	436.216	3.48688	0.904769	3.85389	0.000116258	0.00112607	hypothetical protein(F47B8.10)	257.432	109.199	2036.3	76.7027	58.5665	79.0949
NM_062455	705.263	3.15216	0.818003	3.85348	0.00011645	0.00112666	hypothetical protein(F26G1.5)	2193.89	1482.95	126.964	178.521	152.581	96.6716
NM_063161	50.701	-2.28032	0.592044	-3.8516	0.000117351	0.00113369	hypothetical protein(D1022.5)	12.8716	25.6145	13.4288	42.0847	106.344	103.862
NM_171819	683.37	-1.63722	0.425068	-3.85166	0.000117319	0.00113369	hypothetical protein(F11C7.7)	288.896	458.365	250.265	708.652	1357.82	1036.22
NM_063724	65.2106	-2.14246	0.55646	-3.85015	0.000118044	0.00113954	CHItinase-Like(chil-4)	18.5923	39.0958	14.6496	91.636	76.2906	150.999
NM_060988	315.639	3.03858	0.789473	3.84887	0.000118664	0.00114468	INSulin related(ins-33)	1164.16	432.751	91.5603	94.3512	44.6955	66.3119
NM_062851	449.29	-1.60423	0.416849	-3.84846	0.000118864	0.00114575	hypothetical protein(F13H8.11)	267.443	121.332	278.343	688.967	656.562	683.093
NM_073380	102.508	-2.22025	0.577105	-3.84722	0.000119466	0.0011507	hypothetical protein(F32D8.8)	41.4752	25.6145	41.5073	86.2057	130.233	290.015
NM_060189	3585.55	-1.19988	0.312007	-3.84567	0.000120224	0.00115714	Poly(U)-specific endoribonuclease homolog(K02A11.3)	2265.4	2248.69	2010.66	4080.86	4591.31	6316.41
NM_071975	51.8677	-1.78068	0.463686	-3.84026	0.000122904	0.00118206	Serpentine Receptor, class H(srh-129)	20.0225	25.6145	24.4161	73.9876	60.1078	107.058
NM_001268043	92.4996	2.97543	0.774915	3.83968	0.000123194	0.00118397	Probable 26S proteasome regulatory subunit rpn-6.2(rpn-6.2)	178.772	24.2664	289.331	20.3636	23.889	18.3756
NM_061684	42.0789	-1.82804	0.476404	-3.83718	0.000124457	0.00119523	F-box C protein(fbxc-19)	17.1621	16.1776	21.9745	48.1938	77.0612	71.9045
NM_059594	30571.3	1.45872	0.380383	3.83488	0.000125628	0.00120469	Protein disulfide-isomerase(pdi-3)	46698.2	53557.3	34241.1	22019.1	14626.2	12286.1
NM_074627	193.231	-1.59282	0.415347	-3.83491	0.000125612	0.00120469	hypothetical protein(T10C6.7)	80.0899	141.554	67.1442	270.835	267.402	332.359
NM_001268607	2086.35	1.42736	0.372394	3.83295	0.000126618	0.00121329	Endoplasmin homolog(enpl-1)	2848.91	3778.82	2497.77	1401.01	1200.61	790.949
NM_074566	927.169	-1.2502	0.326327	-3.83113	0.000127556	0.00122137	Nuclear Hormone Receptor family(nhr-102)	456.227	537.905	651.909	1039.22	1391.73	1486.03
NM_069969	32.948	3.53317	0.92233	3.8307	0.000127781	0.00122263	ACyLtransferase-like(acl-13)	35.7544	9.43693	136.73	4.7515	4.62367	6.39151
NM_058916	1958.57	1.29328	0.337687	3.82983	0.000128233	0.00122605	hypothetical protein(R12E2.11)	2707.33	3529.41	2109.55	1308.7	1021.06	1075.37
NM_062396	259.603	2.92211	0.763181	3.82886	0.000128739	0.00122999	CYtochrome P450 family(cyp-23A1)	580.652	730.688	64.7026	42.0847	73.9788	65.513
NM_066801	256.749	2.2786	0.595765	3.82466	0.000130953	0.00125022	Transthyretin-like protein 3(ttr-3)	712.228	388.262	177.017	131.006	60.8784	71.1055
NM_063798	40.3809	-2.56343	0.67066	-3.82224	0.000132243	0.0012616	Serpentine receptor class beta-6(srb-6)	11.4414	18.8739	4.88322	41.4059	57.0253	108.656
NM_001027532	131.447	-1.48407	0.388315	-3.82181	0.000132478	0.00126292	TRP (transient receptor potential) channel family(trp-2)	62.9278	70.1029	74.4691	145.939	178.782	256.459
NM_001269140	41.609	-2.14889	0.562327	-3.82142	0.000132686	0.00126397	hypothetical protein(ZC404.16)	27.1734	8.0888	10.9872	73.9876	65.502	63.9151
NM_001269115	244.255	-1.82253	0.477205	-3.81918	0.000133896	0.00127457	hypothetical protein(K03B4.9)	127.286	122.68	73.2482	265.405	291.291	585.622
NM_069283	716.139	-1.49414	0.391312	-3.81829	0.000134378	0.00127822	ETHE1 (human ETHylmalonic Encephalopathy) homolog(ethe-1)	457.657	393.655	274.681	829.476	921.652	1419.71
NM_001028098	402.332	-1.6879	0.442102	-3.8179	0.000134594	0.0012784	hypothetical protein(K04D7.6)	203.085	167.168	201.433	384.871	517.081	940.351
NM_068341	288.99	1.54381	0.404342	3.81807	0.000134499	0.0012784	hypothetical protein(Y59E9AL.4)	547.758	452.973	290.551	162.23	108.656	171.772
NM_001028648	306.371	-1.45851	0.38205	-3.81758	0.000134768	0.00127912	hypothetical protein(F20A1.6)	118.705	169.865	201.433	355.684	427.69	564.85
NM_076169	30.4393	2.62899	0.689233	3.81437	0.000136529	0.00129488	hypothetical protein(F11D5.5)	55.7769	37.7477	63.4818	2.71514	6.93551	15.9788
NM_061044	657.692	-1.59812	0.419001	-3.81413	0.000136665	0.00129523	INSulin related(ins-26)	373.276	428.706	178.237	1019.54	994.86	951.536
NM_059455	123.842	3.50472	0.919105	3.81318	0.000137188	0.00129599	MAM (Meprin, A5-protein, PTPmu) domain protein(mam-8)	340.382	330.293	12.208	17.6484	16.9535	25.566
NM_063684	1942.54	-1.60472	0.420846	-3.81308	0.000137244	0.00129599	Putative cytochrome P450 CYP13A10(cyp-13A10)	1204.21	1141.87	538.375	3202.51	2398.92	3169.39
NM_072604	1238.6	3.0977	0.812281	3.81358	0.000136969	0.00129599	GRound-Like (grd related)(grl-10)	3196.45	3250.35	207.537	323.102	208.065	246.073
NM_072825	1199.92	2.69371	0.706432	3.81312	0.000137221	0.00129599	hypothetical protein(F41E6.12)	2817.45	3076.44	341.825	302.738	339.069	321.972
NR_101655	64.9826	-1.69123	0.443514	-3.81326	0.000137147	0.00129599	ncRNA(anr-27)	28.6036	24.2664	39.0657	72.63	107.886	117.444
NM_068307	83.2655	3.24481	0.851071	3.81262	0.000137499	0.00129745	hypothetical protein(C09B9.4)	157.32	16.1776	278.343	11.5394	14.6416	21.5713
NM_069112	3930.68	-1.89576	0.497265	-3.81237	0.00013764	0.00129783	hypothetical protein(F20C5.6)	1001.12	1116.25	2877.44	5409.92	6887.73	6291.64
NM_066023	86.3039	2.24136	0.587955	3.81214	0.000137771	0.00129812	hypothetical protein(T26A5.2)	167.331	51.229	208.758	23.7575	31.5951	35.1533
NM_001028475	165.035	-1.38782	0.364132	-3.81131	0.000138234	0.00130069	Serine/threonine-protein kinase akt-1(akt-1)	91.5314	66.0585	115.976	264.726	225.019	226.899
NM_001083167	46.4356	2.69571	0.707297	3.81129	0.000138244	0.00130069	Non-specific serine/threonine protein kinase(max-2)	110.124	110.547	20.7537	12.2181	16.1829	8.78833
NM_071910	670.383	-1.91851	0.503885	-3.80744	0.000140414	0.00132016	UDP-GlucuronosylTransferase(ugt-11)	135.867	252.101	452.918	834.227	1219.88	1127.3
NM_072410	644.667	-1.68755	0.443402	-3.80591	0.000141282	0.00132736	UDP-GlucuronosylTransferase(ugt-37)	417.612	269.627	229.511	1396.94	663.497	890.817
NM_061904	28.9639	-2.31345	0.60792	-3.80552	0.000141504	0.00132752	Serpentine Receptor, class I(sri-38)	4.29053	16.1776	8.54563	38.012	51.631	55.1268
NM_062866	2999.46	1.64725	0.432851	3.80558	0.000141475	0.00132752	hypothetical protein(C29F5.1)	6375.73	4807.44	2458.7	1472.96	1582.07	1299.87
NM_075762	736.518	-1.23895	0.325581	-3.80533	0.000141613	0.00132758	hypothetical protein(F39H12.2)	360.405	568.912	385.774	983.56	1019.52	1100.94
NM_068512	326.601	-1.17304	0.3083	-3.80487	0.000141881	0.00132914	UDP-GlucuronosylTransferase(ugt-20)	200.225	180.65	220.966	383.514	446.955	527.3
NM_070002	71.146	4.0897	1.07505	3.8042	0.000142263	0.00133119	hypothetical protein(ZK795.2)	208.806	4.0444	190.445	14.9333	3.85306	4.79363
NM_070391	60.3056	2.828	0.743404	3.80413	0.000142305	0.00133119	hypothetical protein(Y57G11C.14)	185.923	33.7033	97.6643	19.6848	19.2653	5.59257
NM_069481	249.8	2.77661	0.730035	3.8034	0.000142723	0.00133414	Nematode Specific Peptide family, group D(nspd-7)	700.787	68.7548	538.375	60.4119	58.5665	71.9045
NM_068641	118.132	3.82638	1.00741	3.79824	0.000145726	0.00136123	hypothetical protein(C17H12.12)	238.84	9.43693	413.853	15.6121	24.6596	6.39151
NM_059209	148.912	3.56976	0.939946	3.79784	0.000145964	0.00136247	hypothetical protein(C09D4.3)	358.975	12.1332	452.918	17.6484	25.4302	26.365
NM_001269003	26.3434	3.19698	0.842238	3.79582	0.000147156	0.00137261	C-type LECtin(clec-196)	82.9503	49.8809	9.76643	6.78785	3.08245	5.59257
NM_064198	9365.18	3.76157	0.991485	3.79388	0.000148312	0.00138184	hypothetical protein(Y57A10A.23)	23403.4	28472.6	456.581	1771.63	998.714	1088.15
NM_070453	2401.75	-1.04938	0.276604	-3.7938	0.000148358	0.00138184	CoPiNe domain protein, Atypical(cpna-4)	1445.91	1849.64	1399.04	3134.63	3161.05	3420.26
NM_065672	119.747	-1.62517	0.428574	-3.79203	0.000149419	0.00139072	hypothetical protein(C45G9.8)	64.358	41.7921	69.5858	126.933	185.718	230.094
NM_001029149	993.077	-1.3294	0.350735	-3.79034	0.000150443	0.00139925	hypothetical protein(ZK836.3)	610.686	690.244	395.541	1418.66	1241.46	1601.87
NM_001356696	408.939	3.74522	0.988518	3.78873	0.000151422	0.00140734		1437.33	26.9627	819.16	90.2784	43.1543	36.7512
NM_071479	1196.6	-2.11874	0.55947	-3.78705	0.000152446	0.00141507	hypothetical protein(Y73C8B.1)	413.321	727.992	202.653	2873.98	1391.73	1569.91
NM_073346	143.913	-2.66517	0.703766	-3.78701	0.000152471	0.00141507	Serpentine receptor class epsilon-6(sre-6)	21.4527	32.3552	63.4818	109.963	144.875	491.347
NM_066901	209.346	1.65867	0.438058	3.78641	0.000152838	0.00141544	ENhancer of Uncoordination(enu-3.1)	235.979	326.248	391.878	147.296	73.9788	80.6928
NM_072766	2548.59	-1.88161	0.496916	-3.78657	0.000152744	0.00141544	intestinal acid PHOsphatase(pho-6)	756.564	640.363	1866.61	4407.35	3358.33	4262.34
NM_076590	1930.28	-1.92878	0.509371	-3.78659	0.000152731	0.00141544	CAPA (insect neuropeptide) related(capa-1)	594.954	500.157	1313.59	2087.26	2870.53	4215.2
NM_069081	720.71	-1.68899	0.446333	-3.78414	0.000154241	0.00142741	hypothetical protein(C49C8.2)	317.499	498.809	207.537	825.403	1111.22	1363.79
NM_061176	1852.91	-1.52452	0.402895	-3.78392	0.000154379	0.00142768	hypothetical protein(F39B2.3)	1228.52	981.441	658.013	2288.86	3680.44	2280.17
NM_001047494	7121.71	-1.57057	0.41515	-3.78313	0.00015487	0.0014312	TransThyretin-Related family domain(ttr-45)	5032.79	3606.26	2124.2	12305.7	10296.2	9365.16
NM_077215	490.786	2.63003	0.695323	3.78245	0.00015529	0.00143406	Glutathione peroxidase 3(gpx-3)	320.36	585.09	1629.77	177.842	174.929	56.7247
NM_068775	1130.29	-1.2694	0.335643	-3.782	0.000155576	0.00143544	hypothetical protein(T12B3.3)	682.195	501.505	804.51	1673.88	1331.62	1788.02
NM_073005	2819.03	-1.18006	0.312033	-3.78186	0.000155661	0.00143544	hypothetical protein(F44A2.3)	1880.68	1834.81	1463.74	3202.51	3809.91	4722.53
NM_001306254	47.0211	-1.9341	0.511495	-3.78127	0.000156029	0.00143679	hypothetical protein(Y18H1A.18)	18.5923	21.5701	18.3121	49.5513	67.0433	107.058
NM_075996	3695.28	-1.21891	0.322344	-3.7814	0.000155948	0.00143679	Neuropeptide-Like Protein(nlp-37)	1829.2	2144.88	2688.21	4623.89	4652.19	6233.32
NM_060147	3109.25	1.3524	0.357677	3.78107	0.000156156	0.00143694	Intracellular LEctin(ile-1)	4743.9	5534.08	3127.7	2066.22	1679.16	1504.4
NM_071498	39.9902	3.36192	0.889662	3.77887	0.000157541	0.00144866	hypothetical protein(T28A11.18)	112.984	8.0888	97.6643	9.50299	7.70612	3.99469
NM_060197	4011.74	-2.36216	0.625233	-3.77805	0.000158061	0.00145242	Glutathione peroxidase 1(gpx-1)	1986.52	1519.35	413.853	4124.3	6006.92	10019.5
NM_001026413	67.5787	1.89749	0.502383	3.77698	0.00015874	0.00145762	DNA-(apurinic or apyrimidinic site) lyase(exo-3)	160.18	60.666	98.8851	29.8666	23.1184	32.7565
NM_001026982	145.34	-2.28311	0.604703	-3.77558	0.000159635	0.00146464	INSulin related(ins-14)	25.7432	43.1402	79.3523	120.145	226.56	377.099
NM_171505	55.0992	-1.68818	0.447148	-3.77543	0.000159729	0.00146464	Heavy chain, Unconventional Myosin(hum-2)	25.7432	25.6145	26.8577	66.521	73.2082	112.65
NM_068895	1121.01	-1.46874	0.389097	-3.77473	0.00016018	0.00146773	Zinc finger G-PAtch domain-containing protein homolog(zgpa-1)	599.244	467.802	717.833	1206.2	1480.35	2254.61
NM_001129653	422.561	2.38856	0.632849	3.7743	0.000160454	0.00146817	TransThyretin-Related family domain(ttr-34)	1108.39	191.435	828.926	105.212	124.839	176.565
NM_061570	35.1641	2.0071	0.531766	3.7744	0.000160393	0.00146817	hypothetical protein(Y51H7C.10)	65.7882	71.451	31.7409	12.8969	12.3298	16.7777
NM_064182	100.577	2.77287	0.735225	3.77146	0.000162294	0.00148396	hypothetical protein(Y57A10A.3)	314.639	56.6216	155.042	10.1818	25.4302	41.5448
NM_065558	1877.43	1.41556	0.375447	3.77032	0.000163036	0.00148969	hypothetical protein(T04A8.6)	2804.58	3467.4	1921.55	1247.61	1014.13	809.325
NM_068741	714.532	-1.03744	0.275198	-3.76981	0.00016337	0.0014917	GLoBin related(glb-23)	414.752	537.905	451.698	910.93	996.402	975.504
NM_071015	490.98	2.75031	0.729899	3.76806	0.000164518	0.00150113	CaeNaCin (Caenorhabditis bacteriocin)(cnc-4)	1257.13	727.992	579.882	269.478	33.9069	77.4971
NM_059141	141.293	2.36361	0.628308	3.76187	0.000168647	0.00153772	BROther (Drosophila tx factor partner) homolog(bro-1)	287.466	350.515	72.0274	63.127	34.6776	39.9469
NM_001269142	20.755	2.97321	0.790782	3.75984	0.000170025	0.00154919	hypothetical protein(ZC404.2)	70.0787	14.8295	25.6369	6.10907	3.08245	4.79363
NM_071203	47.4972	3.63963	0.968195	3.75919	0.000170467	0.00155214	Nucleotide Sugar TransPorter family(nstp-8)	118.705	140.206	4.88322	4.7515	9.24735	7.19045
NM_076571	228.208	2.36459	0.629247	3.75781	0.000171406	0.00155959	hypothetical protein(F46G11.2)	461.947	567.564	117.197	76.024	100.18	46.3384
NM_076228	91.2302	2.01069	0.535261	3.75646	0.000172335	0.00156695	hypothetical protein(R11G1.1)	105.833	97.0656	235.615	38.6908	47.0073	23.1692
NM_182269	73.2841	-2.16705	0.577069	-3.75527	0.000173154	0.00157329	Mitogen-activated protein kinase(F09C12.2)	40.045	10.7851	29.2993	75.3452	135.628	148.603
NM_001322634	392.274	-1.14956	0.306322	-3.75278	0.000174881	0.00158787	MX region of TRA-2 Related(xtr-1)	260.292	231.879	239.278	602.761	587.207	432.226
NM_073748	748.227	-1.4664	0.391375	-3.74678	0.000179121	0.00162523	TransThyretin-Related family domain(ttr-43)	446.215	436.795	310.084	812.506	960.183	1523.58
NM_068931	147.347	-2.07335	0.553611	-3.74515	0.000180288	0.00163468	FMRFamide Peptide Receptor family(frpr-10)	47.1959	40.444	81.7939	134.399	189.571	390.681
NM_065788	5259.74	-1.9016	0.507953	-3.74365	0.00018137	0.00164334	hypothetical protein(F09F7.6)	1437.33	1321.17	3904.13	9422.9	7827.88	7645.04
NM_062451	84.0187	2.57953	0.689332	3.74208	0.000182505	0.00165171	hypothetical protein(C27D9.2)	290.326	63.3622	78.1315	14.9333	26.2008	31.1586
NM_182310	86.5223	-2.50881	0.670442	-3.74202	0.000182547	0.00165171	Serpentine receptor class gamma(srg-48)	14.3018	20.222	42.7281	72.63	104.803	264.449
NM_001307807	151.895	-2.35755	0.630134	-3.74134	0.000183041	0.00165429	hypothetical protein(ZK105.12)	68.6485	63.3622	17.0913	217.211	147.187	397.871
NM_063007	13753	-2.01283	0.538006	-3.74128	0.000183088	0.00165429	Peroxisomal Membrane Protein related(pmp-2)	8213.51	5999.19	2174.25	18424.9	18776.7	28929.6
NM_001269883	5661.7	-1.31799	0.352418	-3.73983	0.000184142	0.00166266	TransThyretin-Related family domain(ttr-24)	3897.23	3513.23	2314.64	7740.19	6835.33	9669.56
NM_074226	156.925	-1.65392	0.442363	-3.73882	0.000184883	0.00166819	GAS (human Growth Arrest-Specific) Related(gasr-8)	68.6485	86.2805	72.0274	139.83	251.99	322.771
NM_070565	58.1075	3.30458	0.884058	3.73797	0.000185512	0.0016727	COLlagen(col-137)	257.432	32.3552	26.8577	11.5394	8.47674	11.9841
NM_059232	767.932	1.74659	0.467347	3.73724	0.000186049	0.00167638	Kinesin-like protein(klp-15)	1165.59	659.237	1725	466.326	298.227	293.211
NM_067341	2863.18	1.39989	0.374676	3.73626	0.000186774	0.00168174	Kinesin-like protein(klp-19)	3708.45	4475.8	4274.04	2242.03	1226.81	1251.94
NM_066809	216.477	1.46399	0.391912	3.7355	0.000187342	0.00168569	hypothetical protein(K03H1.7)	409.031	311.419	233.174	146.618	95.5559	103.063
NM_070195	198.651	4.30765	1.15326	3.7352	0.000187563	0.00168651	hypothetical protein(Y38H8A.3)	284.605	4.0444	846.017	29.1878	19.2653	8.78833
NM_001026920	9452.08	-0.980954	0.262739	-3.73357	0.000188783	0.00169631	GQTFVRF-amide(flp-16)	5456.13	6592.37	7022.07	12564.3	12092.4	12985.2
NM_074148	2599.91	-1.64183	0.440009	-3.73136	0.000190451	0.0017101	hypothetical protein(F47B8.3)	1291.45	1280.73	1213.48	2537.98	3017.72	6258.09
NM_069826	100.053	-1.87827	0.50345	-3.73079	0.000190879	0.00171277	hypothetical protein(T12A7.7)	47.1959	45.8365	35.4033	103.854	116.362	251.666
NM_062351	494.638	2.81768	0.755383	3.73014	0.000191373	0.00171602	hypothetical protein(C01F1.5)	1394.42	1083.9	120.86	113.357	97.0971	158.19
NM_060871	2960.92	1.10489	0.296245	3.72967	0.00019173	0.00171803	Eukaryotic translation initiation factor 6(eif-6)	4254.78	4649.71	3222.92	2058.76	1757.77	1821.58
NM_059588	7748.76	-1.71428	0.46016	-3.72541	0.000195001	0.00174614	Isocitrate dehydrogenase [NAD] subunit, mitochondrial(idhg-2)	4610.89	4363.91	1884.92	8628.72	12846.1	14158
NM_001269162	762.161	-1.32262	0.355298	-3.72256	0.000197213	0.00176472	hypothetical protein(ZK742.7)	353.254	350.515	601.856	1120	1048.8	1098.54
NM_067630	3224.24	1.15726	0.310948	3.72173	0.000197865	0.00176934	hypothetical protein(Y55F3AM.13)	4214.73	4533.77	4608.54	2537.98	1808.63	1641.82
NM_182155	695.865	1.94304	0.522261	3.72043	0.000198883	0.00177721	Adenosine deaminase-like protein(C44B7.12)	1912.15	644.407	756.899	209.745	324.428	327.565
NM_062141	160.913	2.74505	0.738088	3.71913	0.000199908	0.00178515	hypothetical protein(C16C8.4)	562.06	74.1473	203.874	21.7211	48.5486	55.1268
NM_001307846	42.9274	-2.19779	0.591325	-3.71673	0.000201819	0.00180097	hypothetical protein(K04A8.20)	27.1734	9.43693	9.76643	52.2665	67.0433	91.878
NM_064363	5887.35	2.22488	0.598782	3.71567	0.000202662	0.00180726	Probable hydroxyacid-oxoacid transhydrogenase, mitochondrial(Y38F1A.6)	16668.7	8859.93	3570.85	2709.71	2207.03	1307.86
NM_066735	23.2026	3.41526	0.919215	3.71541	0.000202873	0.0018079	hypothetical protein(C15H7.4)	48.626	5.39253	73.2482	4.07271	3.08245	4.79363
NM_063598	104.997	-1.9949	0.537101	-3.71419	0.000203854	0.00181539	Serpentine Receptor, class H(srh-48)	38.6148	35.0515	52.4946	109.284	112.509	282.025
NM_066467	10922.2	1.69321	0.455959	3.71352	0.000204394	0.00181896	Heat Shock Protein(hsp-110)	13778.3	24304.1	11972.4	7433.38	4091.18	3953.95
NM_075237	72.6601	2.20821	0.595079	3.71078	0.000206618	0.00183749	EGF plus ASC domain ion channel(egas-3)	67.2183	70.1029	220.966	25.7938	23.1184	28.7618
NM_001027078	85.2852	-1.62409	0.437789	-3.70975	0.00020746	0.00184245	hypothetical protein(K10H10.10)	37.1846	39.0958	48.8322	84.8482	137.169	164.581
NM_061060	369.351	1.54485	0.416416	3.70987	0.000207369	0.00184245	5'-tyrosyl-DNA phosphodiesterase(tdpt-1)	583.512	545.994	521.283	285.769	132.545	147.005
NM_058675	8597.28	1.91841	0.517367	3.70802	0.000208884	0.00185383	TRanslocon-Associated Protein(trap-1)	16478.5	17907.2	6406.78	5215.11	2993.06	2582.97
NM_062919	72.0294	3.53725	0.954222	3.70694	0.000209775	0.00186	ABC transporter, class H(abch-1)	203.085	188.739	6.10402	12.2181	9.24735	12.783
NM_073516	740.42	1.05569	0.284794	3.70683	0.000209866	0.00186	hypothetical protein(C55A6.1)	1179.9	847.975	971.76	477.186	483.945	481.76
NM_068129	535.552	-1.26866	0.342379	-3.70543	0.000211036	0.0018691	Nuclear Hormone Receptor family(nhr-78)	323.22	328.944	290.551	999.851	661.956	608.791
NM_001047325	550.814	-1.96091	0.52943	-3.70381	0.000212388	0.00187979	PON (paraoxonase) and MEC-6 Like(poml-4)	277.454	314.115	84.2355	838.3	1011.81	778.965
NM_171042	349.855	2.01051	0.542849	3.70363	0.000212538	0.00187983	hypothetical protein(Y62F5A.9)	556.339	876.286	249.044	92.9936	149.499	174.968
NM_073462	75.361	3.57913	0.966651	3.70261	0.000213392	0.0018861	C-type LECtin(clec-223)	188.783	13.4813	214.862	3.39393	8.47674	23.1692
NM_060865	341.712	1.81389	0.489934	3.70231	0.000213643	0.00188704	F-box A protein(fbxa-101)	740.832	241.316	614.064	135.757	143.334	174.968
NM_068530	582.873	-1.54095	0.41636	-3.701	0.000214751	0.00189491	UDP-glucuronosyltransferase(ugt-24)	361.835	289.849	242.94	600.046	749.035	1253.53
NM_070697	489.886	-1.12044	0.302748	-3.70091	0.000214827	0.00189491	HAlF transporter (PGP related)(haf-1)	350.394	252.101	323.513	598.689	681.992	732.627
NM_001029151	555.862	2.60841	0.704991	3.69992	0.000215666	0.00189845	hypothetical protein(B0403.5)	1714.78	861.457	289.331	273.55	100.18	95.8726
NM_001029716	33.0862	-1.88811	0.510274	-3.70018	0.000215445	0.00189845	hypothetical protein(T06H11.5)	10.0112	16.1776	15.8705	45.4786	45.4661	65.513
NM_001318264	383.162	-1.84684	0.499134	-3.70009	0.00021552	0.00189845	hypothetical protein(K08D9.4)	85.8107	141.554	272.239	729.694	567.941	501.734
NM_001038372	566.812	-1.79221	0.484424	-3.69968	0.000215874	0.00189899	hypothetical protein(Y77E11A.16)	254.572	372.085	135.509	681.5	765.989	1191.22
NM_060385	39.2207	3.20412	0.866327	3.69851	0.000216872	0.00190648	hypothetical protein(tag-344)	77.2296	8.0888	126.964	8.14542	7.70612	7.19045
NM_070085	7155.26	-2.57514	0.696479	-3.69737	0.000217849	0.00191377	Downstream Of DAF-16 (regulated by DAF-16)(dod-17)	1677.6	3840.83	650.689	5894.57	19667.6	11200.3
NR_003440	68.4611	-3.69237	0.999518	-3.69416	0.000220619	0.00193679	ncRNA(ZK643.9)	4.29053	21.5701	3.66241	15.6121	116.362	249.269
NM_058730	54.2348	3.43541	0.93033	3.69268	0.000221907	0.00194678	TYRosinase(tyr-5)	45.7657	20.222	231.953	14.2545	10.018	3.19575
NM_064462	428.529	-1.70216	0.460993	-3.69239	0.000222159	0.00194768	Glutathione S-Transferase(gst-16)	221.678	227.834	155.042	373.332	972.513	620.775
NM_073889	1314.82	-1.31583	0.356582	-3.69012	0.00022415	0.00196381	Guanine nucleotide-binding protein alpha-17 subunit(odr-3)	624.988	810.228	825.264	1404.41	1760.08	2463.93
NM_001028016	349.188	3.49664	0.947666	3.68974	0.000224479	0.00196518	C-type LECtin(clec-169)	1443.05	202.22	279.564	131.684	14.6416	23.9682
NM_071050	3974.02	2.24426	0.608268	3.6896	0.00022461	0.00196518	hypothetical protein(F16B4.4)	9620.8	7033.21	3034.92	2432.09	940.147	782.96
NM_065095	37.5218	-1.82319	0.494442	-3.68737	0.000226584	0.00198112	hypothetical protein(Y39A3A.3)	18.5923	20.222	10.9872	60.4119	47.0073	67.9098
NM_074405	332.142	2.96992	0.805497	3.68706	0.000226861	0.00198221	hypothetical protein(C29F3.3)	1059.76	640.363	67.1442	51.5877	91.7029	82.2907
NM_062917	390.712	2.79291	0.757668	3.68619	0.000227636	0.00198764	hypothetical protein(C56E6.2)	1026.87	893.812	128.184	166.302	73.9788	55.1268
NM_073273	200.03	-1.93951	0.5262	-3.68588	0.000227911	0.0019887	hypothetical protein(F15H10.7)	94.3917	36.3996	117.197	225.357	309.786	417.046
NM_001028907	559.837	-1.46139	0.39669	-3.68397	0.000229626	0.00200233	hypothetical protein(R11G10.3)	280.315	300.634	313.747	652.313	608.013	1204
NM_059101	50.6718	1.80145	0.489034	3.6837	0.000229875	0.00200315	hypothetical protein(C46H11.6)	84.3805	67.4066	84.2355	12.2181	25.4302	30.3597
NM_063304	7913.05	1.59411	0.433464	3.67761	0.000235431	0.00205019	Transitional endoplasmic reticulum ATPase homolog 2(cdc-48.2)	12967.4	14201.2	8496.8	5863.35	2983.04	2966.46
NM_064663	92.4762	1.95081	0.530713	3.67582	0.000237084	0.00206321	hypothetical protein(Y54E2A.8)	114.414	93.0212	233.174	29.8666	30.0539	54.3278
NM_075438	55.2079	3.58299	0.975658	3.67238	0.000240302	0.00208981	hypothetical protein(Y116F11B.2)	101.543	198.176	6.10402	12.8969	6.93551	5.59257
NM_066746	697.985	1.4618	0.39834	3.66974	0.000242801	0.00210871	Putative sodium/calcium exchanger 7(ncx-7)	785.167	857.412	1429.56	279.66	401.489	434.623
NM_069866	88822.4	1.87654	0.511341	3.66984	0.000242703	0.00210871	Glutamate dehydrogenase(gdh-1)	98396.2	85822.1	234645	51569.4	34091.9	28410.3
NM_077283	206.005	1.85168	0.504704	3.66885	0.000243646	0.00211464	hypothetical protein(ZC374.2)	446.215	355.907	166.029	120.824	85.538	61.5183
NM_063907	165.534	3.14169	0.856424	3.66838	0.00024409	0.00211707	Putative cuticle collagen 79(col-79)	646.44	210.309	35.4033	28.509	47.778	24.7671
NM_067797	5879.98	2.00398	0.54653	3.66673	0.000245672	0.00212938	TRanslocon-Associated Protein(trap-3)	11527.2	12896.2	3816.23	3353.2	1851.01	1835.96
NM_066429	77.1983	-1.81875	0.496187	-3.66545	0.000246906	0.00213864	hypothetical protein(F10E9.10)	37.1846	29.6589	35.4033	80.7755	94.0147	186.153
NM_072324	60.1378	-1.90113	0.518909	-3.66371	0.000248584	0.00215174	DroMyoSuppressin Receptor related(dmsr-11)	25.7432	31.0071	19.5329	81.4542	60.8784	142.211
NM_067051	332.829	1.80008	0.49135	3.66354	0.000248754	0.00215178	MIB (MIndBomb) ubiquitin ligase homolog(mib-1)	487.691	276.367	787.419	175.127	164.911	105.46
NM_062308	289.183	-1.27051	0.346866	-3.66283	0.000249443	0.00215631	hypothetical protein(K07D4.5)	148.738	187.39	172.133	307.49	419.213	500.136
NM_076679	68.5348	-2.63871	0.720919	-3.66021	0.000252013	0.00217707	hypothetical protein(K10C2.2)	20.0225	14.8295	21.9745	53.624	55.4841	245.274
NM_066540	1073.76	-1.27193	0.347752	-3.65757	0.00025462	0.00219813	hypothetical protein(K02D10.4)	695.066	529.816	661.676	1157.33	1434.11	1964.59
NM_001267330	269.132	-1.47816	0.404171	-3.65727	0.000254913	0.00219919	hypothetical protein(C09G5.13)	165.901	95.7174	164.809	328.532	342.922	516.913
NM_068947	208.146	-1.31075	0.358431	-3.65692	0.000255264	0.00219935	Nuclear Hormone Receptor family(nhr-258)	81.5201	140.206	136.73	285.09	289.75	315.581
NM_072672	31.0497	3.13265	0.856636	3.65691	0.000255269	0.00219935	hypothetical protein(ZC513.3)	70.0787	8.0888	89.1187	8.82421	5.39429	4.79363
NM_001047280	184.336	-2.38789	0.653046	-3.65654	0.000255644	0.00220111	hypothetical protein(C27D6.12)	75.7994	83.5842	18.3121	251.829	179.553	496.94
NM_068714	66.5862	2.51942	0.689114	3.65603	0.00025615	0.00220401	hypothetical protein(C34D4.10)	188.783	63.3622	87.8979	6.10907	26.2008	27.1639
NM_072337	1233.35	2.69471	0.737317	3.65476	0.000257423	0.0022135	COLlagen(col-143)	4662.38	512.29	1235.45	427.635	264.32	298.004
NM_001028884	1633.84	-1.25819	0.344323	-3.65409	0.000258093	0.00221779	hypothetical protein(K12B6.9)	895.291	940.997	1053.55	1745.84	2112.25	3055.14
NR_153340	77.4675	-2.94347	0.805781	-3.65294	0.000259255	0.0022263		10.0112	4.0444	39.0657	67.8785	123.298	220.507
NM_066314	4315.77	-1.24916	0.342484	-3.64736	0.000264944	0.00227365	Fumarylacetoacetate hydrolase domain-containing protein 1(fahd-1)	2694.45	2038.38	2934.81	4673.44	6053.93	7499.64
NM_077738	1824.69	2.94616	0.808097	3.6458	0.000266556	0.00228598	hypothetical protein(C52G5.2)	5566.25	3793.65	330.838	295.95	446.955	514.517
NM_065937	2324.72	1.21719	0.333951	3.64482	0.00026758	0.00229324	hypothetical protein(F42A10.5)	3718.46	3548.29	2486.78	1542.88	1537.37	1114.52
NM_066297	13204.5	1.07237	0.294343	3.64327	0.000269191	0.00230553	Eukaryotic translation initiation factor 3 subunit A(egl-45)	16008	20417.5	17268.3	10145.1	7793.2	7594.71
NM_066555	1175.17	0.995049	0.273168	3.64262	0.000269872	0.00230984	hypothetical protein(F44E2.8)	1554.6	1457.33	1683.49	895.997	762.906	696.675
NM_074321	21.3576	3.48242	0.95616	3.64209	0.000270436	0.00231314	hypothetical protein(C01G10.1)	50.0562	4.0444	63.4818	2.71514	3.85306	3.99469
NM_074722	29.327	-3.3454	0.919004	-3.64025	0.000272375	0.00232818	Serpentine Receptor, class H(srh-180)	4.29053	4.0444	7.32482	10.8606	42.3837	107.058
NM_059507	196.977	-1.28173	0.352136	-3.63988	0.000272763	0.00232997	Multiple C2 and Transmembrane region Protein family homolog(mctp-1)	135.867	102.458	106.21	222.642	274.338	340.348
NM_001129464	927.682	-1.63932	0.45063	-3.63785	0.000274922	0.00234533	hypothetical protein(F32D8.15)	417.612	593.178	341.825	864.772	1316.21	2032.5
NM_076930	392.069	-1.57363	0.432555	-3.63799	0.000274771	0.00234533	hypothetical protein(C39D10.5)	130.146	175.257	285.668	454.107	734.394	572.839
NM_069036	202.656	-1.87045	0.514377	-3.63634	0.000276537	0.00235756	hypothetical protein(T01B11.1)	74.3692	115.939	70.8066	199.563	231.954	523.305
NM_001129008	1184.01	0.899314	0.247379	3.63537	0.000277585	0.00236494	hypothetical protein(F49D11.10)	1454.49	1651.46	1518.68	837.621	847.674	794.145
NM_001028383	750.093	-1.19633	0.329139	-3.63472	0.000278281	0.00236931	hypothetical protein(Y67A10A.10)	417.612	528.468	421.177	927.221	885.434	1320.65
NM_062570	150.227	3.96878	1.09225	3.63357	0.000279528	0.00237837	Tyrosine-protein kinase(C34F11.5)	264.583	4.0444	578.661	25.7938	13.1004	15.1798
NM_065376	1502.96	1.24078	0.341636	3.63189	0.000281358	0.00239237	Probable UDP-N-acetylglucosamine pyrophosphorylase(C36A4.4)	2507.1	2146.23	1683.49	1015.46	986.384	679.098
NM_060651	47.6752	3.89284	1.07191	3.63168	0.000281586	0.00239274	CaLPain family(clp-3)	51.4864	5.39253	211.199	10.1818	5.39429	2.39682
NM_069897	2525.32	-1.1597	0.319399	-3.63088	0.000282454	0.00239855	Probable dynein light chain 2, cytoplasmic(dlc-2)	1624.68	1691.91	1368.52	2806.1	3290.51	4370.19
NM_001313238	45.1037	2.73757	0.754141	3.63005	0.000283361	0.00240223	hypothetical protein(R09A1.2)	92.9615	21.5701	120.86	14.2545	16.1829	4.79363
NM_064999	466.198	-1.52835	0.421035	-3.62998	0.000283442	0.00240223	hypothetical protein(Y82E9BR.6)	256.002	315.463	148.938	781.282	510.145	785.357
NM_066198	136.375	2.94516	0.811329	3.63005	0.000283371	0.00240223	Zinc MetalloProtease(zmp-6)	483.4	210.309	30.5201	26.4726	31.5951	35.9522
NM_001047653	217.046	-2.06519	0.569058	-3.62915	0.00028436	0.00240843	F-box A protein(fbxa-143)	120.135	98.4137	32.9617	236.217	314.41	500.136
NM_066712	333.688	1.64675	0.453812	3.6287	0.000284849	0.002411	hypothetical protein(C48B4.10)	789.458	341.078	386.995	129.648	189.571	165.38
NM_073452	655.792	1.11223	0.306556	3.62816	0.000285449	0.0024145	SprT-like domain-containing protein Spartan(dvc-1)	936.766	795.398	958.331	495.513	409.195	339.549
NM_001307529	22.1963	2.56704	0.707829	3.62664	0.00028713	0.00242715	hypothetical protein(Y55F3BR.2)	31.4639	20.222	62.261	6.78785	9.24735	3.19575
NM_077110	126.367	-1.63843	0.451807	-3.62639	0.000287406	0.0024279	DYnein Light chain (Tctex type)(dylt-2)	88.671	60.666	35.4033	166.981	178.782	227.698
NM_063651	335.469	-1.86202	0.513612	-3.62535	0.000288575	0.00243619	Serpentine receptor class alpha-6(sra-6)	190.214	156.383	87.8979	316.993	440.02	821.309
NM_001029038	57.0334	1.97782	0.545707	3.62433	0.000289714	0.00244421	hypothetical protein(Y102A5C.36)	127.286	53.9253	91.5603	12.8969	26.9714	29.5607
NM_001270187	27.7919	-2.55324	0.704562	-3.62388	0.000290221	0.0024469	P-GlycoProtein related(pgp-5)	11.4414	8.0888	4.88322	28.509	33.1363	80.6928
NM_063190	679.793	-1.58162	0.436593	-3.62265	0.000291602	0.00245695	MecKel-Gruber Syndrome (MKS) homolog(mks-3)	300.337	355.907	365.02	617.695	895.451	1544.35
NM_073421	521.416	-1.34857	0.372368	-3.62161	0.000292774	0.00246523	hypothetical protein(Y42A5A.3)	390.438	272.323	219.745	733.088	616.49	896.409
NM_001269863	127.788	1.66842	0.460961	3.61945	0.000295228	0.00248428	hypothetical protein(Y37H2A.14)	244.56	119.984	218.524	41.4059	63.9608	78.296
NM_070383	61.581	2.1294	0.588436	3.61874	0.000296035	0.00248946	hypothetical protein(Y57G11C.8)	127.286	40.444	133.068	28.509	15.4122	24.7671
NM_060267	1169.69	-1.55576	0.430019	-3.6179	0.000297004	0.00249599	hypothetical protein(Y106G6D.4)	533.456	896.508	351.592	1835.44	1605.96	1795.22
NM_072217	114.692	2.07264	0.574224	3.60947	0.000306826	0.00257687	hypothetical protein(T28C12.6)	304.628	180.65	70.8066	44.7998	38.5306	48.7353
NM_069800	10068.5	-1.77257	0.49173	-3.60475	0.000312448	0.00262238	PeRoXisome assembly factor(prx-2)	7067.94	4316.72	2293.89	11954.1	15286.6	19491.7
NM_068990	14127.4	1.13223	0.314118	3.60446	0.000312798	0.00262362	hypothetical protein(K07H8.10)	22010.4	21811.4	14387.2	9461.59	8815.03	8278.6
NM_058733	9029.22	1.12258	0.311559	3.60311	0.000314428	0.00263559	NucleOLar protein(nol-5)	13144.8	14736.4	9243.93	5875.57	5654.75	5519.87
NM_076618	16306.6	1.47225	0.408669	3.60255	0.000315105	0.00263956	Heat Shock Protein(hsp-3)	24686.3	31007.1	16225.7	11563.8	7719.99	6636.78
NM_001270272	65.4065	1.69245	0.470116	3.60007	0.000318137	0.00266041	Choline/EthanolaminePhosphoTransferase(cept-1)	95.8219	101.11	102.548	20.3636	24.6596	47.9363
NM_063063	274.597	1.63201	0.453335	3.60001	0.000318209	0.00266041	MonoCarboxylate Transporter family(mct-5)	376.137	234.575	634.818	128.29	137.94	135.82
NM_071046	68.6785	3.6868	1.02403	3.6003	0.000317848	0.00266041	hypothetical protein(F16B4.7)	40.045	18.8739	323.513	16.9696	3.08245	9.58726
NM_073852	721.306	1.6818	0.467234	3.59948	0.000318857	0.00266412	INverted Formin/formin Three-related(inft-2)	976.811	732.036	1590.71	486.689	306.704	234.888
NM_075525	1022.29	-1.60471	0.446015	-3.59789	0.000320804	0.00267867	INSulin related(ins-35)	725.1	461.061	332.059	2113.06	1190.6	1311.86
NM_064136	14.9976	2.54014	0.706378	3.596	0.000323147	0.00269649	hypothetical protein(ZK930.5)	32.8941	26.9627	17.0913	6.78785	3.85306	2.39682
NM_076675	41909.6	1.01116	0.281219	3.59564	0.000323593	0.00269848	Troponin T(mup-2)	56536.4	56604	54930.1	32549.8	28015.6	22821.7
NM_073541	5900.89	-1.51297	0.420992	-3.59383	0.000325857	0.00271562	hypothetical protein(F35B12.3)	2223.93	2870.17	4092.14	5869.46	8697.9	11651.7
NM_064087	3290.84	1.1884	0.331135	3.58887	0.000332115	0.00276599	hypothetical protein(rad-23)	4816.84	5388.49	3518.36	2420.55	1804.77	1796.01
NM_001028634	3388.96	4.24118	1.18191	3.58842	0.000332692	0.00276844	Protein Up-regulated in Daf-2(gf)(pud-3)	16658.7	2596.5	57.3778	452.75	228.872	339.549
NM_074234	846.64	-1.3033	0.363209	-3.5883	0.000332835	0.00276844	hypothetical protein(Y50E8A.1)	484.83	579.697	400.424	1229.28	870.021	1515.59
NM_063908	17919.9	1.28952	0.359401	3.58796	0.000333274	0.00277031	Cuticle collagen 39(col-39)	31498.2	20824.6	23981.5	8334.8	13594.4	9286.07
NM_067951	617.277	-1.27643	0.355811	-3.58739	0.000334004	0.00277461	hypothetical protein(F58E2.4)	416.182	384.218	282.006	691.682	822.243	1107.33
NM_065815	51.8153	2.95491	0.823999	3.58606	0.000335709	0.00278699	hypothetical protein(F54E7.6)	147.308	115.939	12.208	13.5757	13.871	7.98939
NM_001026307	264.429	1.93241	0.538904	3.58582	0.000336022	0.0027878	Transcription factor cep-1(cep-1)	706.508	233.227	317.409	70.5937	131.004	127.83
NM_062825	2909.98	0.911389	0.254238	3.58479	0.000337349	0.00279702	hypothetical protein(C29H12.2)	3571.15	3855.66	3972.5	2240.67	1929.61	1890.29
NM_001026151	930.883	-1.20304	0.33568	-3.58388	0.000338534	0.00280506	hypothetical protein(C10C5.7)	441.925	556.779	692.196	1112.53	1239.92	1541.95
NM_062550	812.47	-1.34157	0.374357	-3.58367	0.000338803	0.0028055	GABA/Glycine Receptor family (see gbr)(ggr-3)	381.857	448.928	548.141	809.112	1196.76	1490.02
NM_064345	890.379	1.8027	0.503162	3.58275	0.00033999	0.00281353	C-type LECtin(clec-66)	1019.72	967.959	2164.49	502.301	458.514	229.295
NM_078305	384.21	-1.29736	0.36218	-3.5821	0.000340844	0.0028188	hypothetical protein(T01C8.3)	197.365	235.923	233.174	383.514	561.006	694.278
NM_001029605	346.985	-1.9497	0.544394	-3.58142	0.000341731	0.00282183	hypothetical protein(K09C8.7)	155.889	62.0141	209.978	346.181	587.207	720.643
NM_073832	10118.7	-1.26332	0.352753	-3.58132	0.000341863	0.00282183	hypothetical protein(T16G1.7)	8056.19	4524.33	5273.87	13625.3	13117.4	16115.4
NM_075594	43.9856	2.61655	0.730591	3.58142	0.000341728	0.00282183	Kruppel-Like Factor (zinc finger protein)(klf-2)	112.984	95.7174	18.3121	15.6121	7.70612	13.582
NM_075897	650.262	2.69825	0.754025	3.57846	0.000345622	0.00285106	WaRThog (hedgehog-like family)(wrt-9)	1774.85	1453.29	152.601	189.381	133.316	198.137
NM_001269388	61.3994	-1.8959	0.530148	-3.57618	0.000348652	0.00287422	CalciNeurin B(cnb-1)	20.0225	31.0071	26.8577	62.4482	77.0612	150.999
NM_001268909	776.217	1.74264	0.487485	3.57476	0.000350556	0.00288442	yeast SEC homolog(sec-61)	1400.14	1635.28	550.583	440.532	315.18	315.581
NM_058847	1739.65	1.28114	0.358357	3.57502	0.000350198	0.00288442	Ubiquitin-like modifier-activating enzyme 5(uba-5)	2321.18	2926.8	2147.39	1361.64	871.562	809.325
NM_061757	182.664	2.09187	0.585169	3.57481	0.000350483	0.00288442	BTB and MATH domain containing(bath-5)	469.098	114.591	303.98	45.4786	90.9322	71.9045
NM_001356709	217.954	-2.37651	0.664889	-3.57429	0.000351178	0.00288589		70.0787	17.5257	123.301	293.235	286.668	516.913
NR_101969	17.1094	2.26999	0.635085	3.57431	0.000351153	0.00288589	ncRNA(F07C6.8)	31.4639	25.6145	28.0785	8.82421	3.08245	5.59257
NM_001025874	432.142	-1.27319	0.356251	-3.57386	0.000351758	0.00288882	hypothetical protein(C46H11.10)	256.002	229.183	273.46	462.253	560.235	811.722
NM_071644	534.679	2.57443	0.72072	3.57202	0.000354232	0.0029073	hypothetical protein(R08E5.3)	1657.58	908.641	180.679	100.46	206.524	154.195
NM_001047538	2930.81	-1.35367	0.378987	-3.57181	0.000354518	0.00290743	hypothetical protein(Y105C5A.8)	2289.71	1160.74	1495.49	3988.54	3752.11	4898.29
NM_076875	330.218	2.44506	0.684568	3.57168	0.000354696	0.00290743	COLlagen(col-174)	925.325	636.319	112.314	94.3512	95.5559	117.444
NM_077403	530.441	-1.67414	0.468767	-3.57137	0.000355118	0.00290906	hypothetical protein(T05A10.6)	175.912	187.39	395.541	640.095	704.34	1079.37
NM_064463	163.753	-1.42639	0.399615	-3.5694	0.000357799	0.00292917	Glutathione S-Transferase(gst-19)	101.543	107.851	57.3778	226.036	283.585	206.126
NM_073485	1491.25	2.62685	0.735973	3.56923	0.000358035	0.00292925	COLlagen(col-154)	4287.67	2441.47	971.76	462.932	675.827	107.857
NM_065869	1820.75	-1.26894	0.35562	-3.56823	0.000359401	0.00293858	hypothetical protein(F01F1.3)	989.683	935.604	1278.18	1942.68	2423.58	3354.74
NM_076621	2250.14	-1.27766	0.358084	-3.56806	0.000359634	0.00293863	hypothetical protein(C15H9.11)	1086.93	1693.25	1162.21	2528.48	3083.22	3946.76
NM_001347264	26.6836	2.46564	0.691241	3.56698	0.000361125	0.00294803		68.6485	35.0515	31.7409	2.71514	11.5592	10.3862
NM_074570	1189.25	-1.13365	0.317826	-3.56689	0.000361238	0.00294803	Ceramide glucosyltransferase 1(cgt-1)	697.927	815.62	720.274	1227.24	1800.15	1874.31
NM_062289	757.512	-1.64666	0.461834	-3.56547	0.000363201	0.00296137	hypothetical protein(F53C3.4)	287.466	328.944	483.438	655.707	1140.51	1649.01
NM_062398	160.461	1.76878	0.4961	3.56538	0.000363329	0.00296137	hypothetical protein(B0304.4)	367.556	124.028	252.706	60.4119	68.5845	89.4811
NM_074051	1531.09	-1.75495	0.492303	-3.56478	0.000364162	0.00296629	Soluble guanylate cyclase gcy-32(gcy-32)	673.614	1025.93	400.424	3140.74	1460.31	2485.5
NM_060617	35.5136	1.80597	0.506756	3.56378	0.000365549	0.00297573	hypothetical protein(Y47H9C.9)	64.358	51.229	50.053	14.2545	10.018	23.1692
NM_001347283	147.706	-1.90213	0.533973	-3.56222	0.000367725	0.0029897		41.4752	64.7104	80.5731	116.072	234.266	349.136
NM_069669	826.61	-1.5947	0.447661	-3.5623	0.000367615	0.0029897	hypothetical protein(M7.12)	353.254	558.127	322.292	989.669	892.369	1843.95
NM_062011	42.3424	-2.16697	0.608348	-3.56206	0.00036796	0.00298974	Serpentine Receptor, class W(srw-60)	8.58107	22.9183	14.6496	36.6544	79.3731	91.878
NM_069398	501.976	3.21184	0.901746	3.56181	0.000368311	0.00299025	MAM (Meprin, A5-protein, PTPmu) domain protein(mam-2)	1706.2	958.522	53.7154	76.024	84.7674	132.624
NM_073636	1201.88	-1.3082	0.367299	-3.56168	0.000368484	0.00299025	Nuclear hormone receptor family member nhr-154(nhr-154)	576.362	734.732	763.003	1234.71	1617.52	2284.96
NM_077156	1706.29	-1.37145	0.385202	-3.56034	0.000370373	0.0030037	Guanine nucleotide-binding protein alpha-12 subunit(gpa-12)	1065.48	1205.23	583.544	2424.62	2243.25	2715.59
NM_001128990	206.667	-1.55597	0.43707	-3.56001	0.000370845	0.00300565	hypothetical protein(F27D4.6)	85.8107	93.0212	135.509	201.599	298.227	425.834
NM_071137	731.318	-1.92021	0.539538	-3.55899	0.00037228	0.0030154	hypothetical protein(Y40B10B.1)	150.169	334.337	432.165	726.979	1763.16	981.097
NM_069049	76.6979	-1.9406	0.545443	-3.55784	0.000373919	0.00302678	Serpentine Receptor, class U(sru-7)	32.8941	39.0958	23.1953	82.8118	82.4555	199.735
NM_058576	429.271	1.686	0.474095	3.55626	0.000376177	0.00304317	Protein TIPIN homolog(F23C8.9)	739.402	880.331	345.488	267.441	189.571	153.396
NM_001029100	114.974	1.76217	0.495787	3.55429	0.000379004	0.00306413	Serine/threonine-protein kinase chk-2(chk-2)	160.18	105.154	267.356	57.018	36.2188	63.9151
NM_065272	33.4169	1.81827	0.511654	3.55372	0.000379826	0.00306886	hypothetical protein(H09G03.1)	71.5089	45.8365	39.0657	19.006	13.1004	11.9841
NM_060428	5038.87	-1.20474	0.339068	-3.55308	0.000380744	0.00307436	hypothetical protein(C35E7.6)	2597.2	2552.02	3998.13	5931.23	7488.04	7666.62
NM_062790	112.223	-1.32898	0.374073	-3.55273	0.000381253	0.00307656	hypothetical protein(B0034.4)	58.6373	48.5328	84.2355	162.908	167.223	151.798
NM_065316	1667.26	2.72131	0.766433	3.55062	0.000384329	0.0030967	CRAL-TRIO domain-containing protein C34C12.6(C34C12.6)	3177.85	5058.19	450.477	671.319	365.27	280.428
NM_067263	978.067	2.98642	0.841116	3.55054	0.000384438	0.0030967	Alkylglycerol monooxygenase(agmo-1)	2831.75	2247.34	131.847	244.363	194.194	218.909
NM_067444	1662.92	1.55332	0.437489	3.55053	0.000384463	0.0030967	CYtoKinesis defect(cyk-4)	2334.05	2769.06	2339.06	1322.27	536.346	676.701
NM_076782	540.554	-1.70719	0.480855	-3.55032	0.000384757	0.00309714	TetraSPanin family(tsp-16)	258.862	229.183	272.239	393.695	866.168	1223.18
NM_068516	963.052	-1.22123	0.344039	-3.54969	0.000385679	0.00310264	hypothetical protein(M03D4.3)	490.551	577.001	666.559	1070.44	1236.06	1737.69
NM_181981	952.464	-1.97408	0.556228	-3.54904	0.000386633	0.00310839	hypothetical protein(Y41C4A.17)	441.925	568.912	148.938	1365.72	1110.45	2078.84
NM_062031	250.798	-1.38104	0.389257	-3.5479	0.000388315	0.00311997	Serpentine Receptor, class I(sri-30)	157.32	130.769	129.405	255.223	337.528	494.543
NM_001047303	20.0023	-2.31979	0.6539	-3.54762	0.000388735	0.00312142	hypothetical protein(F26G1.2)	10.0112	4.0444	6.10402	44.121	26.9714	28.7618
NM_074124	622.697	-1.77742	0.501173	-3.54652	0.000390356	0.00313249	hypothetical protein(K02E11.6)	288.896	382.87	172.133	648.919	740.558	1502.8
NM_001029635	5133.19	1.81709	0.512385	3.54634	0.000390617	0.00313266	CALUmenin (calcium-binding protein) homolog(calu-1)	9642.26	10825.5	3523.24	3064.72	1858.72	1884.7
NM_063841	670.101	2.45914	0.693551	3.54572	0.000391536	0.00313809	CUTiclin(cut-4)	2119.52	1027.28	255.148	157.478	190.341	270.84
NM_001028330	82.8981	1.8264	0.515233	3.5448	0.000392911	0.00314717	hypothetical protein(Y54G2A.36)	215.957	90.3249	81.7939	33.2605	39.3012	36.7512
NM_064879	101.186	1.77139	0.499891	3.54355	0.000394778	0.00316017	hypothetical protein(T24C4.2)	107.263	256.145	106.21	47.515	51.631	38.3491
NM_069111	260.794	-1.96036	0.553357	-3.54266	0.000396107	0.0031685	hypothetical protein(F20C5.5)	68.6485	83.5842	167.25	267.441	305.933	671.907
NM_182389	3607.17	-1.39451	0.393649	-3.54253	0.000396306	0.0031685	hypothetical protein(ZK863.8)	1385.84	1687.86	2889.64	4600.81	5737.98	5340.91
NM_001347305	2014.87	-1.01902	0.287706	-3.54188	0.000397286	0.00316867		1099.81	1470.81	1423.46	2395.43	2845.1	2854.61
NM_065941	106.368	-1.22728	0.346484	-3.54211	0.000396941	0.00316867	Zinc metalloproteinase nas-28(nas-28)	68.6485	70.1029	52.4946	160.193	131.775	154.994
NM_072086	88.6221	-1.92161	0.542491	-3.5422	0.000396806	0.00316867	Serpentine Receptor, class X(srx-117)	41.4752	39.0958	30.5201	71.2725	124.069	225.301
NM_075749	6343.32	1.92561	0.543672	3.54187	0.000397304	0.00316867	Translocon-associated protein subunit beta(trap-2)	12411.1	13515	4203.23	3818.17	2210.12	1902.27
NM_077300	155.851	-1.4066	0.397201	-3.54127	0.000398208	0.00317393	O-ACyltransferase homolog(oac-14)	71.5089	63.3622	120.86	236.896	242.743	199.735
NM_066623	1118.73	2.42394	0.684653	3.54039	0.00039953	0.00318251	hypothetical protein(ZK512.7)	3729.9	1441.15	487.101	414.738	251.22	388.284
NM_072570	97.1645	-1.87074	0.528506	-3.53967	0.000400629	0.00318931	hypothetical protein(F07C4.6)	41.4752	17.5257	65.9234	176.484	142.563	139.015
NM_068404	456.99	-1.20485	0.340633	-3.53708	0.000404574	0.00321874	hypothetical protein(ZK616.1)	215.957	343.774	269.798	729.694	535.576	647.14
NM_059461	872.829	1.48192	0.419037	3.53649	0.000405487	0.00322403	M-phase inducer phosphatase cdc-25.1(cdc-25.1)	1091.23	878.983	1886.14	566.107	423.837	390.681
NM_001047837	51.7727	-1.95021	0.55155	-3.53588	0.000406425	0.0032284	Alpha,alpha-trehalose-phosphate synthase [UDP-forming] 1(tps-1)	22.8828	21.5701	19.5329	133.042	60.8784	52.73
NM_068022	22.1475	-2.0194	0.571129	-3.53581	0.000406534	0.0032284	hypothetical protein(F28F9.2)	5.72071	9.43693	10.9872	40.0483	33.1363	33.5554
NM_001028810	1112.32	-1.62564	0.45983	-3.5353	0.000407317	0.00323067	TWiK family of potassium channels(twk-24)	556.339	415.225	661.676	915.003	1717.69	2408
NM_076345	83.8219	-1.385	0.391759	-3.53532	0.000407276	0.00323067	hypothetical protein(F14H12.2)	60.0675	39.0958	40.2865	107.248	114.821	141.412
NM_074926	1409.24	3.2796	0.927899	3.53444	0.000408643	0.0032392	hypothetical protein(T05E12.6)	4090.31	3439.09	136.73	355.684	309.016	124.634
NM_001307842	82.857	-2.44087	0.69065	-3.53416	0.000409076	0.00324066	hypothetical protein(F28A12.10)	22.8828	48.5328	6.10402	137.115	95.5559	186.952
NM_066628	391.077	-1.65579	0.468607	-3.53342	0.000410215	0.0032477	Protein irld-34(irld-34)	138.727	262.886	163.588	441.889	446.955	892.415
NM_001270116	433.124	-1.58267	0.448029	-3.53251	0.000411628	0.0032569	hypothetical protein(F01E11.18)	161.61	328.944	159.925	529.453	567.941	850.87
NM_062681	64.5417	2.98087	0.844163	3.53115	0.000413754	0.00327173	hypothetical protein(C17G10.3)	161.61	16.1776	166.029	22.3999	14.6416	6.39151
NM_001129644	40.4667	-1.82148	0.515856	-3.53099	0.000414013	0.00327179	Ligand-Gated ion Channel(lgc-41)	8.58107	20.222	24.4161	56.3392	70.1257	63.1162
NM_060922	59.6907	1.53736	0.435712	3.5284	0.000418085	0.00330195	hypothetical protein(ZK1053.4)	68.6485	75.4954	122.08	28.509	35.4482	27.9629
NM_001037891	1928.34	0.997431	0.283245	3.52144	0.000429217	0.00338649	hypothetical protein(T23H2.3)	2366.94	2724.58	2617.4	1520.48	1115.85	1224.77
NM_075386	104.989	-2.15497	0.611968	-3.52138	0.00042931	0.00338649	hypothetical protein(Y43F8B.12)	45.7657	26.9627	42.7281	67.1997	155.664	291.613
NM_001047632	62.4353	-1.84682	0.524761	-3.51936	0.000432592	0.0034102	Folate-like transporter 3(folt-3)	37.1846	33.7033	10.9872	98.4239	104.033	90.2801
NM_001322732	572.611	-1.07199	0.304611	-3.51921	0.000432841	0.0034102	G-protein coupled receptor daf-37(daf-37)	318.93	409.832	378.449	653.67	776.777	898.007
NM_171112	3621.6	-0.931415	0.264726	-3.51841	0.000434139	0.00341835	hypothetical protein(C45G9.13)	2435.59	2396.98	2641.82	4682.26	4192.9	5380.05
NM_001047817	162.34	-1.58662	0.45119	-3.51652	0.000437241	0.00344069	ACyLtransferase-like(acl-5)	92.9615	109.199	41.5073	251.151	221.166	258.057
NM_073482	1228.21	-1.2495	0.355505	-3.51471	0.000440239	0.00346215	NeuroPeptide Receptor family(npr-25)	594.954	730.688	855.784	1261.18	1785.51	2141.16
NM_077328	100.486	-2.04931	0.583093	-3.51455	0.000440502	0.00346215	hypothetical protein(F41E7.6)	54.3467	35.0515	28.0785	84.1694	124.839	276.433
NM_072627	881.485	-0.931528	0.265068	-3.51429	0.000440926	0.00346339	Protein nipi-4(nipi-4)	649.301	626.882	543.258	1151.9	1243	1074.57
NM_066430	828.051	-1.22393	0.348332	-3.51368	0.000441944	0.00346929	hypothetical protein(F10E9.1)	449.076	463.758	576.22	883.778	1094.27	1501.21
NM_001322631	1766.4	-1.68569	0.479857	-3.51289	0.000443257	0.00347539	Putative peroxisome assembly protein 12(prx-12)	1149.86	958.522	405.307	2104.91	2593.88	3385.9
NM_063678	48.3855	2.66905	0.759757	3.51303	0.000443032	0.00347539	hypothetical protein(ZK1307.3)	108.693	18.8739	123.301	12.2181	20.0359	7.19045
NM_058488	1393.95	1.07685	0.306559	3.5127	0.000443581	0.00347584	hypothetical protein(Y71G12B.10)	1863.52	1918.39	1892.25	1100.99	884.663	703.865
NM_001047744	1658.59	-0.919284	0.261937	-3.50956	0.000448844	0.00351495	hypothetical protein(AH9.6)	1024.01	1168.83	1248.88	2032.28	2143.84	2333.7
NM_066581	830.815	0.983769	0.280357	3.50899	0.000449814	0.00352043	BUD13 homolog(R08D7.1)	1112.68	1069.07	1129.24	661.137	507.833	504.929
NM_076108	778.704	-1.15339	0.328773	-3.50816	0.000451223	0.00352933	AMP-Activated protein Kinase Gamma subunit(aakg-3)	419.042	497.461	532.271	879.027	1360.13	984.293
NM_075222	724.181	4.00432	1.14166	3.50746	0.000452408	0.00353508	H(+) MyoInositol coTransporter(hmit-1.1)	3046.28	1011.1	32.9617	181.236	21.5771	51.931
NM_182255	162.513	1.93956	0.55299	3.5074	0.000452503	0.00353508	hypothetical protein(C05C10.7)	437.634	117.288	218.524	58.3755	58.5665	84.6875
NM_066663	278.552	-1.36767	0.389967	-3.50713	0.000452971	0.0035366	Probable G-protein coupled receptor tkr-1(tkr-1)	125.856	155.035	185.562	334.641	321.345	548.871
NM_076095	2757.86	2.08665	0.595021	3.50686	0.000453435	0.0035381	hypothetical protein(F53B3.6)	4281.95	7290.7	1821.44	1529.98	1031.85	591.215
NM_001027286	20.6409	3.03889	0.866721	3.5062	0.000454562	0.00354476	hypothetical protein(Y49F6B.12)	37.1846	64.7104	8.54563	4.07271	6.93551	2.39682
NM_064235	37.003	-2.04898	0.584435	-3.50591	0.000455041	0.00354637	Serpentine receptor class epsilon-27(sre-27)	8.58107	14.8295	19.5329	37.3332	56.2547	85.4864
NM_072596	426.141	2.72053	0.776313	3.50442	0.000457601	0.00356418	hypothetical protein(ZK105.1)	1405.86	566.216	247.823	30.5453	119.445	186.952
NM_001136422	29.9523	-3.14494	0.897909	-3.50251	0.000460892	0.00358552	FIP (Fungus-Induced Protein) Related(fipr-2)	4.29053	4.0444	9.76643	26.4726	18.4947	116.645
NM_058377	30.5487	3.51237	1.00278	3.50263	0.000460692	0.00358552	MiRP K channel accessory Subunit(mps-3)	38.6148	5.39253	124.522	5.43028	6.93551	2.39682
NM_064262	29.1302	2.73766	0.781892	3.50133	0.000462949	0.00359721	hypothetical protein(F15A4.10)	100.112	33.7033	18.3121	10.1818	8.47674	3.99469
NM_075748	772.64	-1.33314	0.380741	-3.50143	0.000462773	0.00359721	hypothetical protein(dyf-11)	303.198	389.61	623.831	1065.69	1116.62	1136.89
NM_067796	3577.35	2.11123	0.60329	3.49952	0.000466092	0.0036186	hypothetical protein(Y38F2AR.9)	7647.16	7776.03	2007	2022.78	1168.25	842.88
NM_072957	673.981	-1.59914	0.456973	-3.49943	0.00046626	0.0036186	hypothetical protein(T27E4.1)	191.644	279.063	532.271	932.651	1068.84	1039.42
NM_001307277	271.288	-1.46075	0.41754	-3.49847	0.00046793	0.00362939	hypothetical protein(F42G8.19)	124.425	199.524	109.872	325.138	339.069	529.696
NM_062143	347.398	2.26134	0.646697	3.49675	0.000470958	0.0036507	hypothetical protein(C16C8.16)	1122.69	272.323	329.617	88.9209	87.0792	183.756
NM_068581	42313.5	-1.5526	0.4442	-3.49528	0.000473573	0.00366878	ACid Phosphatase family(acp-6)	25560.1	28180	10804.1	56548.9	64316.1	68471.4
NM_071072	244.731	-1.95349	0.559156	-3.49364	0.000476484	0.00368913	Insulin/EGF-Receptor L Domain protein(irld-40)	112.984	134.813	53.7154	234.86	292.062	639.95
NM_171370	16.1985	-2.35277	0.674103	-3.49023	0.000482611	0.00373434	hypothetical protein(R13H7.2)	5.72071	4.0444	6.10402	23.0787	23.889	34.3544
NM_001047709	573.822	-1.08563	0.311135	-3.48924	0.000484388	0.00374586	Nuclear Hormone Receptor family(nhr-286)	317.499	373.433	411.411	649.598	770.612	920.377
NM_072827	250.877	2.69609	0.773456	3.48577	0.000490717	0.00379254	O-ACyltransferase homolog(oac-29)	650.731	506.898	146.496	92.9936	13.871	94.2748
NM_001038314	38.6651	2.37648	0.681945	3.48486	0.000492394	0.00380323	hypothetical protein(C46G7.5)	52.9166	40.444	101.327	21.7211	10.7886	4.79363
NM_001269609	4062.77	-1.36174	0.390795	-3.48453	0.000492998	0.00380564	hypothetical protein(T01D3.1)	1716.21	2161.06	2950.68	7217.52	4085.02	6246.1
NM_064942	154.708	-1.92565	0.553252	-3.4806	0.000500296	0.00385659	Enhancer of AKt-1 null(eak-3)	27.1734	62.0141	103.768	170.375	258.926	305.994
NM_065041	274.287	-1.21461	0.348969	-3.48058	0.000500337	0.00385659	GLoBin related(glb-30)	158.75	192.783	144.055	297.308	381.453	471.374
NM_065864	4713.58	1.63552	0.469911	3.48049	0.00050049	0.00385659	Aspartyl aminopeptidase(dnpp-1)	8147.72	9174.04	4073.82	2951.36	2506.03	1428.5
NM_001136339	98.3706	-2.16375	0.621723	-3.48025	0.00050095	0.00385785	hypothetical protein(F12E12.12)	31.4639	29.6589	46.3906	54.9816	252.761	174.968
NM_073088	2086.13	1.26599	0.363921	3.47876	0.000503741	0.00387704	HoloCentric chromosome binding Protein(hcp-2)	2836.04	2828.38	3176.53	1707.82	907.011	1060.99
NM_063401	51.5277	3.19691	0.919033	3.47856	0.00050411	0.00387758	hypothetical protein(W01C9.1)	130.146	140.206	8.54563	16.9696	7.70612	5.59257
NM_076394	37.1989	2.32625	0.669059	3.47691	0.000507237	0.00389933	Equilibrative Nucleoside Transporter(ent-5)	57.2071	59.3178	69.5858	11.5394	22.3478	3.19575
NM_072961	8035.89	-1.21404	0.34919	-3.47672	0.000507583	0.00389968	hypothetical protein(F21C10.7)	4320.57	3619.74	6582.58	11115.1	11862.8	10714.6
NM_074842	5705.07	1.06398	0.306051	3.47647	0.000508061	0.00390105	CTP synthase(ctps-1)	6696.09	7045.34	9413.62	4185.39	3675.05	3214.93
NM_075428	857.21	2.05811	0.592209	3.47531	0.000510267	0.00391567	C-type LECtin(clec-49)	1305.75	578.349	2263.37	501.622	292.833	201.333
NM_001029216	100.368	-1.36749	0.393599	-3.47433	0.000512129	0.00392763	hypothetical protein(C11E4.8)	61.4976	57.9697	48.8322	128.969	115.592	189.348
NM_060872	3247.62	-1.93515	0.557085	-3.47371	0.000513317	0.00393442	PeRoXisome assembly factor(prx-11)	1932.17	1644.72	462.685	4509.85	4596.7	6339.58
NM_064977	683.579	-1.32278	0.380869	-3.47305	0.000514586	0.00394182	F-box A protein(fbxa-79)	430.483	439.491	301.539	707.973	930.9	1291.09
NM_066402	573.471	-1.60193	0.461413	-3.47179	0.000516995	0.00395561	TetraSPanin family(tsp-2)	250.281	393.655	208.758	625.161	674.286	1288.69
NM_076096	153.088	1.35118	0.389178	3.47187	0.000516842	0.00395561	hypothetical protein(F53B3.3)	217.387	202.22	240.498	116.072	83.2261	59.1215
NM_001351931	211.196	1.21908	0.351189	3.4713	0.000517947	0.00396055		253.141	253.449	379.67	124.218	145.646	111.052
NM_059308	5314.23	1.38755	0.399814	3.47049	0.000519505	0.00397013	TYRosinase(tyr-4)	8735.52	9083.72	5249.46	3799.16	2907.52	2110
NM_001359764	66.1195	3.62759	1.04575	3.4689	0.000522589	0.00398512		55.7769	12.1332	299.097	12.2181	2.31184	15.1798
NM_058809	515.851	1.52536	0.43973	3.46885	0.000522694	0.00398512	hypothetical protein(sld-2)	988.253	907.293	401.645	232.823	275.879	289.216
NM_060194	989.49	0.867675	0.250124	3.46897	0.000522452	0.00398512	hypothetical protein(F26E4.4)	1244.25	1282.07	1308.7	651.634	755.2	695.077
NM_074132	258.485	-1.55073	0.447002	-3.46919	0.000522029	0.00398512	hypothetical protein(F40G12.6)	148.738	149.643	96.4435	286.447	293.603	576.035
NM_001330852	1642.81	-2.12655	0.613157	-3.4682	0.000523964	0.00399245	hypothetical protein(D2063.1)	901.012	668.674	267.356	4647.64	1808.63	1563.52
NM_077766	1622.13	-1.02224	0.294863	-3.46684	0.000526608	0.00401025	hypothetical protein(K03A11.5)	902.442	1016.49	1291.61	2026.17	2139.22	2356.87
NM_068968	632.335	-1.39061	0.401329	-3.46501	0.000530213	0.00403534	C-type LECtin(clec-51)	419.042	374.781	253.927	660.458	853.838	1231.96
NM_063226	1416.8	-1.61821	0.467109	-3.46432	0.000531578	0.00404205	hypothetical protein(B0228.6)	720.81	572.956	794.743	1233.35	1777.03	3401.88
NM_068433	5004.24	-1.02561	0.296056	-3.46425	0.000531718	0.00404205	hypothetical protein(C39H7.4)	3734.19	3009.03	3147.23	5430.28	7296.16	7408.56
NM_064835	226.331	-1.303	0.376201	-3.46356	0.000533071	0.00404997	hypothetical protein(W02B3.4)	115.844	167.168	108.652	249.793	394.553	321.972
NM_075879	3752	1.44568	0.417544	3.46235	0.000535478	0.00406588	Probable ATP-citrate synthase(acly-1)	4356.32	6375.32	5735.34	2904.52	1851.78	1288.69
NM_063420	640.162	1.87726	0.542533	3.46018	0.000539805	0.00409634	hypothetical protein(F28C6.5)	1089.8	1557.09	372.345	259.975	301.309	260.454
NM_001025998	169.172	-1.52198	0.439902	-3.45981	0.000540555	0.00409963	hypothetical protein(C09E7.10)	91.5314	101.11	69.5858	170.375	217.313	365.115
NM_074644	336.707	-1.13638	0.328488	-3.45942	0.000541338	0.00410317	Nuclear Hormone Receptor family(nhr-176)	234.549	198.176	198.991	392.338	415.36	580.828
NM_077644	27.4841	2.15898	0.624312	3.45817	0.000543865	0.00411992	OToPetrin-Like(otpl-8)	32.8941	57.9697	43.9489	14.2545	3.85306	11.9841
NM_064880	143.038	-1.38196	0.399743	-3.45712	0.000545975	0.0041335	hypothetical protein(T24C4.3)	57.2071	102.458	78.1315	160.872	212.689	246.872
NM_066696	8110.35	0.874364	0.253004	3.45593	0.000548398	0.00414942	Clustered mitochondria protein homolog(clu-1)	10633.4	11212.4	9640.69	5489.34	6254.29	5431.98
NM_060142	1005.72	-1.1482	0.332814	-3.44999	0.000560616	0.00423939	hypothetical protein(K07A1.3)	609.256	483.98	782.535	1236.75	1323.91	1597.88
NM_058843	1681.99	1.49848	0.435061	3.44431	0.000572523	0.00432691	HoloCentric chromosome binding Protein(hcp-4)	2438.45	2553.36	2462.36	1392.19	585.665	659.923
NM_001268567	46.3169	-2.2481	0.652729	-3.44415	0.00057286	0.00432694	GLoBin related(glb-19)	20.0225	16.1776	12.208	43.4423	46.2367	139.814
NM_063184	32.1873	1.82218	0.529208	3.44321	0.000574846	0.00433942	hypothetical protein(ZK1290.10)	45.7657	47.1846	57.3778	7.46664	16.9535	18.3756
NM_001268269	179.42	-1.61535	0.469282	-3.44218	0.000577049	0.00435099	hypothetical protein(T03F6.10)	118.705	90.3249	56.157	204.993	218.854	387.485
NM_072756	1018.19	-1.35575	0.393852	-3.44229	0.000576822	0.00435099	Guanine nucleotide-binding protein alpha-2 subunit(gpa-2)	370.416	609.356	736.145	1204.17	1398.66	1790.42
NM_001322545	547.587	-0.905775	0.263195	-3.44146	0.00057858	0.00436	Nuclear Hormone Receptor family(nhr-156)	360.405	377.477	405.307	685.573	774.465	682.294
NM_064475	351.721	1.39245	0.404643	3.44119	0.000579167	0.00436189	hypothetical protein(Y54G9A.4)	659.312	567.564	301.539	204.993	178.782	198.137
NM_001351897	159.258	2.30296	0.669503	3.43981	0.000582124	0.00438163		476.249	163.124	155.042	23.7575	44.6955	92.6769
NM_075764	4702.64	-0.900022	0.261663	-3.43963	0.000582519	0.00438205	hypothetical protein(F39H12.3)	3273.68	3692.54	2878.66	5905.43	6094	6371.54
NM_074290	12756.3	1.55907	0.453317	3.43924	0.000583349	0.00438576	rRNA 2'-O-methyltransferase fibrillarin(fib-1)	22336.5	25443.3	9364.79	7208.7	5725.65	6458.62
NM_063902	443.618	-1.10863	0.322692	-3.43556	0.000591331	0.0044432	hypothetical protein(D2089.3)	270.304	342.426	230.732	602.761	687.386	528.099
NM_001027707	55.1929	3.39421	0.988043	3.43528	0.000591931	0.00444513	hypothetical protein(Y47D3A.31)	120.135	4.0444	178.237	12.2181	6.93551	9.58726
NM_001347282	43.8432	-2.27148	0.661276	-3.43499	0.000592582	0.00444745		15.732	13.4813	15.8705	35.9756	47.778	134.222
NM_072023	68.8916	-1.7905	0.521312	-3.43461	0.000593406	0.00445106	Serpentine receptor class gamma(srg-25)	22.8828	40.444	29.2993	107.248	60.8784	152.597
NM_001028167	58.9294	2.74606	0.799632	3.43415	0.000594409	0.00445601	hypothetical protein(R102.10)	124.425	14.8295	168.471	16.9696	18.4947	10.3862
NM_058478	622.072	1.68121	0.489607	3.43379	0.000595212	0.00445946	hypothetical protein(Y71G12B.17)	1092.66	1327.91	424.84	327.175	309.786	250.068
NM_071960	20.8443	2.23213	0.650166	3.43317	0.000596575	0.00446709	hypothetical protein(Y58A7A.4)	20.0225	51.229	31.7409	4.7515	6.93551	10.3862
NM_001026580	538.002	-1.56526	0.456145	-3.43151	0.000600242	0.00448937	hypothetical protein(Y37F4.8)	254.572	207.612	352.812	466.326	812.996	1133.69
NM_072273	164.667	2.96679	0.864558	3.43157	0.000600102	0.00448937	hypothetical protein(ZK1055.4)	459.087	393.655	23.1953	28.509	30.8245	52.73
NM_064194	1651.11	0.953574	0.277953	3.4307	0.000602028	0.00450013	SR protein related(rsr-2)	2183.88	2260.82	2088.8	1326.35	1066.53	980.298
NM_066652	203.582	-1.09133	0.318479	-3.42668	0.000611004	0.0045646	hypothetical protein(C40H1.3)	147.308	115.939	126.964	238.254	276.65	316.38
NM_064598	49.8882	2.7169	0.792977	3.4262	0.000612079	0.00456825	hypothetical protein(F26H11.4)	80.0899	16.1776	163.588	18.3272	11.5592	9.58726
NM_064922	643.268	1.06753	0.311584	3.42615	0.000612196	0.00456825	CHImaeriN (Rac-GTPase-activating protein) homolog(chin-1)	893.861	896.508	822.822	519.95	341.381	385.088
NM_077930	218.124	-2.12381	0.620269	-3.42401	0.000617035	0.00460172	Insulin/EGF-Receptor L Domain protein(irld-24)	47.1959	79.5398	117.197	177.842	235.037	651.934
NM_060336	151.386	2.77101	0.809333	3.42381	0.000617489	0.00460245	hypothetical protein(Y106G6H.13)	277.454	33.7033	480.997	23.7575	50.8604	41.5448
NM_075948	48.3936	1.62466	0.474565	3.42347	0.000618278	0.00460569	hypothetical protein(ZC53.1)	65.7882	87.6286	65.9234	29.1878	13.871	27.9629
NM_064142	38.5814	2.63089	0.768694	3.42254	0.000620386	0.00461874	hypothetical protein(ZK930.7)	48.626	18.8739	131.847	14.9333	10.018	7.19045
NM_063147	94.4398	-2.56789	0.750357	-3.42223	0.000621109	0.00461888	Serpentine Receptor, class E (epsilon)(sre-3)	18.5923	20.222	42.7281	63.8058	80.1437	341.147
NM_066831	94.0424	1.96981	0.575594	3.42222	0.000621115	0.00461888	hypothetical protein(T16G12.4)	254.572	60.666	134.288	33.9393	40.8425	39.9469
NM_001268370	438.846	-1.23018	0.359499	-3.42194	0.000621764	0.00462105	hypothetical protein(B0496.11)	261.722	300.634	224.628	495.513	533.264	817.314
NM_001346613	64.5075	2.88844	0.84414	3.42175	0.000622193	0.0046216		168.761	132.117	40.2865	29.1878	2.31184	14.3809
NM_069286	1847.3	-1.39259	0.407164	-3.42022	0.000625695	0.00464496	Neuropeptide-Like Protein(nlp-35)	692.206	901.901	1462.52	2109.66	2940.66	2976.85
NM_068301	32.2482	-2.83575	0.829292	-3.41949	0.000627391	0.00465488	Serpentine Receptor, class M(srm-1)	5.72071	9.43693	8.54563	34.6181	17.7241	117.444
NM_072157	5132.96	1.14089	0.333734	3.41855	0.000629551	0.00466824	Probable 26S protease regulatory subunit 4(rpt-2)	7517.01	8187.21	5485.07	3936.95	2917.54	2753.94
NM_078210	363.993	1.94645	0.569477	3.41796	0.000630914	0.00467567	hypothetical protein(F53H4.3)	941.057	578.349	214.862	187.345	144.104	118.243
NM_077950	35.7661	-2.66905	0.781546	-3.41508	0.000637623	0.0047227	Nuclear Hormone Receptor family(nhr-281)	5.72071	14.8295	8.54563	20.3636	50.0898	115.047
NM_001027599	1735.12	-1.46988	0.430433	-3.41488	0.000638102	0.00472314	TransThyretin-Related family domain(ttr-7)	1251.41	986.833	523.725	2963.58	2015.92	2669.25
NM_063093	20845.3	-2.17256	0.636317	-3.41428	0.000639501	0.00472314	MAO-C-like dehydratase domain(maoc-1)	13057.5	7664.13	1985.03	28110.5	32240.9	42013.8
NM_072153	192.938	2.83164	0.829305	3.41447	0.000639058	0.00472314	3 beta-hydroxysteroid dehydrogenase dhs-16(dhs-16)	386.148	597.223	31.7409	57.018	43.1543	42.3438
NM_072374	401.277	-1.31933	0.386411	-3.41432	0.000639419	0.00472314	hypothetical protein(C33G8.2)	274.594	145.598	268.577	625.161	478.55	615.183
NM_077978	1179.19	-1.0177	0.298057	-3.41443	0.000639148	0.00472314	hypothetical protein(E02H4.4)	933.906	715.858	689.754	1768.91	1558.95	1407.73
NM_068756	624.693	-1.19836	0.351063	-3.41352	0.000641288	0.00473096	GLoBin related(glb-2)	334.662	434.099	368.683	636.701	873.874	1100.14
NM_077173	3247.34	-1.15197	0.337467	-3.41358	0.000641143	0.00473096	FMRF-Like Peptide(flp-20)	2185.31	2370.02	1491.82	4324.54	3835.34	5276.99
NM_067896	320.069	-1.29049	0.378096	-3.41311	0.000642249	0.00473535	hypothetical protein(Y67D8B.1)	161.61	219.746	175.796	342.108	409.966	611.188
NM_065425	3595.26	1.40093	0.410605	3.41186	0.000645207	0.00475177	Hemiasterlin resistant protein 1(har-1)	6457.25	6235.11	2954.35	2142.93	2071.41	1710.53
NM_067482	1357.27	0.948049	0.277857	3.412	0.000644877	0.00475177	Conserved oligomeric Golgi complex subunit 8(cogc-8)	1679.03	2019.5	1665.18	1032.43	929.358	818.113
NM_060920	353.119	-1.26218	0.370154	-3.40989	0.000649888	0.00478353	SCRaMblase (phospholipid scramblase)(scrm-2)	251.711	148.295	223.407	443.926	435.396	615.982
NM_001026412	4202.95	1.46276	0.429038	3.4094	0.000651071	0.0047841	Dihydropyrimidinase 1(dhp-1)	3917.26	5048.76	9538.14	2311.26	2039.81	2362.46
NM_072897	34.1406	2.53032	0.742135	3.40952	0.000650776	0.0047841	Histone H4(his-18)	101.543	49.8809	23.1953	6.10907	17.7241	6.39151
NM_073505	186.302	3.50549	1.0281	3.40969	0.000650361	0.0047841	Zinc metalloproteinase nas-20(nas-20)	902.442	95.7174	29.2993	50.2301	16.9535	23.1692
NM_074118	238.846	2.82453	0.828841	3.4078	0.000654887	0.00480942	hypothetical protein(T16A9.5)	430.483	39.0958	786.198	60.4119	58.5665	58.3225
NM_071924	100.747	-2.27189	0.666712	-3.4076	0.000655372	0.00481004	Serpentine Receptor, class H(srh-21)	61.4976	22.9183	19.5329	84.1694	127.151	289.216
NM_073259	9950.14	1.24712	0.365998	3.40746	0.000655713	0.00481004	Uncharacterized NOP5 family protein K07C5.4(K07C5.4)	15211.4	17753.6	9040.05	6370.4	5724.11	5601.36
NM_069570	397.941	-1.41946	0.416647	-3.40688	0.000657105	0.00481754	hypothetical protein(K08C7.4)	190.214	237.271	222.186	574.931	809.914	353.131
NM_001038459	1134.95	-1.45736	0.427912	-3.40575	0.00065983	0.00483478	NemaToCin (vasopressin-like peptide)(ntc-1)	456.227	412.529	948.565	1614.15	1664.52	1713.72
NM_067313	1040.04	-0.998742	0.293506	-3.4028	0.000666995	0.00488452	2 (Zwei) IG domain protein(zig-8)	673.614	776.524	631.156	1202.81	1323.91	1632.23
NM_070864	106.227	-1.53897	0.452424	-3.40161	0.000669893	0.00490022	hypothetical protein(F48G7.13)	61.4976	71.451	30.5201	141.866	139.481	192.544
NM_071133	914.33	1.98757	0.584279	3.40175	0.00066955	0.00490022	hypothetical protein(T06A1.5)	926.755	849.324	2605.2	544.386	340.611	219.708
NM_074992	605.216	-2.15067	0.632665	-3.39939	0.000675369	0.0049375	SKp1 Related (ubiquitin ligase complex component)(skr-5)	203.085	118.636	345.488	435.101	751.347	1777.64
NM_066890	1417.97	1.45699	0.428908	3.39697	0.000681356	0.00497566	Uridine MonoPhosphate Synthetase(umps-1)	2554.3	2072.08	1610.24	1134.25	564.088	572.839
NR_132559	32.3959	-2.4035	0.70753	-3.39703	0.000681219	0.00497566	ncRNA(T23B3.9)	12.8716	10.7851	7.32482	31.9029	30.8245	100.666
NM_001347278	610.797	-1.3639	0.401678	-3.39551	0.000685005	0.00499949		290.326	308.722	426.061	683.537	708.193	1247.94
NM_065731	51.1079	3.63629	1.07201	3.39202	0.00069379	0.00506077	hypothetical protein(T15B12.2)	84.3805	4.0444	195.329	5.43028	3.08245	14.3809
NM_066610	30075.3	1.77848	0.52437	3.39165	0.00069472	0.00506187	Fatty-acid and retinol-binding protein 2(far-2)	83694	28641.1	27388.7	15652.8	12183.4	12891.7
NM_067284	548.099	1.03785	0.305996	3.39172	0.00069455	0.00506187	Probable 28S ribosomal protein S10, mitochondrial(mrps-10)	762.285	818.317	631.156	405.914	374.518	296.406
NM_001037892	61.5611	-2.52518	0.744674	-3.39098	0.000696428	0.00506509	hypothetical protein(T27A3.8)	22.8828	13.4813	18.3121	50.2301	43.1543	221.306
NM_061510	708.095	1.6925	0.499135	3.39087	0.000696723	0.00506509	intestinal acid PHOsphatase(pho-14)	1076.92	852.02	1316.03	562.034	245.825	195.74
NM_070064	534.978	-1.35075	0.398341	-3.39093	0.000696562	0.00506509	hypothetical protein(C32H11.3)	424.763	284.456	195.329	753.452	686.616	865.251
NM_078232	1142.87	-0.957984	0.282482	-3.39132	0.00069558	0.00506509	hypothetical protein(ZK1073.2)	646.44	788.658	894.849	1491.97	1583.61	1451.67
NM_071890	24058	1.48268	0.437288	3.39062	0.000697352	0.00506683	Heat shock 70 kDa protein F, mitochondrial(hsp-6)	23406.3	27758.1	55143.7	14525.3	12930.9	10583.5
NM_001026476	159.21	-1.29559	0.382188	-3.38994	0.000699084	0.00507657	PeriLIpiN homolog(plin-1)	75.7994	94.3693	106.21	297.308	182.635	198.936
NM_058767	1373.31	1.22247	0.360693	3.38922	0.000700909	0.00508698	Flap endonuclease 1(crn-1)	1819.19	2402.37	1546.76	1065.01	727.458	679.098
NM_059313	666.382	1.38598	0.409111	3.3878	0.000704568	0.00511068	Aurora/IPL1-related protein kinase 2(air-2)	965.37	1269.94	656.793	488.725	307.474	309.988
NM_058972	681.083	1.37809	0.40682	3.38747	0.000705397	0.00511098	Protein cmt-1(cmt-1)	1348.66	965.263	637.26	325.817	342.922	466.58
NM_062977	63.6688	2.60365	0.768596	3.38754	0.000705223	0.00511098	hypothetical protein(F41G3.5)	144.448	17.5257	166.029	16.9696	13.871	23.1692
NM_076046	151.617	3.11747	0.920541	3.38656	0.00070775	0.00512517	hypothetical protein(R04B3.1)	378.997	423.314	13.4288	29.8666	38.5306	25.566
NM_073329	3168.8	1.72684	0.510004	3.38593	0.000709366	0.005134	UDP-glucose 6-dehydrogenase(sqv-4)	5873.74	6674.61	2053.39	1834.08	1379.4	1197.61
NM_065862	6547.09	2.25227	0.665375	3.38496	0.000711891	0.00514941	Putative aldehyde dehydrogenase family 7 member A1 homolog(alh-9)	11840.4	17173.9	3453.65	3379.67	2426.66	1008.26
NM_071026	4737.14	1.20356	0.355837	3.38234	0.00071872	0.00519591	Actin-depolymerizing factor 1, isoforms a/b(unc-60)	8290.74	6004.58	5522.92	3588.06	2825.06	2191.49
NM_066530	3344.55	-1.34355	0.397251	-3.38211	0.000719308	0.00519727	Dwarfin sma-2(sma-2)	1435.9	1561.14	2674.78	3695.99	4974.3	5725.2
NM_068021	942.384	-0.916613	0.271055	-3.38165	0.00072053	0.00520031	hypothetical protein(F28F9.3)	636.429	680.807	640.922	1387.44	1071.15	1237.56
NM_073298	374.957	-1.14858	0.339649	-3.38166	0.000720502	0.00520031	Histone DeAcetylase(hda-11)	257.432	179.302	262.473	420.847	587.207	542.479
NM_061571	1852.41	0.907311	0.268337	3.38123	0.000721613	0.00520524	NucleOLar protein(nol-6)	2099.5	2550.67	2599.09	1398.98	1198.3	1267.92
NM_073020	118.209	-1.18172	0.349542	-3.38075	0.000722877	0.00521146	TRYpsin-like protease(try-5)	91.5314	64.7104	61.0402	156.799	162.599	172.571
NM_182305	52596.8	0.925909	0.273906	3.38039	0.000723838	0.00521549	COLlagen(col-107)	78664.1	63255.7	64835.7	36166.4	40246.8	32412.1
NM_067586	1161.39	0.904503	0.267666	3.37922	0.000726913	0.00523474	Mitochondrial Ribosomal Protein, Large(mrpl-2)	1583.21	1522.04	1436.89	857.985	872.333	695.876
NM_060005	229.783	2.80667	0.830991	3.3775	0.000731473	0.00526174	FIP (Fungus-Induced Protein) Related(fipr-26)	773.726	200.872	231.953	128.969	20.8065	22.3703
NM_065579	1230.11	1.27323	0.376972	3.37751	0.000731448	0.00526174	hypothetical protein(B0393.3)	1643.27	2115.22	1462.52	964.554	676.598	518.511
NM_069475	5740.83	-2.08125	0.616574	-3.37551	0.000736786	0.00529703	Enoyl-CoA Hydratase(ech-8)	3382.37	2581.67	620.169	7527.73	7931.14	12401.9
NM_001322748	644.001	-1.97027	0.583889	-3.3744	0.000739772	0.00531261	eLRR (extracellular Leucine-Rich Repeat) ONly(lron-4)	240.27	200.872	344.267	527.416	625.737	1925.44
NM_071217	2072.08	-1.06814	0.316529	-3.37455	0.00073937	0.00531261	CYtochrome P450 family(cyp-33C7)	1282.87	1091.99	1639.54	2869.9	2403.54	3144.62
NM_001270141	257.069	-1.2482	0.369921	-3.37425	0.000740184	0.00531263	hypothetical protein(C25A11.10)	118.705	153.687	184.341	462.253	319.033	304.396
NR_149261	280.667	-0.980618	0.290758	-3.37263	0.000744538	0.00534093		177.342	173.909	214.862	352.968	403.801	361.12
NM_001268823	1008.78	-2.42573	0.719293	-3.37239	0.000745198	0.00534271	hypothetical protein(C08F11.13)	270.304	211.657	467.568	701.185	701.257	3700.68
NM_068801	107.196	1.80576	0.535518	3.37198	0.000746296	0.00534763	Probable histone H2B 4(his-62)	194.504	83.5842	222.186	68.5573	42.3837	31.9575
NM_077070	202.245	-1.24976	0.370664	-3.37167	0.000747145	0.00535076	Transmembrane protein 237 homolog(jbts-14)	98.6823	160.428	100.106	238.932	300.539	314.782
NM_066733	1940.32	1.57449	0.46712	3.37063	0.000749957	0.00536794	Gex-3-interacting protein 13(gei-13)	3535.4	3843.53	1336.78	964.554	1014.13	947.541
NM_067261	941	-1.05936	0.314543	-3.36794	0.000757334	0.00541775	Ligand-Gated ion Channel(lgc-37)	477.679	752.258	600.636	1257.79	1189.05	1368.58
NM_063696	31.5339	2.39737	0.712363	3.36538	0.000764397	0.00546527	CUTiclin-Like(cutl-2)	60.0675	79.5398	19.5329	14.2545	4.62367	11.1851
NM_077710	1185.48	-1.00302	0.298131	-3.36437	0.000767176	0.00548212	hypothetical protein(R09A8.5)	693.636	800.791	872.875	1341.96	1539.68	1863.92
NM_060440	70.6566	-1.75976	0.523122	-3.36396	0.000768317	0.00548424	Serpentine Receptor, class T(srt-62)	41.4752	29.6589	25.6369	76.024	79.3731	171.772
NM_073932	974.552	1.17971	0.350691	3.36397	0.00076829	0.00548424	Histone-lysine N-methyltransferase mes-4(mes-4)	1224.23	1503.17	1329.46	806.397	506.292	477.765
NM_001047536	314.557	-1.85321	0.551059	-3.36299	0.000771018	0.00550049	hypothetical protein(Y105C5A.13)	218.817	132.117	58.5986	391.659	402.26	683.892
NM_067427	260.493	3.20452	0.952978	3.36264	0.000772003	0.00550449	Peptidyl-prolyl cis-trans isomerase 2(cyn-2)	522.015	17.5257	870.433	44.7998	56.2547	51.931
NM_074048	2819.99	-1.21107	0.360173	-3.36246	0.000772515	0.00550512	Putative steroid dehydrogenase 1(stdh-1)	1973.65	1748.53	1381.95	3466.56	3098.63	5250.63
NR_052346	39.7525	-1.63897	0.487713	-3.36052	0.000777961	0.00554089	ncRNA(T04C9.10)	12.8716	22.9183	21.9745	50.9089	53.9429	75.8992
NM_065952	44.7152	-1.78206	0.530355	-3.36013	0.000779068	0.00554574	hypothetical protein(C23G10.10)	27.1734	17.5257	15.8705	41.4059	83.2261	83.0896
NM_074567	1102.26	-1.201	0.357477	-3.35966	0.000780394	0.00555213	Nuclear Hormone Receptor family(nhr-84)	471.959	660.585	871.654	1334.49	1673.77	1601.07
NM_059119	6112.08	1.16805	0.347764	3.35873	0.00078301	0.00556769	Proteasome subunit alpha type-4(pas-3)	9543.58	8959.69	6875.57	4828.88	3593.37	2871.39
NM_070317	1495.8	-1.19858	0.356975	-3.35762	0.000786172	0.00558712	UPF0375 protein R05A10.4(R05A10.4)	939.627	1091.99	692.196	1669.81	1954.27	2626.91
NM_068870	2361.48	-0.935912	0.278797	-3.35697	0.000788016	0.00559716	KLOtho (mammalian aging-associated protein) homolog(klo-1)	1654.72	1403.41	1805.57	2954.07	3489.33	2861.8
NM_001047742	238.537	-1.55335	0.462784	-3.35654	0.000789257	0.00560291	C-type LECtin(clec-224)	108.693	153.687	101.327	256.581	260.467	550.469
NM_001264993	367.067	1.36102	0.40559	3.35566	0.000791744	0.00561749	DNA PRImase homolog(pri-2)	534.886	616.097	434.606	297.308	154.122	165.38
NM_070683	730.177	-1.06754	0.318234	-3.35457	0.000794871	0.0056366	hypothetical protein(C49C3.15)	470.528	434.099	510.296	779.924	969.43	1216.78
NM_075857	529.281	-1.80103	0.537104	-3.35323	0.000798755	0.00565796	hypothetical protein(F56C3.9)	178.772	409.832	119.639	631.27	776.777	1059.39
NM_078223	7589.26	-1.16865	0.348514	-3.35324	0.000798714	0.00565796	hypothetical protein(B0395.3)	5155.79	3639.96	5223.82	13469.1	9507.81	8539.06
NM_073963	494.17	-1.09126	0.325493	-3.35263	0.000800469	0.00566701	hypothetical protein(C50B8.5)	338.952	366.692	241.719	596.652	660.415	760.59
NM_001029487	16.0144	-2.19608	0.655225	-3.35164	0.000803338	0.00568112	hypothetical protein(F42F12.11)	5.72071	5.39253	6.10402	32.5817	23.1184	23.1692
NM_067700	77.321	-1.47457	0.439951	-3.35167	0.000803261	0.00568112	hypothetical protein(Y41D4B.15)	50.0562	49.8809	23.1953	117.43	117.904	105.46
NM_063061	880.9	-1.48371	0.442788	-3.35084	0.000805676	0.00569456	hypothetical protein(T02G5.3)	453.366	502.854	435.827	790.785	1078.86	2023.71
NM_058670	140.667	3.11297	0.929458	3.34923	0.000810368	0.0057246	hypothetical protein(Y71F9AL.4)	70.0787	43.1402	643.364	43.4423	20.8065	23.1692
NM_063850	8997.68	-0.977409	0.292054	-3.34668	0.000817864	0.00577441	Troponin C(tnc-2)	5750.74	6529.01	5903.81	9610.24	12218.8	13973.4
NM_069171	1031.61	-1.45483	0.434761	-3.34627	0.000819076	0.00577982	hypothetical protein(Y73F4A.3)	590.663	599.919	463.906	942.154	1298.48	2294.55
NM_171592	56.2469	1.98792	0.594103	3.34609	0.000819611	0.00578046	hypothetical protein(Y39B6A.16)	101.543	74.1473	94.0019	30.5453	30.0539	7.19045
NM_077326	6940.41	1.66399	0.497489	3.34478	0.000823488	0.00580465	FIP (Fungus-Induced Protein) Related(fipr-21)	12508.3	14499.2	4646.38	3951.89	3436.16	2600.55
NM_072216	38.7629	-1.49102	0.445838	-3.34431	0.000824865	0.0058112	hypothetical protein(T28C12.1)	21.4527	18.8739	20.7537	67.8785	50.0898	53.5289
NM_001027212	43.4595	-1.58271	0.473737	-3.34091	0.000835045	0.00587973	hypothetical protein(W01D2.6)	21.4527	24.2664	19.5329	44.7998	73.2082	77.4971
NR_070115	146.106	-1.89821	0.568275	-3.3403	0.000836891	0.00588954	hypothetical protein(Y6G8.2)	45.7657	26.9627	112.314	273.55	211.918	206.126
NM_001268528	741.911	-1.04552	0.313111	-3.33913	0.000840409	0.00591109	DeHydrogenases, Short chain(dhs-31)	469.098	381.522	601.856	1036.51	970.201	992.282
NM_067569	179.906	-1.95732	0.586235	-3.33879	0.000841436	0.00591511	hypothetical protein(K11H12.5)	57.2071	133.465	30.5201	207.03	302.08	349.136
NM_061896	402.502	-1.09443	0.327852	-3.33817	0.000843327	0.00592519	NEPrilysin metallopeptidase family(nep-18)	248.851	273.671	247.823	643.488	409.966	591.215
NM_063750	2401.05	2.64075	0.791765	3.33527	0.000852168	0.00598407	Thymidylate kinase(dtmk-1)	5873.74	6121.87	419.957	717.476	572.565	700.669
NM_061831	753.355	-1.24596	0.373632	-3.33472	0.000853856	0.00599269	hypothetical protein(B0281.3)	516.294	509.594	314.967	798.252	1212.17	1168.85
NM_067291	93.5644	2.13236	0.639597	3.33391	0.000856356	0.00600699	Toxin-regulated Targets of MAPK(ttm-1)	111.554	66.0585	279.564	51.5877	24.6596	27.9629
NM_062311	4715.86	1.18995	0.357042	3.3328	0.000859761	0.00602761	26S proteasome non-ATPase regulatory subunit 14(rpn-11)	6517.32	7251.61	5903.81	3945.1	2469.04	2208.27
NM_001083276	1696.45	-1.37442	0.412528	-3.33169	0.000863191	0.00604839	hypothetical protein(F53C11.9)	1295.74	822.361	715.391	1874.13	2153.86	3317.19
NM_060359	1146.16	1.10792	0.332558	3.3315	0.000863782	0.00604927	hypothetical protein(F25H2.4)	1648.99	1788.97	1259.87	900.748	671.974	606.395
NM_071012	721.847	2.34899	0.705296	3.33051	0.000866877	0.00606767	Facilitated glucose transporter homolog(R09B5.11)	526.305	432.751	2661.35	285.09	224.248	201.333
NM_073815	4052.66	-1.07636	0.323379	-3.32846	0.000873261	0.00610906	hypothetical protein(C44H9.5)	2454.18	2554.71	2812.73	4274.31	5188.53	7031.46
NM_060193	45.9547	2.45476	0.737708	3.32755	0.000876141	0.00612591	Tyrosine-protein kinase(F26E4.5)	111.554	20.222	101.327	7.46664	21.5771	13.582
NM_068953	2576.12	1.08858	0.327465	3.32427	0.000886499	0.00619499	hypothetical protein(Y42H9AR.1)	3927.27	3955.42	2630.83	1929.79	1504.24	1509.2
NM_063952	9467.02	1.96694	0.591943	3.32285	0.000891026	0.00621325	Probable methionine synthase(metr-1)	15227.1	23074.6	6930.51	6171.52	3414.58	1983.76
NM_070026	166.487	2.89128	0.870056	3.3231	0.000890233	0.00621325	hypothetical protein(C27D8.2)	224.538	26.9627	628.714	35.2968	34.6776	48.7353
NM_077069	663.765	-0.943601	0.283962	-3.32298	0.000890614	0.00621325	FMRFamide Peptide Receptor family(frpr-8)	381.857	504.202	476.114	934.009	808.372	878.034
NM_078156	1998.31	-1.54905	0.466168	-3.32294	0.000890745	0.00621325	Soluble guanylate cyclase gcy-36(gcy-36)	850.956	1454.64	748.353	4355.77	1938.86	2641.29
NM_061381	65.2884	-1.93431	0.582265	-3.32205	0.000893581	0.00622658	Serpentine Receptor, class I(sri-45)	38.6148	26.9627	15.8705	53.624	103.262	153.396
NM_063809	3329.53	1.67475	0.504147	3.32195	0.000893896	0.00622658	ATPase family AAA domain-containing protein 3(atad-3)	6339.98	6731.23	2141.29	1539.49	1915.74	1309.46
NM_076732	5996.66	-1.10171	0.331785	-3.32057	0.000898337	0.00625416	SLC (SoLute Carrier) homolog(slc-25A10)	4566.56	3963.51	2906.73	8378.25	9390.68	6774.2
NM_064115	806.855	1.35008	0.406611	3.32033	0.000899118	0.00625624	yeast DNA helicase/endonuclease family(dna-2)	929.615	1162.09	1385.61	654.349	325.969	383.491
NM_066293	205.39	1.54754	0.466104	3.32017	0.00089964	0.00625652	BTB and MATH domain-containing protein 15(bath-15)	489.121	200.872	228.29	90.9572	103.262	119.841
NM_074718	84.3152	-2.15211	0.648253	-3.31985	0.000900646	0.00626017	Serpentine Receptor, class XA(srxa-7)	17.1621	22.9183	52.4946	120.145	66.2727	226.899
NM_065677	385.449	1.15182	0.347007	3.31929	0.000902453	0.00626937	Uncharacterized tRNA-dihydrouridine synthase-like protein C45G9.2(C45G9.2)	633.569	510.942	450.477	215.175	304.392	198.137
NM_066445	92.4934	1.80544	0.543999	3.31884	0.000903932	0.00627293	Putative zinc finger protein R05D3.3(R05D3.3)	100.112	110.547	220.966	63.8058	32.3657	27.1639
NM_170793	1895.71	0.917393	0.276408	3.31899	0.000903449	0.00627293	hypothetical protein(Y48G1A.4)	2163.86	2743.45	2529.51	1465.5	1282.3	1189.62
NM_069718	13049.5	-0.862734	0.259978	-3.31848	0.000905083	0.00627756	hypothetical protein(F54D1.6)	8562.47	8741.29	10475.7	15631.7	17516	17369.7
NM_062018	2047.1	1.4182	0.427386	3.31831	0.000905636	0.00627805	hypothetical protein(K08A2.1)	2295.44	3715.45	2927.49	1658.27	864.627	821.309
NM_076256	30.6073	2.67213	0.805495	3.31737	0.000908681	0.00629579	hypothetical protein(F35A5.4)	58.6373	90.3249	9.76643	6.10907	10.018	8.78833
NM_001026397	354.868	1.01332	0.305518	3.31674	0.000910759	0.00630682	hypothetical protein(K11D2.5)	512.004	529.816	382.112	218.569	256.614	230.094
NM_058709	91.6585	1.97086	0.594291	3.31632	0.000912118	0.00631286	hypothetical protein(K09H9.7)	270.304	72.7992	95.2227	42.7635	39.3012	29.5607
NM_001027517	204.409	1.06172	0.320252	3.31527	0.000915559	0.00633331	hypothetical protein(M01F1.8)	241.7	261.538	325.955	146.618	136.398	114.248
NM_001347269	5087.59	-0.84726	0.255581	-3.31504	0.00091631	0.00633513		3237.92	3951.38	3716.13	6743.73	6741.32	6135.05
NM_001267093	707.512	-0.97351	0.293697	-3.31467	0.00091751	0.00633684	SyNapTotagmin(snt-6)	427.623	423.314	581.103	968.627	944	900.404
NM_062650	1354.96	1.40258	0.423143	3.31466	0.000917533	0.00633684	WD repeat-containing protein fzy-1(fzy-1)	2169.58	2337.66	1391.72	1060.26	649.626	520.908
NM_066722	52.2192	2.43006	0.733939	3.31098	0.000929685	0.00641735	hypothetical protein(F58A4.1)	127.286	119.984	17.0913	17.6484	17.7241	13.582
NM_182265	1093.72	-1.24411	0.375954	-3.30921	0.000935598	0.00645473	hypothetical protein(F35C11.7)	566.35	771.132	610.402	1119.32	1397.89	2097.21
NM_076553	135.188	2.91379	0.880676	3.30858	0.000937706	0.00646584	hypothetical protein(T22B7.7)	338.952	361.3	15.8705	31.2241	25.4302	38.3491
NM_001261860	68.0235	1.53147	0.462937	3.30816	0.000939116	0.00647213	hypothetical protein(Y48G1C.13)	150.169	83.5842	69.5858	33.2605	31.5951	39.9469
NM_065617	1060.86	-1.20601	0.364808	-3.30588	0.000946785	0.00652152	hypothetical protein(C35D10.12)	529.166	868.197	527.387	1199.41	1660.67	1580.3
NM_001029368	174.113	-1.85937	0.562551	-3.30526	0.000948897	0.00652914	hypothetical protein(F08G12.11)	54.3467	39.0958	131.847	245.041	198.047	376.3
NM_067245	1622.33	0.834985	0.25262	3.3053	0.000948762	0.00652914	Protein-tyrosine sulfotransferase A(tpst-1)	1943.61	2096.35	2197.45	1267.97	1120.47	1108.13
NM_073048	216.028	2.86087	0.865895	3.30394	0.000953353	0.00655632	Sugar transporter SWEET(swt-5)	604.965	501.505	32.9617	74.6664	27.742	54.3278
NM_077419	25180.3	1.30303	0.394455	3.30337	0.000955308	0.00656629	Histidine ammonia-lyase(haly-1)	40339.6	43934.3	23236.8	11324.9	14220.9	18025.7
NM_069667	77.9123	2.87853	0.871836	3.30169	0.000961038	0.00660218	hypothetical protein(M7.7)	168.761	10.7851	231.953	17.6484	22.3478	15.9788
NM_076745	39063.1	-1.85352	0.561427	-3.30145	0.000961876	0.00660444	DeHydrogenases, Short chain(dhs-28)	26720	17740.1	6339.64	77503.7	62011.2	44063.9
NM_001129593	54.2876	-1.53279	0.464317	-3.30117	0.000962839	0.00660756	hypothetical protein(Y6G8.9)	22.8828	20.222	40.2865	95.7087	75.52	71.1055
NM_058922	142.387	1.52694	0.462742	3.29976	0.000967661	0.00663714	PAZ/PIWI domain-containing(ppw-1)	191.644	122.68	319.851	81.4542	73.9788	64.714
NM_001027036	946.236	1.12092	0.340113	3.29572	0.000981705	0.00672288	Probable 28S ribosomal protein S16, mitochondrial(mrps-16)	1533.15	1423.63	932.694	658.422	613.407	516.114
NM_001029314	53.6819	-1.50132	0.455538	-3.29572	0.000981715	0.00672288	hypothetical protein(C52G5.3)	18.5923	31.0071	34.1825	63.8058	77.8318	96.6716
NM_001269184	220.748	-1.41764	0.430135	-3.29581	0.000981384	0.00672288	hypothetical protein(C25E10.16)	108.693	106.502	145.276	204.314	306.704	452.998
NM_182467	1999.45	2.93219	0.889762	3.29548	0.000982535	0.00672495	COLlagen(col-170)	5858.01	4551.3	197.77	552.531	483.945	353.131
NM_067208	3932.47	1.11589	0.338765	3.29399	0.000987766	0.0067572	proteasome Regulatory Particle, ATPase-like(rpt-6)	5740.73	6294.43	4110.45	3019.92	2369.63	2059.66
NM_070942	1486.87	1.89889	0.577117	3.2903	0.00100082	0.0068429	hypothetical protein(K09C6.9)	1792.01	3033.3	2209.66	779.246	899.305	207.724
NM_063068	5837.74	-0.978145	0.297377	-3.28924	0.00100457	0.0068649	hypothetical protein(F10E7.9)	3758.51	4366.6	3668.52	6330.35	7690.71	9211.76
NM_001026185	134.576	-1.89137	0.575091	-3.28883	0.00100605	0.00687144	hypothetical protein(C01G10.16)	52.9166	51.229	67.1442	121.503	126.38	388.284
NM_067397	748.011	-1.27698	0.38832	-3.28848	0.0010073	0.00687635	eLRR (extracellular Leucine-Rich Repeat) ONly(lron-13)	391.869	594.527	324.734	911.609	925.505	1339.82
NM_073614	462.778	-1.2619	0.383768	-3.28818	0.00100838	0.00688007	hypothetical protein(F10C2.3)	301.767	327.596	188.004	531.489	605.701	822.108
NM_061261	1022.52	-1.00163	0.304636	-3.28795	0.0010092	0.00688203	hypothetical protein(C50D2.2)	707.938	791.354	544.479	1371.83	1219.11	1500.41
NM_065819	904.562	1.48993	0.453293	3.28689	0.001013	0.00690432	Spindle and Kinetochore-Associated protein homolog(ska-3)	1913.58	1384.53	704.404	449.356	413.048	562.453
NM_069932	1517.17	1.16211	0.353697	3.28562	0.00101758	0.00693196	Mannose-1-phosphate guanyltransferase beta(tag-335)	2418.43	2427.99	1445.43	988.311	1029.54	793.346
NM_063858	2526.29	3.06517	0.932951	3.28545	0.00101819	0.00693242	C-type LECtin(clec-60)	6362.86	363.996	6813.31	1088.77	284.356	244.475
NM_074480	427.047	-1.15425	0.351359	-3.28511	0.00101943	0.00693723	F-box A protein(fbxa-153)	238.84	229.183	325.955	505.016	517.081	746.209
NM_001136330	88.7076	-1.37845	0.419647	-3.28479	0.00102059	0.00694149	hypothetical protein(ZC334.13)	70.0787	37.7477	40.2865	108.606	133.316	142.211
NM_074041	178.228	-1.43182	0.436034	-3.28373	0.00102444	0.00696403	Serpentine Receptor, class SX(srsx-19)	82.9503	72.7992	133.068	207.708	217.313	355.528
NM_072515	56.5337	-2.14308	0.652716	-3.28333	0.00102587	0.00697011	TRYpsin-like protease(try-8)	10.0112	9.43693	42.7281	80.7755	94.7853	101.465
NM_059298	518.004	-1.9203	0.584984	-3.28265	0.00102836	0.00698338	hypothetical protein(F33D11.8)	191.644	140.206	317.409	437.817	553.3	1467.65
NM_063116	291.469	3.23087	0.9843	3.2824	0.00102927	0.0069859	hypothetical protein(C30G12.4)	786.598	779.221	14.6496	50.2301	47.0073	71.1055
NM_062647	1301.02	-1.98808	0.605733	-3.2821	0.00103037	0.00698606	hypothetical protein(F12A10.1)	706.508	722.599	142.834	2299.72	1682.25	2252.21
NM_062854	39.3252	2.22744	0.678648	3.28218	0.0010301	0.00698606	hypothetical protein(F13H8.8)	71.5089	22.9183	100.106	21.0423	10.7886	9.58726
NM_059877	670.04	-2.04073	0.62219	-3.27991	0.00103842	0.00703695	hypothetical protein(T19A6.4)	397.589	303.33	85.4563	682.179	916.258	1635.43
NM_072591	220.1	-1.63875	0.499755	-3.2791	0.00104137	0.00705329	hypothetical protein(C12D5.10)	107.263	130.769	83.0147	198.205	260.467	540.882
NM_063352	3868.85	0.857185	0.261424	3.27891	0.0010421	0.00705454	Regulator of chromosome condensation(ran-3)	4935.54	5037.97	4983.32	3150.92	2647.82	2457.54
NM_001269356	3975.31	-0.986146	0.300812	-3.27828	0.00104442	0.00706655	hypothetical protein(T04C12.11)	2455.61	3153.28	2392.78	5140.44	6151.8	4557.95
NM_001269516	39.882	-1.73416	0.529445	-3.27543	0.001055	0.00713441	hypothetical protein(W05B10.6)	15.732	16.1776	23.1953	46.1574	48.5486	89.4811
NM_062955	530.729	-0.999858	0.305348	-3.27449	0.00105855	0.00715097	hypothetical protein(T19D12.2)	340.382	304.678	416.294	813.185	641.92	667.913
NM_073090	217.792	1.75496	0.535928	3.27461	0.00105807	0.00715097	Phosphate transporter(pitr-4)	504.853	338.381	164.809	67.8785	88.6204	142.211
NM_070037	3844.68	-1.39649	0.426514	-3.2742	0.00105961	0.00715441	hypothetical protein(F07C6.3)	2468.49	2545.27	1336.78	4205.75	4901.09	7610.69
NM_068456	354.127	1.60479	0.490246	3.27343	0.0010625	0.00717021	hypothetical protein(C45E5.1)	612.116	706.422	280.785	246.399	146.416	132.624
NM_063769	669.74	1.4921	0.455888	3.27295	0.0010643	0.00717864	Procollagen-lysine,2-oxoglutarate 5-dioxygenase(let-268)	1075.49	1352.18	537.154	448.677	322.116	282.824
NM_062030	188.068	-1.31744	0.402732	-3.27125	0.00107073	0.00721823	Serpentine Receptor, class I(sri-29)	92.9615	121.332	108.652	173.769	289.75	341.946
NM_072369	1407.51	-1.50578	0.460409	-3.27053	0.00107347	0.00723298	Nuclear Hormone Receptor family(nhr-107)	806.62	734.732	658.013	1179.05	1766.24	3300.42
NM_072334	280.403	1.88877	0.577593	3.27007	0.00107522	0.00724103	COLlagen(col-141)	553.479	504.202	267.356	214.496	68.5845	74.3013
NM_068201	2396.69	0.840424	0.25723	3.26721	0.00108611	0.00730794	hypothetical protein(F29B9.8)	3215.04	2840.52	3171.65	1897.2	1671.46	1584.3
NM_074719	209.67	-1.4045	0.429883	-3.26717	0.00108628	0.00730794	O-ACyltransferase homolog(oac-7)	85.8107	171.213	87.8979	241.648	316.722	354.729
NM_073767	237.97	-1.83007	0.560266	-3.26643	0.00108911	0.00732318	FMRFamide Peptide Receptor family(frpr-15)	51.4864	133.465	128.184	234.181	280.503	600.003
NM_001270198	52.3499	2.75278	0.843073	3.26517	0.00109397	0.00734442	hypothetical protein(K09C8.9)	184.493	76.8436	12.208	12.2181	11.5592	16.7777
NM_058973	1302.59	-1.1629	0.356143	-3.26525	0.00109369	0.00734442	Enhanced RNAI (RNA interference)(eri-7)	892.431	834.494	686.092	1505.55	1463.39	2433.57
NM_063310	508.517	1.30342	0.399157	3.26542	0.00109303	0.00734442	Putative pachytene checkpoint protein 2(pch-2)	853.816	781.917	535.933	391.659	205.753	282.025
NM_064818	1991.56	1.81182	0.555141	3.26372	0.00109961	0.0073762	hypothetical protein(T19C3.3)	3471.04	4769.69	1059.66	826.082	877.727	945.145
NM_066212	1399.12	-1.06748	0.327095	-3.26351	0.00110041	0.0073762	hypothetical protein(F56C9.8)	891.001	842.583	977.864	1422.73	1896.48	2364.06
NM_074650	1937.27	-1.408	0.43142	-3.26365	0.00109987	0.0073762	hypothetical protein(F22B8.7)	949.638	812.924	1418.57	3912.52	2696.37	1833.56
NM_063490	371.945	1.4377	0.440755	3.2619	0.00110669	0.00741451	DEAD boX helicase homolog(ddx-19)	509.143	310.071	810.614	203.636	186.488	211.719
NM_063942	5468.89	-1.21106	0.371304	-3.26164	0.00110768	0.00741728	PaTched Related family(ptr-8)	2906.12	4324.81	2667.46	9602.78	5882.85	7429.33
NM_074151	398.61	-1.5635	0.479483	-3.2608	0.001111	0.00743567	PEPtidase M1 domain containing(pepm-1)	274.594	200.872	129.405	357.041	596.454	833.293
NM_065312	2563.28	1.81178	0.555792	3.25982	0.00111484	0.00745369	GrpE protein homolog, mitochondrial(C34C12.8)	4952.7	5690.47	1327.01	1024.29	1185.2	1200.01
NM_077355	94.4388	2.9694	0.910884	3.25991	0.00111446	0.00745369	hypothetical protein(C33D3.3)	318.93	172.561	10.9872	15.6121	26.9714	21.5713
NM_077548	1523.51	1.27085	0.390082	3.25791	0.00112237	0.00750019	Sideroflexin(sfxn-1.5)	1889.26	1593.49	2979.98	995.778	1000.25	682.294
NM_001267324	36.0286	-2.68481	0.824317	-3.25701	0.00112592	0.00750843	hypothetical protein(ZK666.15)	11.4414	5.39253	12.208	35.2968	20.8065	131.026
NM_060835	985.107	1.39099	0.427064	3.2571	0.00112558	0.00750843	AMine oXidase family(amx-2)	1169.89	1056.94	2052.17	609.549	645.002	377.099
NM_069099	1590.21	0.926612	0.28448	3.25721	0.00112512	0.00750843	hypothetical protein(F21D5.1)	2009.4	2100.39	2142.51	1293.09	1082.71	913.187
NM_071499	563.36	3.30911	1.01587	3.25742	0.00112429	0.00750843	hypothetical protein(T28A11.19)	612.116	33.7033	2424.52	91.636	84.7674	133.423
NM_063736	452.533	-1.03109	0.316796	-3.25474	0.00113494	0.00756473	Putative acid phosphatase F26C11.1(F26C11.1)	357.544	285.804	249.044	557.962	561.776	703.066
NM_066855	472.756	-1.42669	0.438476	-3.25374	0.00113898	0.00758776	Rap guanine nucleotide exchange factor 1(epac-1)	188.783	258.841	321.071	418.811	716.669	932.362
NM_075511	197.841	1.23792	0.38048	3.25359	0.00113957	0.00758781	hypothetical protein(mlt-4)	277.454	320.856	235.615	158.836	104.803	89.4811
NM_070921	4711.16	1.66419	0.511679	3.25241	0.00114432	0.0076155	Stress-induced-phosphoprotein 1(sti-1)	6265.61	11061.4	4160.5	3379.67	1796.3	1603.47
NM_076584	5686.7	-0.979534	0.301197	-3.25213	0.00114542	0.00761895	FMRF-Like Peptide(flp-7)	3748.5	4411.09	3321.81	8275.07	6161.82	8201.91
NM_060430	5064.5	-1.27241	0.391285	-3.25187	0.0011465	0.00762219	hypothetical protein(C35E7.4)	1867.81	2959.15	4068.94	6667.71	8067.54	6755.83
NM_064694	1172.11	1.44071	0.443084	3.25156	0.00114775	0.00762658	hypothetical protein(Y53F4B.9)	1661.87	1690.56	1787.26	1006.64	404.571	481.76
NM_001128963	96.86	2.33958	0.719801	3.25032	0.00115277	0.00765211	hypothetical protein(C49G9.2)	137.297	153.687	194.108	5.43028	55.4841	35.1533
NM_071424	6227.41	-1.87198	0.575914	-3.25044	0.00115226	0.00765211	ASpartyl Protease(asp-8)	4459.29	2560.1	998.618	13254.6	8422.79	7669.01
NM_060408	2850.06	0.942352	0.289948	3.25007	0.00115376	0.00765482	26S proteasome non-ATPase regulatory subunit 4(rpn-10)	3645.52	3995.87	3606.26	2366.92	1673	1812.79
NM_061301	108.809	1.8229	0.56098	3.2495	0.00115608	0.00766009	COLlagen(col-69)	111.554	124.028	273.46	65.8422	52.4016	25.566
NM_069047	396.497	1.20635	0.371249	3.24944	0.00115633	0.00766009	hypothetical protein(C28C12.4)	493.411	483.98	682.43	300.023	247.367	171.772
NM_069916	3426.8	2.1861	0.672737	3.24956	0.00115583	0.00766009	Prolyl 4-hydroxylase subunit alpha-2(phy-2)	6913.48	8826.22	1117.04	1376.58	1103.52	1223.97
NM_060214	3414.65	-1.18805	0.365934	-3.24662	0.00116785	0.00773246	Nuclear hormone receptor family member nhr-69(nhr-69)	2508.53	2007.37	1733.54	3356.59	4837.9	6043.97
NM_071979	141.903	-1.8818	0.579863	-3.24525	0.00117348	0.00776576	Serpentine Receptor, class X(srx-38)	45.7657	67.4066	68.365	90.2784	207.295	372.305
NM_072949	5913.38	-1.10594	0.340954	-3.24366	0.00118006	0.00780536	Fungus-Induced Protein(fip-2)	4689.55	3700.62	2865.23	7516.19	7029.53	9679.14
NM_065012	1096.57	0.962469	0.296844	3.24234	0.00118552	0.00783746	hypothetical protein(M01G5.1)	1378.69	1441.15	1528.45	909.572	692.01	629.564
NM_001269510	1053.54	-1.74639	0.538678	-3.24199	0.00118698	0.00784316	hypothetical protein(F56H9.2)	367.556	277.715	805.731	947.584	2068.32	1854.34
NM_001083132	76.8036	1.21186	0.374124	3.23918	0.00119873	0.00791672	hypothetical protein(D1007.19)	112.984	103.806	104.989	37.3332	58.5665	43.1427
NM_061449	51.6948	-1.94565	0.600908	-3.23785	0.00120435	0.00794589	F-box C protein(fbxc-29)	31.4639	24.2664	8.54563	112	52.4016	81.4918
NM_068979	338.552	-1.19375	0.368687	-3.23784	0.00120437	0.00794589	Osm-9 and Capsaicin receptor-Related(ocr-2)	158.75	217.049	241.719	353.647	479.321	580.828
NM_181976	130.111	-1.96515	0.607043	-3.23725	0.00120687	0.00795837	Probable glutathione transferase omega-2(gsto-2)	97.2521	39.0958	23.1953	128.969	238.89	253.264
NM_001047314	540.746	-1.11887	0.345791	-3.23568	0.00121352	0.00799507	F-box A protein(fbxa-4)	360.405	318.159	344.267	555.925	697.404	968.314
NM_073918	395.374	-1.45961	0.451103	-3.23565	0.00121367	0.00799507	Soluble guanylate cyclase gcy-34(gcy-34)	151.599	310.071	170.913	716.119	388.389	635.156
NM_062875	812.306	-1.63451	0.505281	-3.23485	0.00121708	0.00801348	hypothetical protein(C32D5.1)	320.36	269.627	596.973	842.373	948.624	1895.88
NM_074279	8314.99	-2.32866	0.720205	-3.23333	0.00122356	0.00805205	Histone H1.X(hil-1)	1631.83	653.844	5996.59	13674.1	13794.7	14138.8
NM_058721	77.1535	1.8793	0.581307	3.23288	0.00122548	0.00806061	hypothetical protein(Y54E10A.17)	153.029	153.687	57.3778	31.9029	48.5486	18.3756
NM_062625	593.176	-1.09505	0.338797	-3.23218	0.0012285	0.00807635	hypothetical protein(EEED8.2)	441.925	318.159	374.787	702.543	697.404	1024.24
NM_066637	745.887	-0.981496	0.303724	-3.23154	0.00123123	0.00809025	Probable G-protein coupled receptor npr-29(npr-29)	410.461	541.949	551.803	887.851	944.771	1138.49
NM_073900	51.7519	-2.50614	0.775626	-3.23112	0.00123307	0.00809822	Serpentine Receptor, class H(srh-18)	21.4527	21.5701	3.66241	46.1574	55.4841	162.185
NM_070184	2850.63	-1.19588	0.370156	-3.23075	0.00123467	0.00810466	GCL (Drosophila Germ Cell-Less) homolog(gcl-1)	1372.97	1503.17	2320.75	3214.73	3810.68	4881.52
NR_101603	64.0943	-1.49388	0.462613	-3.22922	0.00124128	0.00814391	ncRNA(F46A9.12)	41.4752	35.0515	24.4161	73.3088	81.6849	128.629
NM_076983	1626.98	1.25102	0.387536	3.22813	0.00124603	0.00817096	CytiDine Deaminase(cdd-1)	1611.81	2561.45	2700.42	889.209	1259.95	739.018
NM_068967	22169.2	-1.13758	0.352667	-3.22564	0.00125692	0.0082382	Fatty acid amide hydrolase 1(faah-1)	16631.5	14873.9	10060.6	25317.3	29026.7	37105.1
NM_058529	3330.79	1.03311	0.320374	3.2247	0.00126105	0.00826109	hypothetical protein(Y37E3.10)	4616.61	5276.59	3531.79	2491.82	2245.56	1822.38
NM_064001	1590.68	1.01317	0.314453	3.22201	0.00127296	0.00833202	Cytochrome OXidase assembly protein(cox-15)	2092.35	2185.32	2104.67	1335.85	991.007	834.891
NM_074710	81.1476	1.9901	0.617669	3.22196	0.00127316	0.00833202	hypothetical protein(F28G4.4)	180.202	168.517	40.2865	25.7938	38.5306	33.5554
NM_066665	647.74	1.33534	0.414556	3.22115	0.00127679	0.00835158	G-protein regulator 2(gpr-2)	1092.66	1036.71	654.351	505.016	258.155	339.549
NM_001026182	49.8712	-1.55597	0.483095	-3.22084	0.00127816	0.00835633	Serpentine Receptor, class X(srx-115)	17.1621	24.2664	34.1825	54.3028	88.6204	80.6928
NM_065019	433.483	0.995835	0.309258	3.22008	0.00128155	0.00836583	Probable ATP-dependent RNA helicase DHX35 homolog(ddx-35)	574.931	597.223	560.349	357.041	238.119	273.237
NM_071999	3444.5	-0.99555	0.309162	-3.22016	0.00128121	0.00836583	Carboxylic ester hydrolase(B0238.1)	1892.12	2124.66	2885.98	4857.39	4708.44	4198.42
NM_073464	213.627	-1.64737	0.511572	-3.22021	0.00128097	0.00836583	hypothetical protein(C03E10.3)	70.0787	149.643	90.3395	230.108	234.266	507.326
NM_075820	2834.44	-1.14362	0.355176	-3.21986	0.00128251	0.00836791	Transmembrane channel-like protein 1(tmc-1)	1427.32	1410.15	2461.14	3875.86	3907	3925.19
NM_067790	1174.93	0.90478	0.281229	3.21723	0.00129434	0.00844086	ParaPleGiN AAA protease family(ppgn-1)	1550.31	1762.01	1283.07	859.342	778.318	816.515
NM_182350	46.9687	-2.12194	0.659655	-3.21675	0.00129652	0.00845082	FIP (Fungus-Induced Protein) Related(fipr-2)	25.7432	14.8295	12.208	31.9029	70.8963	126.232
NM_065881	2264.66	1.14549	0.356224	3.21563	0.00130156	0.00847943	Putative ER lumen protein-retaining receptor C28H8.4(C28H8.4)	3402.39	3730.28	2225.53	1707.82	1333.93	1188.02
NM_067032	1200.43	0.846813	0.26341	3.21481	0.00130529	0.00849091	hypothetical protein(Y48A6C.4)	1392.99	1650.11	1585.82	923.148	871.562	778.965
NM_073964	643.503	-1.42092	0.441965	-3.21501	0.0013044	0.00849091	hypothetical protein(F53F4.1)	394.729	397.699	257.59	595.974	837.656	1377.37
NM_075374	1001.99	-0.904567	0.28137	-3.21487	0.00130504	0.00849091	Serpentine Receptor, class W(srw-86)	709.368	614.749	769.107	1433.59	1140.51	1344.61
NM_074853	189.69	1.47066	0.457683	3.21327	0.00131234	0.00853253	C-type LECtin(clec-26)	165.901	285.804	384.553	100.46	127.922	73.5024
NM_073579	1015.37	0.873287	0.271799	3.21299	0.00131362	0.00853295	hypothetical protein(D2023.6)	1441.62	1323.87	1175.63	751.415	762.136	637.553
[truncated: 11,045 more rows]
