# Supplementary material for: Spectrin-based membrane skeleton supports ciliogenesis
Source: PLoS Biol. 2019 Jul 12;17(7):e3000369. doi: 10.1371/journal.pbio.3000369 (PMC6655744; doi:10.1371/journal.pbio.3000369)
Supplement: S7 Table — RNA-seq, RNA sequencing. (XLSX) [file pbio.3000369.s020.xlsx]

## Sheet: diffexpr-results
Table S7-Summary table of RNA-Seq data (unc-70), related to figure 2
GENBANK_ACCESSION	baseMean	log2FoldChange	lfcSE	stat	pvalue	padj	Gene Name	unc-70_1	unc-70_2	unc-70_3	WT_1	WT_2	WT_3
NM_076068	4675.84	9.09137	0.373563	24.3369	7.97e-131	1.01e-126	hypothetical protein(T03G6.1)	10523.1	11485.3	5995.49	21.4559	15.1212	14.5598
NM_063567	2262.91	7.13256	0.293966	24.2632	4.79e-130	3.04e-126	hypothetical protein(T26C5.2)	4769	5218.43	3494.16	37.2324	30.2424	28.3916
NM_072696	2431.85	10.0411	0.419259	23.9496	9.33e-127	3.94e-123	hypothetical protein(D1014.5)	5339.19	5271.11	3966.86	3.78634	4.32035	5.82392
NM_074279	6558.78	-5.47264	0.233795	-23.4078	3.56e-121	1.13e-117	Histone H1.X(hil-1)	252.257	262.107	352.676	12712.6	12889.8	12883.2
NM_064020	21999.7	10.3794	0.461226	22.504	3.79e-112	9.62e-109	Cuticle collagen sqt-1(sqt-1)	56292.1	57177.5	18429.5	30.9218	25.9221	42.2234
NM_060527	4707.06	10.6059	0.47764	22.2048	3.08e-109	6.52e-106	hypothetical protein(ZK1025.3)	11391.9	11445.8	5386.46	3.78634	5.76046	8.73588
NM_063178	4811.36	9.37589	0.426086	22.0047	2.6e-107	4.71e-104	Warthog protein 1 N-product(wrt-1)	11385.9	11348.3	6090.33	8.8348	12.241	22.5677
NM_071614	10971.3	-6.66827	0.310594	-21.4694	3.01e-102	4.76e-99	hypothetical protein(T22F3.11)	231.36	208.105	201.529	14645.6	28237.1	22304.2
NM_061234	16273.1	10.252	0.477911	21.4516	4.41e-102	6.21e-99	SQuaT(sqt-2)	41929.9	41586.7	14041.8	27.7665	16.5613	35.6715
NM_069214	1943.08	7.80155	0.365832	21.3255	6.58e-101	8.35e-98	hypothetical protein(Y11D7A.9)	4388.38	4441.33	2776.95	22.087	10.8009	18.9277
NM_076128	3186.23	8.72637	0.412917	21.1335	3.92e-99	4.52e-96	WaRThog (hedgehog-like family)(wrt-2)	7540.84	7831.59	3700.13	20.1938	12.961	11.6478
NM_066328	21137.1	11.4821	0.54644	21.0126	5.04e-98	5.32e-95	Putative cuticle collagen 90(col-90)	56189.1	56397.7	14191.5	13.8833	9.36075	21.1117
NM_063457	15460.3	10.3351	0.496248	20.8266	2.49e-96	2.43e-93	Cuticle collagen rol-6(rol-6)	39856.6	40144.5	12688.9	30.2907	13.6811	27.6636
NM_078121	15817.7	10.254	0.493774	20.7665	8.69e-96	7.88e-93	COLlagen(col-41)	41897	41810.6	11121.2	28.3976	26.6421	22.5677
NM_063032	1773.63	5.89306	0.284168	20.7379	1.58e-95	1.33e-92	hypothetical protein(C15F1.2)	3088.28	3136.06	4241	46.0672	61.925	68.4311
NM_076472	6142.23	8.50259	0.414862	20.495	2.39e-93	1.89e-90	DumPY: shorter than wild-type(dpy-8)	14690.6	14454.1	7607.73	51.7467	26.6421	22.5677
NM_071850	34570.6	11.1605	0.548661	20.3414	5.53e-92	4.13e-89	hypothetical protein(F41F3.3)	93539.6	94293.9	19499.4	39.7566	24.482	26.2076
NM_067191	2268.45	7.80436	0.384936	20.2744	2.16e-91	1.52e-88	GRound-Like (grd related)(grl-15)	5354.12	5405.46	2790.29	14.5143	25.202	21.1117
NM_070407	27827.9	10.5931	0.525702	20.1504	2.67e-90	1.78e-87	DumPY: shorter than wild-type(dpy-4)	74287.4	75489.4	17082.6	39.1255	26.6421	42.2234
NM_076612	7687.6	7.53421	0.375014	20.0905	8.94e-90	5.67e-87	PaTched Related family(ptr-4)	17802.8	17624.4	10451.4	121.163	67.6854	58.2392
NM_073738	1068.94	8.23079	0.414389	19.8624	8.6e-88	5.19e-85	hypothetical protein(C13C12.2)	2365.84	2567.07	1459.6	8.8348	6.48052	5.82392
NM_069814	929.771	5.95671	0.301488	19.7577	6.88e-87	3.97e-84	Protein dumpy-20(dpy-20)	1962.83	2007.29	1520.36	35.9703	21.6017	30.5756
NM_062477	32631.6	11.6234	0.589788	19.7078	1.85e-86	9.76e-84	COLlagen(col-17)	88512.3	87649	19566.1	10.728	18.0014	33.4875
NM_076645	2322.08	6.61765	0.335783	19.7081	1.84e-86	9.76e-84	hypothetical protein(C14F11.6)	5191.42	5400.19	3200.76	61.2125	39.6032	39.3115
NM_077330	2929.93	6.52231	0.339883	19.1899	4.5e-82	2.28e-79	hypothetical protein(R07E3.6)	7040.8	6420.96	3928.34	45.4361	74.886	69.1591
NM_077909	1943.29	6.3598	0.336761	18.8852	1.51e-79	7.36e-77	hypothetical protein(M03B6.3)	4597.35	4451.86	2470.21	44.8051	54.7244	40.7674
NM_068483	7191.07	9.63707	0.511555	18.8388	3.63e-79	1.71e-76	GaLactoFuranose synthesis (UGM, UDP-galactopyranose mutase)(glf-1)	17443	17188.4	8461.26	33.446	8.64069	11.6478
NM_071825	20349.8	10.6202	0.56485	18.8018	7.3e-79	3.3e-76	hypothetical protein(Y47D7A.13)	54636.8	55743.1	11641.3	35.3392	15.8413	26.2076
NM_059144	780.96	7.00245	0.376299	18.6087	2.73e-77	1.19e-74	hypothetical protein(osr-1)	1771.77	1775.48	1102.48	15.7764	11.5209	8.73588
NM_001269483	3758	10.1727	0.548289	18.5535	7.64e-77	3.23e-74	Cuticle collagen 1(sqt-3)	9646.96	9883.66	2997.75	4.4174	5.76046	9.46387
NM_059194	24740.9	10.7917	0.583012	18.5103	1.71e-76	6.98e-74	Cuticle collagen dpy-5(dpy-5)	68191.5	69221.2	10949.3	26.5044	27.3622	29.8476
NM_001307339	1042.02	7.87734	0.425953	18.4935	2.33e-76	9.24e-74	hypothetical protein(Y54G2A.76)	2289.72	2282.57	1653.72	14.5143	3.60029	8.00789
NM_068118	27563.1	10.8514	0.58729	18.4771	3.16e-76	1.21e-73	Cuticle collagen dpy-13(dpy-13)	74915.8	75011.3	15362.2	16.4075	27.3622	45.8634
NM_073923	17832	9.46267	0.512899	18.4494	5.27e-76	1.97e-73	hypothetical protein(F53F1.4)	45866	46528.6	14446.4	80.1443	30.9625	40.0395
NM_070106	4216.52	11.5678	0.627093	18.4467	5.54e-76	2.01e-73	COLlagen(col-131)	10884.4	10984.8	3421.55	1.89317	3.60029	2.91196
NM_059776	4102.78	6.84878	0.373659	18.329	4.86e-75	1.71e-72	Putative carboxypeptidase suro-1(suro-1)	9885.79	9844.15	4675.18	81.4064	77.7662	52.4153
NM_063460	1226.07	4.62322	0.252763	18.2907	9.81e-75	3.36e-72	ATF (cAMP-dependent transcription factor) family(atf-2)	2449.43	2630.29	1990.1	109.173	82.0866	95.3667
NM_073924	19447.3	11.7526	0.643589	18.2611	1.69e-74	5.64e-72	Cuticlin-2(cut-2)	53344.1	53211.6	10094.2	5.04846	19.4416	9.46387
NM_073277	3211.98	6.53271	0.367289	17.7863	9.02e-71	2.93e-68	Cuticle collagen 12(col-12)	7554.27	7875.06	3636.42	56.1641	68.4055	81.5349
NM_072169	1169.25	4.78116	0.269546	17.7378	2.14e-70	6.79e-68	hypothetical protein(Y38A10A.2)	2407.64	2614.48	1747.08	78.2511	77.0462	90.9988
NM_060535	4446.54	8.4252	0.475027	17.7363	2.2e-70	6.81e-68	COLlagen(col-65)	11400.8	11598.6	3602.33	19.5628	25.202	32.7596
NM_059443	1365.45	5.52917	0.31201	17.7211	2.88e-70	8.7e-68	CUTicle and epithelial Integrity(cuti-1)	2634.52	2565.75	2818.44	44.174	46.8038	82.9909
NM_073660	7685.72	9.25911	0.524566	17.651	1e-69	2.95e-67	Cuticle collagen lon-3(lon-3)	20211.9	20020.2	5807.3	37.2324	14.4012	23.2957
NM_062479	16320.8	11.5524	0.656153	17.6063	2.2e-69	6.35e-67	COLlagen(col-73)	44501.7	45052.1	8338.27	3.78634	11.5209	17.4718
NM_065485	1425.91	5.79509	0.330181	17.5512	5.82e-69	1.64e-66	hypothetical protein(R07E5.4)	3313.67	3075.47	2015.29	65.6299	46.0837	39.3115
NM_070289	2100.12	7.98653	0.455376	17.5383	7.3e-69	2.01e-66	hypothetical protein(Y37A1B.7)	4957.07	5379.12	2215.34	24.6112	13.6811	10.9199
NM_064638	6366.82	10.7581	0.615621	17.4752	2.21e-68	5.97e-66	hypothetical protein(tag-297)	16623.6	16582.5	4973.03	14.5143	3.60029	3.63995
NM_074042	979.004	-7.09543	0.409586	-17.3234	3.13e-67	8.28e-65	SaPosin-like Protein family(spp-12)	20.897	17.1226	4.4455	1885.6	1761.26	2184.7
NM_063324	9881.9	6.18653	0.358107	17.2757	7.17e-67	1.86e-64	Protein qua-1(qua-1)	22786.7	23110.2	12591.1	180.482	288.743	334.147
NM_072175	895.349	7.23599	0.420449	17.2102	2.23e-66	5.65e-64	ATF (cAMP-dependent transcription factor) family(atf-8)	1670.27	1645.08	2021.22	10.0969	5.0404	20.3837
NM_059947	1458.88	5.49502	0.319426	17.2028	2.53e-66	6.29e-64	Leucine-rich repeat-containing protein egg-6(egg-6)	3304.72	3307.29	1951.57	73.2026	64.8052	51.6873
NM_073474	481.514	4.89549	0.285121	17.1699	4.47e-66	1.09e-63	CUTiclin-Like(cutl-18)	929.918	1001.01	863.908	23.9802	31.6825	38.5835
NM_065685	595.337	6.60378	0.385692	17.1219	1.02e-65	2.44e-63	DumPY: shorter than wild-type(dpy-17)	1328.45	1390.88	816.49	14.5143	13.6811	8.00789
NM_060114	1269.89	8.25049	0.482007	17.1169	1.11e-65	2.61e-63	hypothetical protein(F30A10.2)	2865.88	3042.55	1686.32	15.1454	4.32035	5.09593
NM_076627	5787.12	-4.21772	0.246649	-17.1001	1.48e-65	3.42e-63	Nicotinamide Nucleotide Transhydrogenase(nnt-1)	586.609	526.848	657.933	12826.9	11174.6	8949.91
NM_058820	1483.59	6.10353	0.357348	17.0801	2.09e-65	4.73e-63	PaTched Related family(ptr-2)	3410.69	3597.05	1766.34	48.5914	43.2035	35.6715
NM_077368	1541.64	6.07421	0.356129	17.0562	3.14e-65	6.99e-63	hypothetical protein(F59F5.7)	3710.71	3594.42	1809.32	39.1255	49.684	46.5914
NM_001027221	1130.18	5.75988	0.338135	17.0343	4.57e-65	1e-62	MLt-TeN (mlt-10) related(mltn-5)	2467.34	2747.51	1443.3	41.0187	35.2828	46.5914
NM_059557	550.132	7.73962	0.455942	16.975	1.26e-64	2.7e-62	DumPY: shorter than wild-type(dpy-14)	903.05	1072.14	1309.94	1.89317	5.0404	8.73588
NM_072199	2685.16	7.52405	0.445041	16.9064	4.04e-64	8.53e-62	hypothetical protein(K08B12.1)	6370.61	6651.45	3002.19	45.4361	19.4416	21.8397
NM_065540	1649.76	6.37906	0.377388	16.9032	4.26e-64	8.86e-62	LIPaSe related(lips-3)	4057.01	3899.99	1824.14	43.5429	33.1227	40.7674
NM_063887	1761.17	8.47916	0.504164	16.8183	1.79e-63	3.67e-61	hypothetical protein(C14A4.9)	4452.56	4310.93	1773.75	4.4174	10.8009	14.5598
NM_075994	4069.23	8.60221	0.512414	16.7876	3.01e-63	6.05e-61	DumPY: shorter than wild-type(dpy-3)	9920.12	9788.83	4644.06	34.0771	7.20058	21.1117
NM_065437	987.053	8.11684	0.484618	16.749	5.76e-63	1.14e-60	hypothetical protein(R74.2)	2473.31	2426.13	1001.72	8.8348	5.0404	7.2799
NM_061844	2629.14	-4.79808	0.288127	-16.6526	2.9e-62	5.65e-60	hypothetical protein(F43C11.7)	147.772	155.42	244.502	5483.26	5312.59	4431.28
NM_062966	6532.55	7.31292	0.443568	16.4866	4.58e-61	8.8e-59	Cuticle collagen dpy-2(dpy-2)	14601	15023.1	9326.65	138.202	63.3651	42.9514
NM_075973	4930.19	10.6921	0.64986	16.4529	7.99e-61	1.51e-58	hypothetical protein(Y102A11A.5)	13604	13247.6	2711.75	6.94163	2.16017	8.73588
NM_070122	6433.13	-3.89453	0.237273	-16.4137	1.53e-60	2.85e-58	Bestrophin homolog 1(best-1)	797.072	679.634	955.782	12794.7	12665.8	10705.8
NM_067570	756.174	5.69151	0.348725	16.3209	7.01e-60	1.29e-57	CUTiclin-Like(cutl-28)	1697.14	1796.55	957.264	29.6597	31.6825	24.7517
NM_063287	304.116	6.43438	0.394382	16.3151	7.71e-60	1.4e-57	hypothetical protein(T05H10.3)	601.536	649.34	552.723	4.4174	5.76046	10.9199
NM_073456	930.718	7.63161	0.467995	16.307	8.8e-60	1.57e-57	MAM (Meprin, A5-protein, PTPmu) domain protein(mam-4)	2116.57	2365.55	1074.33	12.6211	4.32035	10.9199
NM_076603	2148.99	6.60569	0.406664	16.2436	2.48e-59	4.37e-57	hypothetical protein(F22F4.1)	5328.74	5346.19	2087.9	38.4945	48.9639	43.6794
NM_076156	30137	-3.55447	0.220202	-16.1419	1.3e-58	2.25e-56	Fatty acid-binding protein homolog 1(lbp-1)	4707.8	5022.18	4452.91	46998	55885.1	63755.9
NM_077451	8160.16	8.05203	0.499257	16.128	1.62e-58	2.78e-56	LiPocalin-Related protein(lpr-4)	19647.7	19444.6	9685.25	107.28	27.3622	48.7753
NM_065581	1223.35	4.30693	0.267315	16.1118	2.11e-58	3.56e-56	hypothetical protein(B0393.5)	2507.64	2581.55	1898.23	141.988	104.408	106.287
NM_064535	1464.77	8.80615	0.553791	15.9016	6.18e-57	1.03e-54	hypothetical protein(F01D5.6)	3486.82	3548.32	1733.74	3.15529	13.6811	2.91196
NM_069478	1222.03	7.03391	0.444741	15.8158	2.42e-56	3.99e-54	hypothetical protein(F01G10.10)	3119.63	2735.66	1421.08	9.46586	21.6017	24.7517
NM_069774	834.809	8.45792	0.536654	15.7605	5.82e-56	9.46e-54	COLlagen(col-128)	2016.56	2003.34	975.046	8.8348	2.16017	2.91196
NM_064819	2926.31	8.96769	0.569735	15.7401	8.03e-56	1.29e-53	hypothetical protein(T19C3.2)	7766.23	7533.92	2222.75	13.8833	4.32035	16.7438
NM_065170	1371.89	6.32558	0.402324	15.7226	1.06e-55	1.68e-53	hypothetical protein(Y54F10AM.6)	3477.86	3265.14	1386.99	34.7081	29.5224	37.1275
NM_069540	1275.99	6.35304	0.405464	15.6686	2.48e-55	3.88e-53	hypothetical protein(C02F4.4)	3159.93	3086.01	1317.35	24.6112	33.1227	34.9435
NM_073276	4047.73	7.47188	0.47828	15.6224	5.12e-55	7.93e-53	Cuticle collagen 13(col-13)	10751.5	10356.5	3042.2	34.0771	49.684	52.4153
NM_001129625	2206.41	7.20425	0.465673	15.4706	5.48e-54	8.37e-52	hypothetical protein(C05G5.7)	5263.06	5199.99	2686.56	46.0672	12.961	29.8476
NM_073848	4605.82	7.74588	0.501996	15.4301	1.03e-53	1.55e-51	hypothetical protein(F15B9.8)	12081.5	12056.9	3368.2	29.0286	41.0433	58.2392
NM_069706	47151.3	8.41239	0.549971	15.2961	8.12e-53	1.21e-50	COLlagen(col-125)	128779	130351	22949.1	245.481	321.866	260.62
NM_063693	2400.5	-3.11247	0.203744	-15.2763	1.1e-52	1.62e-50	Amino acid transporter(glt-5)	522.426	487.334	483.077	3879.11	4592.53	4438.56
NM_171053	1111.96	-6.96973	0.456487	-15.2682	1.25e-52	1.82e-50	Glutathione S-Transferase(gst-34)	20.897	17.1226	14.8183	1167.46	2686.54	2764.91
NM_001029464	2250.04	6.47618	0.426324	15.1907	4.07e-52	5.87e-50	COLlagen(col-172)	5566.07	5687.32	2096.79	42.2808	63.3651	44.4074
NM_077559	9483.68	9.45508	0.624143	15.1489	7.71e-52	1.1e-49	COLlagen(col-180)	25924.3	27070.8	3826.09	24.6112	38.1631	18.1998
NM_076297	2400.88	5.88989	0.390391	15.0871	1.97e-51	2.77e-49	hypothetical protein(F09F9.2)	5718.32	5876.99	2570.98	71.9405	102.968	64.0631
NM_076196	2821.92	7.62147	0.507581	15.0153	5.83e-51	8.12e-49	Warthog protein 6 N-product(wrt-6)	7509.49	7469.38	1867.11	28.3976	33.1227	24.0237
NM_066912	1292.44	4.17689	0.278883	14.9772	1.03e-50	1.43e-48	hypothetical protein(F43D9.1)	2570.33	2669.8	2108.65	173.541	124.57	107.743
NM_073272	217.56	4.42346	0.295558	14.9665	1.22e-50	1.66e-48	hypothetical protein(F15H10.8)	401.521	395.136	450.477	17.6696	19.4416	21.1117
NM_078024	2962.58	6.28122	0.419715	14.9654	1.23e-50	1.67e-48	Leucine-rich repeat-containing protein let-4(let-4)	6903.48	6423.59	4223.22	123.056	44.6436	57.5112
NM_070298	22249.8	8.72412	0.583912	14.9408	1.79e-50	2.39e-48	NOmpA Homolog (Drosophila nompA: no mechanoreceptor potential A)(noah-2)	53003.8	51923.5	28257.1	205.725	30.2424	78.6229
NM_073882	5769.09	6.54417	0.440226	14.8655	5.52e-50	7.3e-48	COLlagen(col-159)	14654.8	14919	4673.7	112.328	141.131	113.566
NM_071958	243.622	6.00054	0.406047	14.7779	2.03e-49	2.66e-47	hypothetical protein(Y58A7A.2)	446.301	517.628	475.668	11.9901	4.32035	5.82392
NM_072029	272.269	4.48496	0.304249	14.7411	3.51e-49	4.54e-47	hypothetical protein(C35A11.4)	467.198	566.361	530.496	29.0286	21.6017	18.9277
NM_062933	713.588	8.59719	0.585359	14.687	7.8e-49	1e-46	hypothetical protein(C56C10.4)	1768.78	1880.85	620.888	3.78634	5.0404	2.18397
NM_062758	242.594	5.9411	0.40511	14.6654	1.07e-48	1.36e-46	COLlagen(col-74)	546.308	521.579	364.531	10.0969	5.0404	8.00789
NM_068048	5068.86	-3.00771	0.205903	-14.6074	2.52e-48	3.13e-46	C-type LECtin(clec-76)	1244.87	1020.77	1098.04	8900.43	8435.48	9713.57
NM_078071	1042.66	4.77017	0.326542	14.6082	2.49e-48	3.13e-46	hypothetical protein(daf-6)	2300.17	2412.96	1321.79	81.4064	78.4863	61.1512
NM_075839	6542.82	7.72933	0.529875	14.5871	3.39e-48	4.18e-46	hypothetical protein(H42K12.3)	15886.2	16121.5	7065.38	109.804	25.202	48.7753
NM_062447	10283.6	-2.80167	0.193101	-14.5088	1.07e-47	1.3e-45	fatty Acid CoA Synthetase family(acs-11)	2610.64	2486.72	2642.11	16526.1	19715.9	17720
NM_064637	1419.88	4.53019	0.312521	14.4956	1.29e-47	1.56e-45	MLt-TeN (mlt-10) related(mltn-9)	3146.49	2772.54	2246.46	81.4064	120.25	152.15
NM_076216	3050.67	4.2085	0.291796	14.4227	3.72e-47	4.45e-45	hypothetical protein(T27A10.6)	6472.11	6647.5	4245.45	383.683	280.823	274.452
NM_064006	3065.04	8.05299	0.559565	14.3915	5.85e-47	6.93e-45	hypothetical protein(T06D8.10)	8169.24	7842.13	2310.18	39.7566	15.8413	13.1038
NM_001263848	1923.91	7.12422	0.495275	14.3844	6.49e-47	7.62e-45	hypothetical protein(F10D11.6)	5043.65	4929.98	1487.76	32.1839	32.4026	17.4718
NM_074468	16750.3	-6.07865	0.423869	-14.3409	1.22e-46	1.41e-44	fatty Acid CoA Synthetase family(acs-2)	308.977	372.745	783.889	44622.1	31544.3	22869.8
NM_077940	1934.91	5.92816	0.414174	14.3132	1.81e-46	2.09e-44	Ligand-Gated ion Channel(lgc-21)	4673.47	4927.34	1821.17	74.4647	52.5642	60.4232
NM_072059	909.137	9.23368	0.647324	14.2644	3.65e-46	4.17e-44	GRound-Like (grd related)(grl-1)	2441.97	2369.5	634.224	1.89317	3.60029	3.63995
NM_073001	200.778	5.41054	0.379598	14.2533	4.28e-46	4.84e-44	eLRR (extracellular Leucine-Rich Repeat) ONly(lron-2)	459.735	414.893	302.294	8.20374	10.0808	9.46387
NM_059116	699.025	6.37109	0.447395	14.2404	5.14e-46	5.72e-44	hypothetical protein(C30F8.3)	1715.05	1774.16	654.97	19.5628	15.1212	15.2878
NM_070199	966.711	7.55842	0.530771	14.2405	5.14e-46	5.72e-44	hypothetical protein(Y38H8A.1)	2422.56	2586.82	760.18	7.57269	15.1212	8.00789
NM_001269551	1473.23	6.1883	0.434973	14.2268	6.24e-46	6.89e-44	hypothetical protein(B0365.9)	3640.56	3477.2	1601.86	28.3976	30.9625	60.4232
NM_001136461	799.083	7.26589	0.511753	14.198	9.42e-46	1.03e-43	hypothetical protein(R07B1.13)	2058.36	2090.27	614.96	11.359	9.36075	10.1919
NM_073049	2101.95	4.02126	0.283595	14.1796	1.23e-45	1.33e-43	3-hydroxyanthranilate 3,4-dioxygenase(haao-1)	4446.59	4154.19	3279.29	252.423	181.455	297.748
NM_001027504	196.504	4.3118	0.305248	14.1256	2.64e-45	2.84e-43	Transmembrane cell adhesion receptor mua-3(mua-3)	410.477	360.891	351.194	19.5628	20.8817	16.0158
NM_001038393	559.403	5.98024	0.424145	14.0995	3.82e-45	4.07e-43	hypothetical protein(F32D1.11)	1503.09	1215.7	585.324	18.3007	19.4416	14.5598
NM_060678	1852.67	5.71403	0.40593	14.0764	5.3e-45	5.61e-43	hypothetical protein(C15C6.1)	4345.09	4451.86	2111.61	100.338	54.7244	52.4153
NM_001038348	454.833	6.45207	0.459048	14.0553	7.15e-45	7.49e-43	hypothetical protein(W09G12.10)	1106.05	1107.7	484.559	12.6211	11.5209	6.55191
NM_001265432	259.244	6.87133	0.489912	14.0256	1.09e-44	1.13e-42	hypothetical protein(Y105E8A.13)	585.117	617.729	339.34	3.15529	6.48052	3.63995
NM_077448	16736	8.41348	0.599941	14.0238	1.11e-44	1.15e-42	LiPocalin-Related protein(lpr-3)	40655.2	40169.5	19297.9	197.521	29.5224	66.2471
NM_068937	972.598	5.92071	0.422245	14.022	1.14e-44	1.17e-42	COLlagen(col-115)	2401.67	2436.67	902.436	29.6597	33.1227	32.0316
NM_067632	774.418	6.23086	0.445779	13.9775	2.14e-44	2.15e-42	hypothetical protein(Y55F3AM.14)	1641.91	1685.91	1258.08	35.9703	10.0808	14.5598
NM_073570	491.751	4.34946	0.311165	13.978	2.13e-44	2.15e-42	hypothetical protein(bus-18)	892.601	1105.06	815.008	53.0088	31.6825	53.1433
NM_077042	3351.19	7.603	0.545541	13.9366	3.79e-44	3.79e-42	hypothetical protein(H03E18.1)	7088.57	6928.05	5988.08	71.3095	15.1212	16.0158
NM_077027	1472.45	6.57643	0.472881	13.9072	5.73e-44	5.68e-42	SaPosin-like Protein family(spp-13)	3907.74	3707.69	1127.67	32.1839	25.9221	33.4875
NM_065953	1835.56	-6.3022	0.453392	-13.9001	6.33e-44	6.22e-42	hypothetical protein(C23G10.11)	53.7352	51.3677	32.6003	1789.05	3583.01	5503.6
NM_067488	1328.49	7.53954	0.542675	13.8933	6.96e-44	6.79e-42	DumPY: shorter than wild-type(dpy-9)	3234.56	3118.94	1575.19	27.7665	8.64069	5.82392
NM_063824	463.225	7.98171	0.575465	13.87	9.62e-44	9.32e-42	hypothetical protein(C07E3.10)	1250.84	1087.94	429.731	5.04846	2.88023	2.91196
NM_064674	2461.07	6.36562	0.459009	13.8682	9.87e-44	9.42e-42	CaDHerin family(cdh-7)	5669.06	5282.97	3637.9	104.755	31.6825	40.0395
NM_077870	429.17	5.34542	0.385446	13.8681	9.88e-44	9.42e-42	hypothetical protein(F54B11.10)	976.19	1039.21	497.896	23.3491	18.7215	19.6557
NM_066484	579.437	6.94418	0.501118	13.8574	1.15e-43	1.09e-41	Probable acyl-CoA dehydrogenase 6(acdh-6)	1423.98	1346.1	678.679	11.9901	12.961	2.91196
NM_001028300	197.267	6.55073	0.473572	13.8326	1.62e-43	1.52e-41	hypothetical protein(Y45F10D.14)	365.698	385.916	419.358	2.52423	7.92063	2.18397
NM_068206	555.716	8.14986	0.589459	13.826	1.78e-43	1.66e-41	COLlagen(col-111)	1446.37	1431.71	444.55	4.4174	2.88023	4.36794
NM_072153	308.251	3.69921	0.267684	13.8193	1.95e-43	1.8e-41	3 beta-hydroxysteroid dehydrogenase dhs-16(dhs-16)	570.19	600.606	546.796	53.0088	40.3232	38.5835
NM_069798	198.367	5.57464	0.403976	13.7994	2.57e-43	2.36e-41	TransThyretin-Related family domain(ttr-50)	417.94	362.208	385.276	3.78634	10.8009	10.1919
NM_069971	6842.28	6.68971	0.486899	13.7394	5.9e-43	5.38e-41	COLlagen(col-130)	18067	17802.2	4790.76	164.075	99.368	130.31
NM_075989	4596.34	6.05418	0.441621	13.709	8.97e-43	8.13e-41	hypothetical protein(F53B1.4)	11994.9	11502.4	3671.98	154.609	121.69	132.494
NM_071886	195.63	7.13193	0.521556	13.6743	1.45e-42	1.3e-40	hypothetical protein(R02F11.1)	410.477	445.186	309.703	1.89317	2.88023	3.63995
NM_063764	21601.6	-4.36938	0.319816	-13.6622	1.71e-42	1.53e-40	Galectin(lec-2)	1509.06	1571.32	2901.43	39650	43100.5	40877.4
NM_182273	11919	8.2593	0.609024	13.5615	6.77e-42	6.01e-40	Dauer or Aging adult Overexpression(dao-2)	28367.7	30035.6	12878.6	159.026	24.482	48.7753
NM_067689	566.952	3.41545	0.25241	13.5314	1.02e-41	8.99e-40	hypothetical protein(K03H6.2)	1162.77	1052.38	895.027	94.0275	111.609	85.9028
NM_070032	447.212	6.4965	0.480265	13.5269	1.08e-41	9.49e-40	hypothetical protein(T23F6.5)	989.623	1055.01	609.033	5.04846	18.0014	6.55191
NM_001028893	1154.53	-3.89657	0.288807	-13.4919	1.74e-41	1.52e-39	hypothetical protein(R02C2.7)	129.86	121.175	185.229	2594.28	1877.91	2018.72
NM_068731	2620.05	8.25729	0.612125	13.4895	1.8e-41	1.55e-39	hypothetical protein(C42D4.3)	6840.79	6957.03	1871.55	32.815	9.36075	8.73588
NM_058473	1840.58	5.60038	0.41575	13.4705	2.33e-41	2e-39	hypothetical protein(Y73E7A.8)	4406.29	4482.16	1932.31	104.755	61.2049	56.7832
NM_075081	8619.1	-5.97357	0.445598	-13.4057	5.6e-41	4.76e-39	Delta(9)-fatty-acid desaturase fat-5(fat-5)	305.992	343.768	160.038	27502.7	12478.6	10923.5
NM_071919	7706.13	8.77293	0.654749	13.3989	6.13e-41	5.19e-39	hypothetical protein(C02E7.6)	20352.2	21246.5	4532.92	66.8921	25.9221	12.3758
NM_058381	2032.11	5.66796	0.423207	13.3929	6.65e-41	5.59e-39	hypothetical protein(ZC123.1)	4769	5103.84	2084.94	111.066	58.3247	65.5191
NM_066733	3213.43	2.6137	0.195326	13.3812	7.78e-41	6.49e-39	Gex-3-interacting protein 13(gei-13)	5728.77	5829.57	5014.52	896.732	947.596	863.396
NM_077749	1239.42	6.59125	0.492675	13.3785	8.08e-41	6.7e-39	hypothetical protein(C05E7.2)	3356.96	3121.57	881.69	27.7665	22.3218	26.2076
NM_059108	197.073	4.07207	0.304962	13.3527	1.14e-40	9.4e-39	PHAryngeal gland Toxin-related(phat-2)	391.073	412.258	312.667	20.8249	22.3218	23.2957
NM_059455	179.745	4.20647	0.316041	13.3099	2.03e-40	1.66e-38	MAM (Meprin, A5-protein, PTPmu) domain protein(mam-8)	361.22	337.183	324.521	16.4075	15.8413	23.2957
NM_171877	7088.35	2.7222	0.205487	13.2476	4.66e-40	3.79e-38	Probable ornithine aminotransferase, mitochondrial(C16A3.10)	12314.3	12541.6	12076.9	1659.68	2127.77	1809.78
NM_072188	1505.8	-5.16776	0.394755	-13.0911	3.7e-39	2.99e-37	hypothetical protein(W06H8.2)	95.5293	102.735	45.9368	2327.34	4084.89	2378.34
NM_073083	2781.49	6.87782	0.525484	13.0885	3.83e-39	3.07e-37	COLlagen(col-146)	7179.62	7449.63	1918.97	46.0672	66.2453	28.3916
NM_058593	164.726	5.20105	0.399944	13.0044	1.15e-38	9.21e-37	hypothetical protein(Y23H5B.8)	373.161	349.037	240.057	9.46586	10.0808	6.55191
NM_061220	171.888	5.88984	0.454843	12.9492	2.38e-38	1.88e-36	hypothetical protein(F33H2.8)	391.073	347.72	275.621	8.20374	2.16017	6.55191
NM_078349	2758.66	7.13257	0.551545	12.932	2.97e-38	2.34e-36	hypothetical protein(F35B3.4)	7891.61	7141.42	1401.81	40.3877	40.3232	36.3995
NM_068214	1117.56	5.45425	0.422139	12.9205	3.45e-38	2.7e-36	hypothetical protein(bus-4)	2800.2	2671.12	1084.7	61.8436	51.1241	36.3995
NM_062893	208.444	6.14901	0.479977	12.811	1.42e-37	1.11e-35	Putative cuticle collagen 75(col-75)	447.793	521.579	263.766	3.78634	8.64069	5.09593
NM_071703	1379.93	-2.93356	0.229154	-12.8017	1.6e-37	1.23e-35	CYtochrome P450 family(cyp-34A10)	310.47	304.255	343.785	2791.8	2402.11	2127.19
NM_071917	1558.48	7.96528	0.622195	12.8019	1.6e-37	1.23e-35	hypothetical protein(H23N18.5)	4346.58	4301.71	665.343	12.6211	9.36075	15.2878
NM_062396	413.749	3.78821	0.296069	12.795	1.75e-37	1.34e-35	CYtochrome P450 family(cyp-23A1)	791.102	804.76	718.689	39.1255	69.1255	59.6952
NM_072825	1089.38	2.66248	0.208952	12.7421	3.45e-37	2.62e-35	hypothetical protein(F41E6.12)	1783.71	1783.38	2077.53	281.451	316.825	293.38
NM_069384	1960.04	4.21995	0.332326	12.6982	6.05e-37	4.57e-35	Zinc finger BED domain-containing protein 3(bed-3)	4255.53	4105.46	2800.66	263.782	136.091	198.741
NM_063179	7961	7.90967	0.623138	12.6933	6.44e-37	4.83e-35	WaRThog (hedgehog-like family)(wrt-10)	18502.8	18215.8	10850	144.512	20.1616	32.7596
NM_073342	4868.72	3.6635	0.289047	12.6744	8.2e-37	6.11e-35	hypothetical protein(F28H7.3)	9830.56	9985.08	7259.5	515.574	826.626	794.965
NM_073318	593.079	4.3828	0.348167	12.5882	2.45e-36	1.82e-34	hypothetical protein(T21C9.9)	1200.09	1331.61	863.908	47.9603	76.3261	38.5835
NM_077450	10115.9	8.04664	0.641343	12.5466	4.15e-36	3.06e-34	LiPocalin-Related protein(lpr-5)	23895.7	23193.2	13378	161.551	16.5613	50.2313
NM_067803	3343.32	7.07298	0.566079	12.4947	7.98e-36	5.85e-34	CaDHerin family(cdh-10)	7422.92	7080.83	5408.69	100.338	15.1212	32.0316
NM_001322632	4252.69	6.35778	0.508882	12.4936	8.09e-36	5.9e-34	Activated in Blocked Unfolded protein response(abu-13)	10306.7	10880.7	4021.69	176.696	64.0851	66.2471
NM_074336	579.677	6.17564	0.495104	12.4734	1.04e-35	7.56e-34	Hexosyltransferase(T09F5.1)	1129.93	1223.6	1077.29	23.9802	3.60029	19.6557
NM_060264	417.82	-3.57172	0.286447	-12.4691	1.1e-35	7.93e-34	hypothetical protein(Y106G6D.1)	79.1102	59.2704	56.3096	716.25	706.377	889.604
NM_068674	120.672	6.43212	0.516619	12.4504	1.39e-35	9.97e-34	Glycosyltransferase family 92 protein ZK381.2(ZK381.2)	228.375	226.545	260.802	2.52423	3.60029	2.18397
NM_063478	4517.56	-5.96699	0.484676	-12.3113	7.87e-35	5.61e-33	hypothetical protein(F46C5.1)	101.5	63.2217	262.284	9234.89	10298.3	7145.22
NM_001276789	406.662	5.7734	0.469285	12.3025	8.78e-35	6.22e-33	FiBrilliN homolog(fbn-1)	900.065	949.643	546.796	24.6112	6.48052	12.3758
NR_000961	9909.27	-3.14103	0.255498	-12.2937	9.79e-35	6.9e-33	ncRNA(rncs-1)	2276.28	2181.15	1595.93	18161.8	15078	20162.4
NM_001047814	1744.78	7.76563	0.633394	12.2604	1.48e-34	1.04e-32	hypothetical protein(R02E4.3)	4377.93	4749.53	1293.64	30.9218	5.0404	11.6478
NM_077986	872.213	8.74604	0.721097	12.1288	7.43e-34	5.18e-32	hypothetical protein(C11H1.5)	2350.92	2499.89	370.458	6.94163	2.16017	2.91196
NM_074084	178.193	6.47801	0.534966	12.1092	9.44e-34	6.54e-32	hypothetical protein(T08G5.3)	444.808	388.55	223.757	1.89317	3.60029	6.55191
NM_171124	1815.14	-2.51806	0.208637	-12.0691	1.54e-33	1.06e-31	DNA N6-methyl adenine demethylase(F09F7.7)	501.529	571.63	545.314	3398.87	2833.43	3040.09
NM_171263	583.747	4.43305	0.368254	12.038	2.24e-33	1.54e-31	C-type LECtin(clec-170)	1267.26	1401.42	678.679	42.2808	64.8052	48.0473
NM_068690	437.368	-4.49174	0.373225	-12.035	2.33e-33	1.59e-31	hypothetical protein(C06G3.3)	56.7205	32.928	22.2275	810.277	725.818	976.235
NM_064360	4614.4	4.20231	0.351195	11.9657	5.37e-33	3.64e-31	PaTched Related family(ptr-18)	9939.52	10120.7	6199.99	658.824	328.346	438.978
NM_067263	1843.39	4.1031	0.343592	11.9418	7.17e-33	4.84e-31	Alkylglycerol monooxygenase(agmo-1)	4261.5	4150.24	2040.48	227.181	181.455	199.469
NM_066857	1023.27	4.20377	0.352301	11.9323	8.03e-33	5.39e-31	hypothetical protein(T20G5.8)	1629.97	1506.78	2686.56	73.8337	128.89	113.566
NM_062088	136.212	4.76764	0.400242	11.9119	1.03e-32	6.85e-31	hypothetical protein(C17F4.2)	300.022	301.62	186.711	10.0969	9.36075	9.46387
NM_073899	3870.8	6.41627	0.539168	11.9003	1.18e-32	7.83e-31	COLlagen(col-161)	10333.6	10616	2006.4	82.6685	84.9668	101.191
NM_001269295	204.158	6.04511	0.508434	11.8897	1.34e-32	8.85e-31	hypothetical protein(C35A5.11)	506.007	430.698	269.693	1.89317	7.92063	8.73588
NM_070832	475.572	-5.46116	0.460218	-11.8665	1.77e-32	1.16e-30	Lipase(lipl-3)	23.8823	31.6109	7.40916	1053.87	1086.57	650.095
NM_063963	1124.78	6.50504	0.549684	11.8342	2.6e-32	1.7e-30	hypothetical protein(F33A8.7)	3088.28	2930.59	656.452	32.815	20.1616	20.3837
NM_076454	635.597	5.23526	0.442712	11.8254	2.88e-32	1.88e-30	hypothetical protein(ZC449.1)	1443.39	1529.18	742.398	32.1839	48.9639	17.4718
NM_063574	114.48	4.58489	0.388202	11.8106	3.44e-32	2.23e-30	hypothetical protein(C01G6.3)	198.522	223.91	237.093	10.728	10.8009	5.82392
NM_072822	4555.8	6.46305	0.547337	11.8082	3.54e-32	2.28e-30	GRounDhog (hedgehog-like family)(grd-5)	11887.4	11937.1	3203.72	46.6982	131.051	128.854
NM_071207	1582.16	-2.38954	0.202925	-11.7755	5.22e-32	3.34e-30	Nuclear hormone receptor family member nhr-18(nhr-18)	497.051	545.287	478.632	2557.67	2551.88	2862.46
NM_062317	299.688	5.01267	0.426215	11.7609	6.21e-32	3.94e-30	hypothetical protein(W06A11.1)	659.749	724.416	360.085	22.087	21.6017	10.1919
NM_074386	729.534	-2.84494	0.241902	-11.7607	6.22e-32	3.94e-30	CYtochrome P450 family(cyp-34A1)	194.044	177.811	163.002	1428.08	1100.97	1313.29
NM_063181	1083.01	7.55503	0.6427	11.7551	6.65e-32	4.19e-30	Cuticle collagen 6(rol-8)	2871.85	2772.54	819.453	18.9317	2.16017	13.1038
NM_070792	1067.12	3.86692	0.328977	11.7544	6.71e-32	4.2e-30	Downstream Of DAF-16 (regulated by DAF-16)(dod-19)	1968.8	2154.81	1868.59	159.026	169.934	81.5349
NM_076873	7065.28	8.10823	0.68982	11.7541	6.72e-32	4.2e-30	Cuticle collagen dpy-7(dpy-7)	17046	16835.4	8357.53	118.639	12.241	21.8397
NM_059257	1383.41	6.32831	0.539924	11.7207	9.98e-32	6.2e-30	PaTched Related family(ptr-10)	2701.69	2657.95	2839.19	67.5231	10.8009	23.2957
NM_071947	1106.83	4.12706	0.352662	11.7026	1.24e-31	7.65e-30	Carnitine Palmitoyl Transferase(cpt-4)	2379.28	2208.81	1693.73	159.657	128.89	70.615
NM_062919	166.499	4.93179	0.422883	11.6623	1.99e-31	1.22e-29	ABC transporter, class H(abch-1)	234.345	276.595	456.404	11.359	8.64069	11.6478
NM_073854	417.225	-2.99984	0.258302	-11.6137	3.51e-31	2.15e-29	hypothetical protein(F15B9.6)	88.066	106.687	82.9826	663.241	783.423	778.949
NM_075683	1594.84	6.15936	0.532906	11.5581	6.72e-31	4.1e-29	hypothetical protein(R57.2)	3743.55	3810.43	1883.41	84.5617	22.3218	24.7517
NM_075733	1334.75	5.29747	0.459644	11.5252	9.85e-31	5.98e-29	LiPocalin-Related protein(lpr-7)	3365.91	3402.12	1041.73	51.7467	73.4459	73.527
NR_101514	362.032	3.82213	0.333948	11.4453	2.48e-30	1.5e-28	ncRNA(Y65B4BM.2)	595.565	753.392	680.161	66.261	32.4026	44.4074
NM_062025	4061.65	-6.82662	0.597894	-11.4178	3.41e-30	2.05e-28	C-type LECtin(clec-3)	25.375	39.5136	148.183	5058.55	11879.5	7218.75
NM_063536	860.006	5.21863	0.457408	11.4091	3.76e-30	2.25e-28	hypothetical protein(T24B8.5)	2040.45	2224.61	760.18	58.6883	30.2424	45.8634
NM_066071	411.041	5.50459	0.483042	11.3957	4.39e-30	2.62e-28	hypothetical protein(F37A4.3)	804.535	1128.77	480.114	29.6597	11.5209	11.6478
NM_071918	4435.85	7.14281	0.626855	11.3947	4.44e-30	2.63e-28	hypothetical protein(C02E7.7)	11323.2	11984.5	3120.74	123.687	29.5224	33.4875
NM_062139	1703.76	6.38915	0.56401	11.3281	9.53e-30	5.62e-28	ShK domain and PerOxidase domain containing protein(skpo-2)	4171.94	4466.35	1464.05	73.2026	28.8023	18.1998
NM_070543	377.666	-4.6657	0.413117	-11.2939	1.41e-29	8.26e-28	hypothetical protein(K03D3.2)	40.3014	25.0253	20.7456	963.624	478.118	738.182
NM_001129209	568.421	3.19487	0.282899	11.2933	1.42e-29	8.27e-28	hypothetical protein(C29E4.15)	903.05	1033.94	1138.05	136.939	83.5267	115.022
NM_001028622	125.102	6.15273	0.545102	11.2873	1.52e-29	8.82e-28	hypothetical protein(F13A7.12)	323.904	262.107	154.111	2.52423	3.60029	4.36794
NM_071698	245.111	-3.83386	0.340778	-11.2503	2.31e-29	1.34e-27	CYtochrome P450 family(cyp-34A5)	37.3161	21.0739	38.5276	480.866	495.4	397.483
NM_072487	3295.08	-3.33816	0.297891	-11.206	3.81e-29	2.2e-27	hypothetical protein(C03G6.17)	489.587	480.749	809.08	5475.05	6901.03	5614.99
NM_076681	37122.8	-3.1262	0.278996	-11.2052	3.85e-29	2.21e-27	ASpartyl Protease(asp-14)	7284.11	6971.51	8633.15	50599.4	86054.1	63194.6
NM_063358	3191.36	5.52831	0.493825	11.1949	4.32e-29	2.47e-27	COLlagen(col-77)	8524.49	8196.43	2021.22	152.716	133.931	119.39
NM_069863	369.443	4.40444	0.393454	11.1943	4.35e-29	2.47e-27	hypothetical protein(ZK829.3)	925.44	713.879	477.15	23.3491	29.5224	47.3194
NM_072958	21397.9	-4.755	0.425371	-11.1785	5.2e-29	2.94e-27	hypothetical protein(F21C10.10)	1031.42	1027.35	2526.52	29852.8	40758.1	53191.3
NM_063379	537.549	5.61194	0.503722	11.1409	7.93e-29	4.47e-27	CUTiclin(cut-3)	1019.48	1065.55	1075.81	28.3976	30.9625	5.09593
NM_072979	2008.14	3.48823	0.313418	11.1296	9e-29	5.05e-27	PaTched Related family(ptr-1)	3751.02	4187.12	3125.18	435.429	224.658	325.412
NM_066655	859.436	5.08325	0.457161	11.1192	1.01e-28	5.65e-27	Putative fatty acid elongation protein 4(elo-4)	1964.32	2127.15	917.254	39.7566	30.2424	77.8949
NM_076442	1031.79	5.07852	0.45742	11.1025	1.22e-28	6.78e-27	hypothetical protein(M03F4.6)	2337.48	2506.48	1169.17	97.1828	36.7229	43.6794
NM_171054	3534.47	-3.59863	0.324775	-11.0804	1.56e-28	8.65e-27	Glutathione S-Transferase(gst-35)	595.565	553.19	468.259	4067.79	7680.86	7841.18
NM_075719	778.889	5.60168	0.50589	11.0729	1.7e-28	9.36e-27	Zinc metalloproteinase nas-38(nas-38)	1950.89	2079.73	548.278	22.7181	31.6825	40.0395
NM_062483	358.404	-3.8282	0.34656	-11.0463	2.28e-28	1.25e-26	Probable glutathione S-transferase 8(gst-8)	56.7205	44.7821	40.0095	468.244	771.182	769.486
NM_077524	3473.45	-4.13388	0.37429	-11.0446	2.33e-28	1.27e-26	hypothetical protein(C35C5.8)	268.676	310.84	543.832	4814.97	6039.84	8862.55
NM_001269539	475.655	4.78981	0.434159	11.0324	2.67e-28	1.45e-26	hypothetical protein(T16G1.2)	1040.37	1174.87	539.387	47.9603	31.6825	19.6557
NM_001038397	392.857	5.90572	0.535388	11.0307	2.72e-28	1.47e-26	hypothetical protein(F41F3.8)	1013.51	1047.11	257.839	12.6211	12.961	13.1038
NM_059421	1068.8	5.92733	0.537912	11.0191	3.09e-28	1.67e-26	COLlagen(col-58)	2730.05	2959.57	619.406	28.3976	31.6825	43.6794
NM_058910	2793.55	6.93378	0.630169	11.0031	3.69e-28	1.99e-26	hypothetical protein(R12E2.7)	7313.96	7194.11	2117.54	87.0859	14.4012	34.2155
NM_058894	388.318	2.66302	0.24247	10.9829	4.62e-28	2.47e-26	hypothetical protein(acd-1)	653.778	750.758	607.551	104.124	96.4877	117.206
NM_062501	912.796	-5.37096	0.489693	-10.968	5.45e-28	2.9e-26	Glutathione S-Transferase(gst-30)	65.6764	35.5622	28.1548	811.539	2336.59	2199.26
NM_076504	4216.24	4.53077	0.413815	10.9488	6.74e-28	3.57e-26	hypothetical protein(C26B9.3)	10282.8	10409.2	3556.4	374.217	336.987	337.787
NM_073807	2831.97	-2.49768	0.228402	-10.9355	7.8e-28	4.12e-26	hypothetical protein(ZC443.4)	847.822	807.394	900.954	4246.38	5718.7	4470.59
NM_062338	1384.89	3.1041	0.285979	10.8543	1.9e-27	1e-25	MeTHuselah (Drosophila aging-associated GPCR) homolog(mth-1)	2294.19	2199.59	2950.33	372.324	257.781	235.141
NM_076046	286.474	4.2288	0.390383	10.8324	2.42e-27	1.27e-25	hypothetical protein(R04B3.1)	656.764	651.974	323.039	27.7665	36.0029	23.2957
NM_001307734	3895	-2.35759	0.218152	-10.8071	3.19e-27	1.66e-25	Heme Responsive Gene(hrg-2)	1244.87	1247.31	1323.28	6084.02	5833.19	7637.34
NR_002635	3104.65	-2.44619	0.227904	-10.7334	7.09e-27	3.69e-25	ncRNA(C05D2.11)	1088.14	840.322	960.227	5615.15	5560.29	4563.77
NM_072513	813.742	-2.46006	0.22981	-10.7048	9.67e-27	5e-25	hypothetical protein(F25E5.4)	270.169	270.009	210.42	1327.11	1340.03	1464.72
NM_069398	1037.95	4.46063	0.417464	10.6851	1.2e-26	6.16e-25	MAM (Meprin, A5-protein, PTPmu) domain protein(mam-2)	2519.58	2432.72	1004.68	70.6784	79.2063	120.846
NM_001356636	200.554	3.63445	0.340694	10.6678	1.44e-26	7.39e-25		292.558	343.768	477.15	23.9802	34.5628	31.3036
NM_064500	503.746	2.52602	0.236975	10.6594	1.58e-26	8.06e-25	hypothetical protein(F08G2.5)	868.719	925.935	780.926	171.016	134.651	141.23
NM_065374	1049.3	-2.44411	0.230799	-10.5898	3.32e-26	1.69e-24	CYtochrome P450 family(cyp-25A1)	334.352	281.864	361.567	1731.62	1622.29	1964.12
NM_076531	5212.39	6.37803	0.60353	10.5679	4.2e-26	2.13e-24	hypothetical protein(bus-8)	13071.1	13143.5	4688.52	243.588	44.6436	82.9909
NM_069544	495.282	6.37245	0.60441	10.5433	5.46e-26	2.76e-24	hypothetical protein(T07G12.3)	1192.62	1107.7	635.706	4.4174	5.0404	26.2076
NM_001027318	2293.94	7.23397	0.687181	10.527	6.48e-26	3.25e-24	Homolog of Hedgehog AcylTransferase(hhat-1)	5497.41	5601.71	2573.94	59.3194	3.60029	27.6636
NM_069916	4903.01	2.92333	0.277689	10.5274	6.46e-26	3.25e-24	Prolyl 4-hydroxylase subunit alpha-2(phy-2)	9572.33	10207.7	6211.84	1279.78	1031.12	1115.28
NM_062307	111.997	5.66221	0.538571	10.5134	7.49e-26	3.74e-24	hypothetical protein(K07D4.6)	273.154	255.521	130.401	5.67951	5.0404	2.18397
NM_073542	372.18	3.31175	0.317533	10.4296	1.82e-25	9.03e-24	Protease Inhibitor I2 (Two)(piit-1)	758.263	788.955	481.595	73.8337	54.7244	75.711
NM_060530	282.912	4.85022	0.465689	10.4152	2.11e-25	1.05e-23	Nuclear Hormone Receptor family(nhr-113)	592.58	503.14	545.314	34.7081	10.0808	11.6478
NM_001029282	5294.65	6.32265	0.607351	10.4102	2.23e-25	1.1e-23	Inactive angiotensin-converting enzyme-related protein(acn-1)	12463.6	12358.5	6554.14	267.568	36.7229	87.3588
NM_059701	32178.5	-2.39886	0.231189	-10.3762	3.18e-25	1.56e-23	hypothetical protein(T28F4.5)	9072.29	9595.22	12106.6	49738	51615.9	60943
NM_072028	279.899	4.68858	0.452189	10.3686	3.44e-25	1.69e-23	hypothetical protein(C35A11.2)	622.433	601.924	392.686	33.446	19.4416	9.46387
NM_070522	116.458	-4.55398	0.440098	-10.3476	4.29e-25	2.09e-23	hypothetical protein(H25K10.4)	11.9412	9.21984	7.40916	234.122	199.456	236.597
NM_061462	126.245	-4.28193	0.415219	-10.3125	6.19e-25	3.01e-23	F-box C protein(fbxc-7)	10.4485	13.1712	13.3365	212.666	224.658	283.188
NM_071173	90.2043	3.64651	0.353746	10.3083	6.46e-25	3.13e-23	hypothetical protein(F22F7.3)	158.22	184.397	158.556	13.2522	12.241	14.5598
NM_059337	421.234	-3.21292	0.312076	-10.2953	7.4e-25	3.57e-23	RiNg Finger protein(rnf-1)	104.485	60.5875	81.5008	716.881	904.392	659.559
NM_067582	769.584	2.92315	0.284457	10.2763	9.02e-25	4.33e-23	hypothetical protein(F56B3.2)	1447.87	1659.57	972.082	171.648	183.615	182.726
NM_069626	678.599	3.11556	0.303386	10.2693	9.69e-25	4.64e-23	hypothetical protein(ZK596.3)	1370.25	1340.83	939.482	161.551	102.968	156.518
NM_071197	2105.89	-3.60623	0.351388	-10.2628	1.04e-24	4.94e-23	CYtochrome P450 family(cyp-32B1)	249.272	272.644	437.14	5146.9	3761.58	2767.82
NM_064198	14345.7	4.52962	0.442161	10.2443	1.26e-24	5.96e-23	hypothetical protein(Y57A10A.23)	34647.3	35495.1	12360	1647.06	933.195	991.522
NM_069480	750.767	4.72487	0.462016	10.2267	1.51e-24	7.13e-23	hypothetical protein(F01G10.9)	1855.36	1907.19	577.915	56.1641	44.6436	63.3351
NM_076877	1580.72	4.79863	0.469655	10.2174	1.66e-24	7.82e-23	hypothetical protein(F46C8.8)	3785.35	4206.88	1163.24	132.522	85.6869	110.654
NM_062988	248.353	3.06805	0.301122	10.1887	2.23e-24	1.05e-22	hypothetical protein(T13C2.2)	467.198	505.774	358.603	63.7368	51.1241	43.6794
NM_067308	453.267	-4.26004	0.418775	-10.1726	2.63e-24	1.23e-22	Protein-tyrosine-phosphatase(F54F12.1)	44.7793	21.0739	69.6461	957.314	685.495	941.291
NM_001027113	303.024	6.27508	0.617017	10.17	2.7e-24	1.26e-22	hypothetical protein(R12C12.10)	776.175	836.371	182.265	3.78634	10.0808	9.46387
NM_067007	4890.25	5.42467	0.533856	10.1613	2.95e-24	1.37e-22	COLlagen(col-92)	12332.2	12988.1	3353.39	126.211	337.707	203.837
NM_074689	4408.85	-4.12187	0.405865	-10.1558	3.12e-24	1.45e-22	Glutamate-gated chloride channel alpha(glc-1)	297.036	338.5	801.671	7358.13	8625.57	9032.17
NM_062710	3350.67	-2.22439	0.219194	-10.1481	3.38e-24	1.56e-22	EASAFGDIIGELKGKGLGGRMRF-amide(flp-27)	1082.17	1098.48	1363.29	5077.49	5483.24	5999.37
NM_070949	355.271	-2.57305	0.254026	-10.1291	4.11e-24	1.89e-22	hypothetical protein(T02B11.6)	88.066	100.101	118.547	614.019	572.446	638.447
NM_064805	307.891	5.93002	0.585507	10.128	4.15e-24	1.9e-22	hypothetical protein(F30H5.3)	792.594	845.591	179.302	8.8348	7.92063	13.1038
NM_059599	148.65	4.7908	0.473087	10.1267	4.21e-24	1.92e-22	CUTiclin-Like(cutl-6)	319.426	349.037	192.638	17.0385	6.48052	7.2799
NM_072604	1564.73	3.59138	0.355385	10.1056	5.22e-24	2.37e-22	GRound-Like (grd related)(grl-10)	3500.25	3432.41	1736.71	300.383	194.416	224.221
NM_001028011	366.673	5.21937	0.516555	10.1042	5.29e-24	2.4e-22	hypothetical protein(F36H1.11)	952.307	864.03	326.003	11.9901	14.4012	31.3036
NM_072055	6561.22	-2.15889	0.214205	-10.0786	6.87e-24	3.1e-22	hypothetical protein(hpo-15)	2264.34	2219.35	2719.16	9996.58	11906.2	10261.7
NM_062482	13089.7	-2.28828	0.227179	-10.0726	7.3e-24	3.28e-22	Probable glutathione S-transferase 7(gst-7)	4300.31	4474.25	4571.45	19137.4	26247.5	19807.2
NM_058618	445.992	-5.3562	0.531944	-10.0691	7.57e-24	3.39e-22	hypothetical protein(F40E3.5)	14.9264	9.21984	40.0095	1198.38	889.991	523.425
NM_078153	1472.48	-2.46217	0.245198	-10.0416	1e-23	4.47e-22	hypothetical protein(R03A10.5)	382.117	426.747	548.278	2266.76	2508.68	2702.3
NM_001136405	367.307	5.51338	0.549548	10.0326	1.1e-23	4.88e-22	CCR (yeast CCR4/NOT complex component) homolog(ccr-4)	938.873	927.252	290.439	12.6211	25.9221	8.73588
NM_070082	7042.91	-4.92916	0.491445	-10.0299	1.13e-23	4.99e-22	hypothetical protein(F55G11.2)	401.521	338.5	603.106	5544.47	22956.9	12413
NM_063071	75.0727	5.62417	0.561265	10.0205	1.24e-23	5.47e-22	CUTiclin-Like(cutl-5)	125.382	197.568	118.547	3.15529	3.60029	2.18397
NM_001027194	246.529	6.66844	0.667011	9.9975	1.56e-23	6.88e-22	hypothetical protein(T24F1.7)	679.153	661.194	124.474	5.67951	5.76046	2.91196
NM_072766	2144.13	-2.67119	0.267496	-9.98589	1.76e-23	7.71e-22	intestinal acid PHOsphatase(pho-6)	670.197	632.217	443.068	4097.45	3138.01	3883.83
NM_073358	649.656	5.00205	0.50109	9.98234	1.82e-23	7.96e-22	hypothetical protein(D1054.11)	1655.34	1696.45	428.249	44.8051	39.6032	33.4875
NM_070094	105.145	5.01188	0.502146	9.98092	1.85e-23	8.05e-22	hypothetical protein(F49E11.2)	231.36	237.082	143.738	10.728	4.32035	3.63995
NM_001028529	218.29	4.99553	0.500585	9.97938	1.88e-23	8.15e-22	hypothetical protein(C35A5.10)	573.176	508.408	188.193	8.8348	15.8413	15.2878
NM_059471	230.619	4.76755	0.478201	9.96976	2.07e-23	8.95e-22	Protein-tyrosine-phosphatase(C55B7.3)	492.573	611.143	231.166	22.087	17.2814	9.46387
NM_064850	1481.43	4.13552	0.415123	9.96216	2.23e-23	9.63e-22	hypothetical protein(T17H7.7)	3568.91	3435.05	1406.26	190.579	177.134	110.654
NM_073245	5528.05	6.53543	0.660203	9.89913	4.2e-23	1.81e-21	COLlagen(col-149)	12957.6	12697	7160.21	270.092	38.8831	44.4074
NM_063397	195.895	4.80725	0.485902	9.89345	4.44e-23	1.9e-21	CHiTinase(cht-2)	422.418	478.114	234.129	8.20374	23.0418	9.46387
NM_067669	1441.63	5.73583	0.579883	9.89137	4.54e-23	1.94e-21	COLlagen(col-104)	3770.42	3822.28	897.99	89.6101	38.8831	30.5756
NM_062351	841.284	3.7907	0.384308	9.8637	5.98e-23	2.55e-21	hypothetical protein(C01F1.5)	1876.25	1959.87	871.317	105.387	90.7273	144.142
NM_069966	5226.01	3.06213	0.31064	9.85749	6.36e-23	2.7e-21	fatty Acid CoA Synthetase family(acs-20)	10779.9	10638.4	6585.26	1413.57	1023.92	915.084
NM_075438	155.976	5.26286	0.534353	9.84903	6.92e-23	2.93e-21	hypothetical protein(Y116F11B.2)	362.713	404.356	145.22	11.9901	6.48052	5.09593
NM_070066	696.113	4.787	0.486263	9.84446	7.24e-23	3.05e-21	hypothetical protein(C32H11.5)	1768.78	1703.04	558.651	30.2907	51.1241	64.7911
NM_073048	390.765	3.9218	0.399031	9.82831	8.5e-23	3.57e-21	Sugar transporter SWEET(swt-5)	740.352	890.373	569.024	69.4163	25.9221	49.5033
NM_001028971	1372.85	4.24591	0.432099	9.82624	8.68e-23	3.63e-21	hypothetical protein(T19A5.3)	3100.22	3419.24	1305.49	194.997	113.049	104.103
NM_065036	222.267	6.27532	0.639754	9.80896	1.03e-22	4.3e-21	CHiTinase(cht-4)	577.653	607.192	131.883	8.20374	5.76046	2.91196
NM_065203	2213.63	1.83886	0.187994	9.78147	1.35e-22	5.62e-21	SET (trithorax/polycomb) domain containing(set-27)	3277.85	3461.39	3640.86	971.197	1005.92	924.547
NM_072981	810.787	-2.87994	0.294938	-9.76454	1.6e-22	6.62e-21	hypothetical protein(C24B5.4)	168.669	152.786	260.802	1299.35	1602.85	1380.27
NM_001038459	920.079	-2.35326	0.241126	-9.75947	1.68e-22	6.94e-21	NemaToCin (vasopressin-like peptide)(ntc-1)	301.514	356.939	244.502	1500.65	1555.32	1561.54
NM_063116	421.245	3.93294	0.403361	9.75043	1.84e-22	7.56e-21	hypothetical protein(C30G12.4)	1003.06	949.643	419.358	46.6982	43.9235	64.7911
NM_058494	2492.82	2.58167	0.265391	9.7278	2.3e-22	9.42e-21	hypothetical protein(Y71G12B.6)	4618.24	4557.23	3640.86	850.034	741.659	548.905
NM_074076	5823.98	-3.11593	0.320571	-9.71996	2.48e-22	1.01e-20	dietary restriction over expressed(droe-4)	940.366	978.62	1695.22	10427.6	12220.8	8681.28
NM_065028	2147.79	2.66658	0.274872	9.70119	2.98e-22	1.22e-20	Chaperonin homolog Hsp-60, mitochondrial(hsp-60)	3898.79	4048.83	3185.94	719.405	594.048	439.706
NM_077586	214.374	5.46774	0.563818	9.69771	3.08e-22	1.25e-20	hypothetical protein(Y62H9A.6)	552.278	567.679	137.81	8.20374	10.0808	10.1919
NM_066551	7199.82	6.14779	0.634675	9.68651	3.44e-22	1.39e-20	hypothetical protein(F44E2.4)	15457.8	14685.9	12454.8	443.002	51.1241	106.287
NM_182455	10623.6	4.68974	0.484306	9.68341	3.55e-22	1.43e-20	COLlagen(col-169)	27166.1	27264.4	6933.49	794.501	938.955	644.271
NM_067008	13974.6	4.58748	0.473904	9.6802	3.66e-22	1.47e-20	COLlagen(col-93)	33193.4	34212.2	13093.5	574.262	1592.77	1181.53
NM_058687	1356.92	6.34519	0.655639	9.67787	3.74e-22	1.5e-20	COLlagen(col-48)	3792.81	3553.59	696.461	62.4747	18.7215	17.4718
NM_063565	388.132	5.56658	0.575699	9.66925	4.07e-22	1.63e-20	Activated in Blocked Unfolded protein response(abu-14)	1046.34	1006.28	228.202	23.3491	12.241	12.3758
NM_058487	1046.93	2.33527	0.241667	9.66314	4.32e-22	1.72e-20	Mitochondrial Processing Peptidase Alpha(mppa-1)	1712.06	1982.26	1548.51	392.518	353.548	292.652
NM_077601	34919.2	2.2147	0.229425	9.65329	4.76e-22	1.89e-20	Probable S-adenosylmethionine synthase 1(sams-1)	62282.1	63474.6	46622.9	12886.2	12924.3	11325.3
NM_001027110	342.324	5.84038	0.60542	9.64682	5.07e-22	2.01e-20	Zinc metalloproteinase nas-23(nas-23)	885.138	815.297	318.594	23.3491	7.20058	4.36794
NM_064652	7698.09	6.40429	0.664237	9.64157	5.34e-22	2.11e-20	hypothetical protein(C09F9.2)	16477.3	16507.5	12665.2	414.605	46.0837	77.8949
NM_071353	1001.25	-2.87043	0.297868	-9.63657	5.6e-22	2.21e-20	DeHydrogenases, Short chain(dhs-15)	291.066	271.327	160.038	1750.55	1906.71	1627.79
NM_077157	217.916	4.73104	0.492308	9.60991	7.26e-22	2.85e-20	Patterned Expression Site(pes-8)	464.212	590.07	205.975	23.3491	12.241	11.6478
NM_072974	1510.6	6.57123	0.683924	9.60813	7.39e-22	2.89e-20	Putative cuticle collagen 145(col-145)	4168.96	4391.28	408.986	27.1355	43.9235	23.2957
NM_076230	6555.02	-1.76864	0.184177	-9.60291	7.77e-22	3.03e-20	Protein snet-1(snet-1)	2927.08	2892.39	3104.44	9617.31	10732.5	10056.5
NM_066653	9381.68	-2.66381	0.278737	-9.55673	1.22e-21	4.71e-20	Transthyretin-like protein 5(ttr-5)	2989.77	2884.49	1797.46	15893.2	14884.3	17840.9
NM_074926	2644.02	4.36716	0.456963	9.55692	1.21e-21	4.71e-20	hypothetical protein(T05E12.6)	6019.84	6177.29	2934.03	330.674	288.743	113.566
NM_065815	142.15	4.6383	0.485982	9.54419	1.37e-21	5.3e-20	hypothetical protein(F54E7.6)	310.47	368.793	140.774	12.6211	12.961	7.2799
NM_072359	842.482	3.11185	0.326287	9.53716	1.47e-21	5.66e-20	PaTched Related family(ptr-15)	1795.65	1718.84	1016.54	218.346	154.092	151.422
NM_001268909	1066.92	2.44713	0.257128	9.51718	1.78e-21	6.84e-20	yeast SEC homolog(sec-61)	1904.61	1925.63	1579.63	409.556	294.504	287.556
NM_071509	491.865	5.24366	0.55149	9.50816	1.94e-21	7.44e-20	hypothetical protein(F35F10.6)	1286.66	1244.68	343.785	15.1454	20.8817	40.0395
NM_059519	4347.21	-2.99219	0.315009	-9.49876	2.12e-21	8.11e-20	hypothetical protein(T23B3.6)	940.366	928.569	1043.21	5196.76	7375.55	10598.8
NM_069571	8771.23	-4.95668	0.522079	-9.49413	2.22e-21	8.46e-20	Dimethylaniline monooxygenase [N-oxide-forming](fmo-2)	701.543	694.122	245.984	7226.24	18698.5	25061.1
NM_001026855	211.332	-4.41122	0.464707	-9.49247	2.26e-21	8.57e-20	SLC (SoLute Carrier) homolog(slc-36.5)	5.97058	19.7568	31.1185	369.799	481.719	359.627
NM_065250	138.936	3.72641	0.392606	9.49148	2.28e-21	8.62e-20	CUTiclin-Like(cutl-25)	270.169	204.154	300.812	20.1938	26.6421	11.6478
NM_073357	553.677	5.86399	0.618072	9.48755	2.37e-21	8.93e-20	hypothetical protein(D1054.10)	1510.56	1533.13	222.275	17.0385	22.3218	16.7438
NM_072273	185.344	3.29083	0.347613	9.46694	2.88e-21	1.08e-19	hypothetical protein(ZK1055.4)	331.367	389.867	287.475	26.5044	28.8023	48.0473
NM_171042	522.831	2.83684	0.300064	9.45413	3.26e-21	1.22e-19	hypothetical protein(Y62F5A.9)	889.616	919.349	942.445	86.4548	139.691	159.43
NM_063892	241.17	4.54311	0.481704	9.43133	4.05e-21	1.51e-19	CUTiclin-Like(cutl-9)	470.183	541.336	376.385	35.9703	13.6811	9.46387
NM_075897	1081.88	3.64263	0.386204	9.43187	4.03e-21	1.51e-19	WaRThog (hedgehog-like family)(wrt-9)	2468.83	2478.82	1062.47	176.065	124.57	180.542
NM_071203	89.6024	4.73344	0.5023	9.42353	4.36e-21	1.62e-19	Nucleotide Sugar TransPorter family(nstp-8)	208.97	206.788	102.246	4.4174	8.64069	6.55191
NM_071307	2756.83	-3.18192	0.338624	-9.39661	5.63e-21	2.09e-19	hypothetical protein(C29G2.6)	652.286	608.509	380.831	6604.01	4636.45	3658.88
NM_076346	281.443	3.15226	0.335476	9.39638	5.65e-21	2.09e-19	COLlagen(col-165)	535.859	617.729	364.531	70.6784	54.7244	45.1354
NM_062318	680.931	5.3188	0.566135	9.39494	5.73e-21	2.11e-19	hypothetical protein(R11F4.3)	1679.23	1651.67	654.97	44.174	46.0837	9.46387
NM_064297	146.936	5.20721	0.5551	9.38068	6.55e-21	2.41e-19	Nematode Specific Peptide family, group E(nspe-7)	367.191	339.817	151.147	3.15529	7.20058	13.1038
NM_001263792	132.836	3.4938	0.372861	9.37025	7.24e-21	2.65e-19	CUTiclin-Like(cutl-8)	253.75	273.961	204.493	26.5044	25.202	13.1038
NM_001356913	330.09	3.28264	0.350357	9.3694	7.29e-21	2.67e-19		511.977	562.41	721.652	66.261	38.1631	80.0789
NM_064635	5223.51	3.17859	0.339281	9.36862	7.35e-21	2.68e-19	hypothetical protein(F19H8.2)	10924.7	10789.8	6509.69	1404.73	800.704	911.444
NM_063750	3263.71	3.26896	0.349612	9.35023	8.75e-21	3.18e-19	Thymidylate kinase(dtmk-1)	7451.28	6938.59	3351.9	667.027	535.003	638.447
NM_077735	898.233	-2.2309	0.238668	-9.34729	8.99e-21	3.26e-19	AntiBacterial Factor related(abf-5)	332.86	306.889	306.739	1233.09	1509.24	1700.58
NM_076192	191.868	5.74065	0.614228	9.34611	9.09e-21	3.29e-19	hypothetical protein(ZK813.3)	485.109	529.482	115.583	9.46586	7.20058	4.36794
NM_062455	1229.09	4.13635	0.442649	9.34454	9.23e-21	3.32e-19	hypothetical protein(F26G1.5)	3013.65	2888.44	1075.81	165.968	142.571	88.0868
NM_076634	162.009	4.19993	0.450019	9.33279	1.03e-20	3.7e-19	hypothetical protein(T13C5.3)	376.146	375.379	170.411	18.9317	10.8009	20.3837
NM_078222	1292.29	3.88975	0.416792	9.33258	1.03e-20	3.7e-19	O-acyltransferase(mboa-1)	2695.72	2715.9	1852.29	213.928	200.896	74.983
NM_076048	942.483	3.7125	0.398091	9.32574	1.1e-20	3.94e-19	hypothetical protein(R04B3.3)	2230.01	2171.93	852.053	119.901	132.491	148.51
NM_061044	567.304	-2.05771	0.220703	-9.32345	1.13e-20	4.01e-19	INSulin related(ins-26)	241.808	216.008	201.529	947.848	929.594	867.036
NM_072354	393.688	2.79118	0.299439	9.32136	1.15e-20	4.08e-19	LIPase Like(lipl-6)	770.205	699.39	594.215	90.2412	77.7662	130.31
NM_058375	556.46	3.88276	0.416601	9.32009	1.16e-20	4.12e-19	hypothetical protein(Y18H1A.9)	1346.37	1248.63	531.978	90.2412	68.4055	53.1433
NM_058635	234.911	3.52197	0.37824	9.31146	1.26e-20	4.44e-19	Serine/threonine-protein kinase plk-2(plk-2)	528.396	516.311	251.911	39.7566	39.6032	33.4875
NM_066099	144.138	5.20529	0.559024	9.3114	1.26e-20	4.44e-19	hypothetical protein(K04C2.5)	314.948	418.844	108.174	6.94163	8.64069	7.2799
NM_076194	363.857	6.26303	0.673382	9.30086	1.39e-20	4.89e-19	hypothetical protein(ZK813.1)	1037.39	991.791	125.956	11.359	8.64069	8.00789
NM_061262	65.1529	4.12664	0.44532	9.26669	1.92e-20	6.73e-19	hypothetical protein(C50D2.1)	113.441	129.078	127.438	10.0969	5.0404	5.82392
NM_076571	392.539	3.37894	0.364726	9.26434	1.96e-20	6.86e-19	hypothetical protein(F46G11.2)	810.506	792.906	545.314	70.6784	93.6075	42.2234
NM_171746	414.072	-2.71359	0.293211	-9.25471	2.15e-20	7.48e-19	ASparagiNe Synthetase(asns-2)	104.485	102.735	121.51	561.01	889.271	705.422
NM_070650	4337.61	-1.75217	0.189425	-9.24996	2.25e-20	7.8e-19	FMRF-Like Peptide(flp-17)	2027.01	1950.65	1979.73	6134.51	7135.77	6797.97
NM_072934	1226.81	3.87015	0.418856	9.23981	2.47e-20	8.56e-19	hypothetical protein(bus-1)	2040.45	2177.2	2671.74	87.7169	121.69	262.076
NM_076957	1567.83	-3.13505	0.339493	-9.23452	2.59e-20	8.97e-19	hypothetical protein(C18A11.1)	337.338	318.743	305.257	1941.13	2384.83	4119.7
NM_076605	194.494	3.59156	0.38972	9.21574	3.09e-20	1.07e-18	hypothetical protein(C09B8.4)	458.242	403.039	216.347	32.815	23.7619	32.7596
NM_077355	259.885	4.66221	0.506151	9.21111	3.23e-20	1.11e-18	hypothetical protein(C33D3.3)	617.955	684.902	197.084	14.5143	25.202	19.6557
NM_001029782	393.124	2.87136	0.312094	9.20032	3.57e-20	1.22e-18	Nuclear hormone receptor family member nhr-91(nhr-91)	741.844	787.637	545.314	68.1542	104.408	111.382
NM_063861	10139.6	2.17746	0.236687	9.19974	3.59e-20	1.23e-18	myelin regulatory factor related(myrf-1)	17241.5	17526.9	15055.4	4466.62	3266.9	3280.32
NM_001027181	63.7705	4.53851	0.494862	9.17126	4.68e-20	1.59e-18	C. Elegans Homeobox(ceh-99)	104.485	129.078	133.365	6.31057	7.20058	2.18397
NM_074277	3201.05	-2.16433	0.236034	-9.16954	4.75e-20	1.62e-18	Zinc MetalloProtease(zmp-4)	1189.64	1218.34	1095.07	5636.6	5882.15	4184.49
NM_075704	5676.17	4.00484	0.436791	9.16877	4.78e-20	1.62e-18	Acid Alpha Glucosidase Relate(aagr-4)	11741.1	11846.2	8473.12	1136.53	501.16	358.899
NM_073589	1219.92	-4.43766	0.486298	-9.12539	7.15e-20	2.42e-18	SULfate Permease family(sulp-5)	70.1543	61.9046	191.156	1425.56	2560.53	3010.24
NM_074662	701.826	2.82036	0.309662	9.10788	8.4e-20	2.83e-18	hypothetical protein(F44G3.10)	1261.28	1328.97	1098.04	114.221	195.136	213.301
NM_001047697	103.611	3.4245	0.37655	9.09439	9.51e-20	3.2e-18	hypothetical protein(bus-19)	214.941	204.154	149.665	18.9317	21.6017	12.3758
NM_073736	8882.34	-1.85057	0.203519	-9.09289	9.64e-20	3.24e-18	hypothetical protein(T28H10.3)	4095.82	4143.66	3329.68	13658.6	13737.3	14329
NM_001083208	1436.53	-3.31928	0.365161	-9.08989	9.91e-20	3.32e-18	hypothetical protein(F13E9.15)	274.647	181.762	328.967	3629.84	2397.79	1806.14
NM_077585	382.194	6.17976	0.679954	9.08849	1e-19	3.35e-18	hypothetical protein(Y62H9A.5)	1074.7	1052.38	134.847	8.8348	15.1212	7.2799
NM_171697	172.033	4.98175	0.548475	9.08292	1.06e-19	3.52e-18	hypothetical protein(T13C5.7)	455.257	426.747	118.547	11.359	8.64069	11.6478
NM_069267	334.692	-3.88162	0.427786	-9.07375	1.15e-19	3.82e-18	Heat Shock Protein(hsp-12.6)	32.8382	64.5389	29.6366	540.816	454.356	885.964
NM_077053	767.027	2.89978	0.319623	9.07251	1.16e-19	3.85e-18	hypothetical protein(F18E9.4)	1622.5	1473.86	961.709	135.677	197.296	211.117
NM_001026965	102.418	6.08587	0.671519	9.06285	1.27e-19	4.2e-18	hypothetical protein(F33A8.10)	307.485	222.593	75.5734	3.78634	2.16017	2.91196
NM_071386	491.235	-4.09545	0.452546	-9.0498	1.43e-19	4.72e-18	hypothetical protein(C31B8.4)	26.8676	90.8812	44.455	1114.45	658.853	1011.91
NM_073841	1279.34	3.23452	0.357449	9.04891	1.44e-19	4.74e-18	MercaptoPyruvate SulfurTransferase homolog(mpst-7)	2761.39	2531.5	1646.32	348.975	210.977	176.902
NM_076558	746.745	2.82488	0.312259	9.04661	1.47e-19	4.83e-18	hypothetical protein(W01C8.5)	1391.14	1468.59	1066.92	239.171	184.335	130.31
NM_065316	2222.75	3.31019	0.365925	9.04608	1.48e-19	4.84e-18	CRAL-TRIO domain-containing protein C34C12.6(C34C12.6)	4204.78	4342.54	3568.25	624.116	341.307	255.525
NM_064939	7783.49	3.94241	0.436295	9.03612	1.62e-19	5.29e-18	CaDHerin family(cdh-12)	16569.8	17119.9	10159.4	1597.21	576.046	678.487
NM_062334	1276.91	-1.95335	0.216202	-9.03481	1.64e-19	5.34e-18	hypothetical protein(R03H10.1)	532.874	489.968	549.76	2191.03	1771.34	2126.46
NM_059141	188.99	2.97588	0.329574	9.02947	1.73e-19	5.6e-18	BROther (Drosophila tx factor partner) homolog(bro-1)	337.338	313.474	355.64	58.6883	32.4026	36.3995
NM_073978	431.055	-2.11867	0.234708	-9.02683	1.77e-19	5.72e-18	hypothetical protein(H37A05.2)	165.684	154.103	164.483	783.773	670.374	647.911
NM_076835	93.5599	-4.66028	0.516412	-9.02434	1.81e-19	5.83e-18	SaPosin-like Protein family(spp-6)	7.46322	7.90272	5.92733	180.482	136.091	223.493
NM_001268528	559.87	-2.24659	0.249647	-8.99909	2.28e-19	7.33e-18	DeHydrogenases, Short chain(dhs-31)	167.176	179.128	238.575	963.624	906.553	904.164
NM_061312	356.56	4.65951	0.518545	8.98575	2.57e-19	8.25e-18	CalPoNin(cpn-2)	789.609	900.91	367.494	31.5529	39.6032	10.1919
NM_073960	2768.3	-1.75123	0.194971	-8.98202	2.66e-19	8.51e-18	Probable complex I intermediate-associated protein 30, mitochondrial(nuaf-1)	1195.61	1302.63	1305.49	3906.87	4474.44	4424.72
NM_071644	753.019	3.26181	0.36324	8.97978	2.71e-19	8.67e-18	hypothetical protein(R08E5.3)	1565.78	1572.64	952.818	93.3965	192.975	140.502
NM_067371	246.089	6.32268	0.705528	8.96163	3.2e-19	1.02e-17	BLIstered cuticle(bli-5)	698.558	620.363	139.292	3.78634	2.16017	12.3758
NM_069172	5292.74	-2.38548	0.26638	-8.9552	3.39e-19	1.08e-17	DOMON domain-containing protein Y73F4A.2(Y73F4A.2)	1574.74	1456.73	2070.12	7512.74	8430.44	10711.6
NM_078248	113.182	3.57876	0.399686	8.95391	3.43e-19	1.09e-17	Intermediate filament protein ifa-3(ifa-3)	237.33	238.399	151.147	23.9802	14.4012	13.8318
NM_065732	212.651	4.60548	0.514466	8.95196	3.49e-19	1.1e-17	hypothetical protein(F52C9.5)	473.168	467.577	284.512	5.04846	23.7619	21.8397
NM_001268392	858.28	2.45104	0.273859	8.94999	3.56e-19	1.12e-17	hypothetical protein(F21D5.3)	1413.53	1435.66	1504.06	212.035	347.068	237.325
NM_065722	2219.47	-3.5451	0.396203	-8.94768	3.63e-19	1.14e-17	hypothetical protein(ZC395.5)	244.794	271.327	534.941	3328.83	3293.54	5643.38
NM_059245	730.653	4.39183	0.491573	8.93423	4.1e-19	1.28e-17	hypothetical protein(F46F11.7)	2013.58	1693.82	477.15	62.4747	62.645	74.255
NM_063841	1299.43	3.66195	0.409863	8.93459	4.09e-19	1.28e-17	CUTiclin(cut-4)	3062.91	2949.03	1213.62	146.405	177.854	246.789
NM_059708	898.101	3.77051	0.422089	8.93297	4.15e-19	1.3e-17	Zinc metalloproteinase nas-36(nas-36)	1962.83	2162.71	895.027	104.755	88.5671	174.718
NM_170935	3088.06	1.85846	0.208341	8.9203	4.65e-19	1.45e-17	hypothetical protein(Y105E8A.3)	5100.37	4891.78	4531.44	1502.55	1308.34	1193.9
NM_063135	2314.19	2.48148	0.278857	8.89877	5.65e-19	1.76e-17	Heat Shock Protein(hsp-4)	3779.38	3791.99	4205.44	870.859	738.059	499.401
NM_076935	373.332	-2.16109	0.242938	-8.89563	5.81e-19	1.8e-17	2 (Zwei) IG domain protein(zig-3)	141.801	150.152	117.065	588.145	647.332	595.496
NM_063559	601.93	3.87894	0.436502	8.88641	6.31e-19	1.95e-17	RNA-binding protein sym-2(sym-2)	1073.21	1170.92	1138.05	133.784	43.2035	52.4153
NM_065510	2775.1	-1.90638	0.214742	-8.8775	6.84e-19	2.11e-17	INSulin related(ins-17)	1235.91	1280.24	989.864	4297.5	4243.3	4603.81
NM_076615	2604.72	5.48761	0.619089	8.86401	7.72e-19	2.37e-17	hypothetical protein(C45B2.2)	6751.23	6885.9	1650.76	214.559	72.0058	53.8713
NM_077583	127.059	5.98701	0.6754	8.86439	7.69e-19	2.37e-17	hypothetical protein(Y62H9A.3)	295.544	367.476	87.4281	2.52423	7.20058	2.18397
NM_073391	5995.16	-1.87484	0.211756	-8.85381	8.46e-19	2.58e-17	hypothetical protein(F17C11.2)	2438.98	2347.11	2920.69	8950.91	9017.28	10296
NR_147816	835.734	-1.84366	0.208226	-8.85412	8.43e-19	2.58e-17		347.786	346.402	398.613	1240.66	1343.63	1337.32
NM_071350	1844.32	-3.93537	0.44523	-8.83897	9.66e-19	2.94e-17	hypothetical protein(R05D8.7)	208.97	198.885	271.175	1571.96	5512.76	3302.16
NM_001026660	260.98	4.68156	0.531017	8.81622	1.18e-18	3.6e-17	GRounDhog (hedgehog-like family)(grd-15)	655.271	688.853	163.002	18.9317	19.4416	20.3837
NM_072419	194.603	-4.82486	0.548229	-8.80081	1.36e-18	4.12e-17	UDP-GlucuronosylTransferase(ugt-36)	7.46322	14.4883	17.782	616.543	303.864	207.477
NM_171428	751.963	3.04884	0.346665	8.79477	1.43e-18	4.34e-17	hypothetical protein(F11E6.9)	1477.72	1670.11	877.245	120.532	198.736	167.438
NM_001029402	88.3022	4.22403	0.481034	8.78116	1.62e-18	4.89e-17	hypothetical protein(F14F3.4)	213.448	197.568	91.8736	8.8348	10.0808	8.00789
NM_001129722	157.547	3.43065	0.39109	8.77202	1.75e-18	5.27e-17	hypothetical protein(ZK662.6)	356.742	318.743	189.675	31.5529	18.7215	29.8476
NM_076113	8946.63	-1.76382	0.20107	-8.77217	1.75e-18	5.27e-17	SVPGVLRF-amide 3(flp-18)	4345.09	4251.66	3614.19	13058.5	13627.1	14783.3
NM_075619	27569.3	-1.58842	0.181092	-8.77138	1.76e-18	5.29e-17	Seven B Two (mammalian 7BT prohormone convertase chaperone) homolog(sbt-1)	13965.2	13687.5	13626.9	42702.4	43014.8	38418.9
NM_182404	112.209	3.2776	0.375149	8.7368	2.4e-18	7.17e-17	hypothetical protein(C10F3.7)	234.345	183.08	192.638	13.2522	26.6421	23.2957
NM_071360	2314.32	2.46355	0.282941	8.70694	3.12e-18	9.31e-17	hypothetical protein(F54E2.1)	4370.46	4195.03	3188.9	524.408	819.426	787.685
NR_024311	304.805	-2.55742	0.29373	-8.70672	3.13e-18	9.31e-17	Prion-like-(Q/N-rich)-domain-bearing protein(pqn-53)	82.0955	69.8073	114.101	544.602	550.124	468.098
NM_073371	208.249	4.3033	0.49548	8.68511	3.78e-18	1.12e-16	hypothetical protein(F32D8.3)	455.257	507.091	226.72	13.2522	12.961	34.2155
NM_001027302	15688.2	-2.32287	0.26756	-8.68168	3.9e-18	1.15e-16	Peroxisomal catalase 1(ctl-2)	5200.37	4656.02	5823.6	32446.4	26025	19977.5
NM_063769	976.79	2.32286	0.267556	8.68179	3.9e-18	1.15e-16	Procollagen-lysine,2-oxoglutarate 5-dioxygenase(let-268)	1712.06	1597.67	1575.19	417.129	300.984	257.708
NM_073808	2404.15	-3.64558	0.4214	-8.65111	5.1e-18	1.5e-16	UDP-glucuronosyltransferase(ugt-18)	256.735	258.155	552.723	2740.68	4725.74	5890.9
NM_073595	1519.9	4.84931	0.561378	8.63822	5.71e-18	1.68e-16	hypothetical protein(F58H1.2)	3980.88	3955.31	877.245	58.0573	99.368	148.51
NM_073520	2433.44	-3.10258	0.359212	-8.63719	5.76e-18	1.69e-16	SKN-1 Dependent Zygotic transcript(sdz-8)	501.529	570.313	450.477	2471.22	5920.31	4686.8
NM_070347	104.003	5.18391	0.600719	8.62951	6.16e-18	1.8e-16	hypothetical protein(F55B11.2)	250.764	277.912	78.5371	3.78634	7.92063	5.09593
NM_059074	27804	-1.59225	0.184527	-8.6288	6.2e-18	1.81e-16	Probable peptidyl-alpha-hydroxyglycine alpha-amidating lyase pgal-1(pgal-1)	13983.1	14016.8	13548.4	42735.2	44166.2	38374.5
NM_060236	17799.5	-1.53703	0.178154	-8.62756	6.27e-18	1.83e-16	Protein LTV1 homolog(T23D8.3)	8876.76	9434.53	9058.44	25498.5	26260.5	27668
NM_065148	439.217	3.15707	0.365965	8.62669	6.32e-18	1.84e-16	Sterol 4-C-methyltransferase strm-1(strm-1)	965.741	812.663	591.251	86.4548	122.41	56.7832
NM_171455	570.653	-2.07027	0.240578	-8.6054	7.61e-18	2.21e-16	hypothetical protein(K11D12.12)	220.911	248.936	188.193	829.84	962.717	973.323
NM_073411	21352.9	-2.50903	0.292771	-8.56994	1.04e-17	3e-16	DeHydrogenases, Short chain(dhs-18)	5239.18	5610.93	8293.81	28910	37237.8	42825.5
NM_001029739	267.853	2.73865	0.3197	8.56629	1.07e-17	3.09e-16	Pharyngeal Enhancer Binding(peb-1)	443.315	458.358	496.414	95.2896	50.404	63.3351
NM_062892	83.8611	3.93328	0.460052	8.54965	1.23e-17	3.56e-16	hypothetical protein(K03H9.3)	173.147	190.982	108.174	11.359	13.6811	5.82392
NM_064124	694.234	2.18097	0.255985	8.51993	1.6e-17	4.59e-16	hypothetical protein(Y6D1A.2)	1253.82	1160.38	998.755	281.451	199.456	271.54
NM_001129725	191.074	4.87757	0.573299	8.5079	1.77e-17	5.08e-16	hypothetical protein(ZK813.7)	507.499	478.114	122.992	8.8348	10.8009	18.1998
NM_077506	2056.65	1.51827	0.178513	8.50508	1.81e-17	5.2e-16	PRoMiNin (5-transmembrane domain glycoprotein) homolog(prmn-1)	3028.58	3035.96	3082.21	1059.54	1067.13	1066.51
NM_001047538	2480.7	-1.86428	0.219213	-8.50441	1.83e-17	5.21e-16	hypothetical protein(Y105C5A.8)	1055.3	1161.7	989.864	3708.09	3505.96	4463.31
NM_066800	836.533	-2.15343	0.253417	-8.49758	1.94e-17	5.52e-16	CBP/p300 homolog(cbp-2)	371.668	297.669	251.911	1270.32	1509.24	1318.39
NM_071042	142.446	4.52146	0.532265	8.49476	1.98e-17	5.64e-16	hypothetical protein(F52F10.2)	365.698	306.889	146.701	20.1938	8.64069	6.55191
NM_075844	994.679	-1.94217	0.228755	-8.49017	2.06e-17	5.85e-16	TransThyretin-Related family domain(ttr-37)	419.433	381.965	431.213	1658.42	1337.15	1739.9
NM_059974	56.9148	4.58448	0.540049	8.48899	2.08e-17	5.9e-16	Prion-like-(Q/N-rich)-domain-bearing protein(pqn-26)	108.963	144.883	74.0916	6.31057	3.60029	3.63995
NM_067873	1873.17	2.99972	0.353819	8.47812	2.29e-17	6.46e-16	SAM (S-Adenosyl Methionine) Transporter(samt-1)	3973.42	4084.39	1932.31	467.613	447.156	334.147
NM_070824	597.706	-2.82335	0.333167	-8.47427	2.37e-17	6.67e-16	Prion-like-(Q/N-rich)-domain-bearing protein(pqn-60)	164.191	105.37	174.856	779.987	1036.16	1325.67
NM_075558	981.472	2.40634	0.28451	8.45784	2.72e-17	7.66e-16	hypothetical protein(Y38H6C.16)	1834.46	1782.06	1338.09	396.935	262.101	275.18
NM_077302	5556.43	1.84113	0.217696	8.45732	2.74e-17	7.68e-16	ER lumen protein-retaining receptor(erd-2)	9824.59	8864.21	7375.08	2309.04	2376.91	2588.73
NM_062647	1192.48	-2.04838	0.242772	-8.43747	3.24e-17	9.08e-16	hypothetical protein(F12A10.1)	413.463	499.188	480.114	2138.02	1571.89	2052.2
NM_067854	3317.47	-2.61064	0.309663	-8.4306	3.44e-17	9.61e-16	hypothetical protein(Y54G2A.32)	970.219	970.717	859.463	6830.56	6633.17	3640.68
NM_070825	306.588	5.90928	0.701722	8.42111	3.73e-17	1.04e-15	hypothetical protein(R11G11.6)	803.043	911.447	94.8373	6.31057	12.241	11.6478
NM_071379	1120.03	3.6403	0.432472	8.41742	3.85e-17	1.07e-15	Folate-like transporter 2(folt-2)	2550.93	2536.77	1133.6	176.696	226.098	96.0947
NM_072107	14283	-2.11656	0.251576	-8.41319	3.99e-17	1.11e-15	hypothetical protein(K09H11.1)	4600.33	4778.51	6680.1	24979.8	24101.1	20558.4
NM_059554	92533.5	3.00965	0.357986	8.40717	4.2e-17	1.16e-15	Adenosylhomocysteinase(ahcy-1)	197977	200884	95016.6	25300.3	19403.4	16619.3
NM_077709	409.17	6.28719	0.748816	8.39617	4.61e-17	1.27e-15	COLlagen(col-182)	1132.92	1170.92	120.028	4.4174	18.0014	8.73588
NM_072408	543.505	-4.0466	0.482035	-8.39483	4.67e-17	1.29e-15	Seven TM Receptor(str-112)	44.7793	27.6595	114.101	832.364	1064.97	1177.16
NM_182456	844.725	5.21268	0.621349	8.3893	4.89e-17	1.35e-15	FIP (Fungus-Induced Protein) Related(fipr-3)	2225.53	2186.42	523.087	14.5143	54.0043	64.7911
NM_075429	6472.42	2.13844	0.254976	8.38684	4.99e-17	1.37e-15	C-type LECtin(clec-50)	10199.2	10476.4	10971.5	2882.67	2499.32	1805.42
NM_068283	304.308	-2.97739	0.355045	-8.38595	5.03e-17	1.38e-15	hypothetical protein(Y9C9A.1)	55.2278	77.7101	72.6098	733.288	499.72	387.291
NM_073671	67.3322	4.45839	0.531955	8.38114	5.24e-17	1.43e-15	LRP X(cross)-hybridizing(lrx-1)	122.397	154.103	109.656	1.89317	6.48052	9.46387
NM_073228	862.099	1.83615	0.219229	8.3755	5.5e-17	1.5e-15	Cholesterol 7-desaturase(daf-36)	1291.14	1429.07	1320.31	327.519	385.231	419.322
NM_061524	1862.27	-3.14255	0.375332	-8.37273	5.63e-17	1.53e-15	DieneLactone Hydrolase Domain containing protein(dlhd-1)	479.139	443.869	213.384	4253.96	3225.86	2557.43
NM_068942	3065.11	-1.50666	0.18007	-8.36709	5.91e-17	1.6e-15	Putative elongator complex protein 4(elpc-4)	1619.52	1566.06	1601.86	4497.54	4694.06	4411.62
NM_076875	472.806	3.16852	0.379506	8.34906	6.88e-17	1.86e-15	COLlagen(col-174)	1113.51	979.937	459.368	87.7169	89.2872	107.015
NM_069622	137.907	-2.76045	0.330864	-8.34317	7.23e-17	1.96e-15	hypothetical protein(F13E9.8)	34.3308	42.1478	29.6366	232.229	274.342	214.757
NM_001083167	71.9162	3.52547	0.422749	8.33938	7.47e-17	2.02e-15	Non-specific serine/threonine protein kinase(max-2)	143.294	151.469	102.246	11.359	15.1212	8.00789
NM_069012	128.625	5.74148	0.68997	8.32134	8.7e-17	2.34e-15	hypothetical protein(F17E9.4)	349.279	335.865	72.6098	8.20374	2.88023	2.91196
NM_074509	318.095	-4.0592	0.487871	-8.32023	8.78e-17	2.35e-15	hypothetical protein(Y6E2A.4)	13.4338	38.1965	56.3096	820.374	560.205	420.05
NM_078133	370.595	4.62399	0.555714	8.32079	8.74e-17	2.35e-15	hypothetical protein(jud-4)	925.44	966.766	244.502	15.1454	32.4026	39.3115
NM_072827	871.589	4.76555	0.572914	8.31808	8.94e-17	2.39e-15	O-ACyltransferase homolog(oac-29)	1726.99	2042.85	1274.38	86.4548	12.961	85.9028
NM_071535	4346.24	-2.15989	0.259787	-8.31406	9.25e-17	2.47e-15	hypothetical protein(C04E12.4)	1598.62	1467.27	1702.63	5307.82	7742.78	8258.32
NM_068775	932.434	-1.92717	0.231828	-8.31295	9.34e-17	2.49e-15	hypothetical protein(T12B3.3)	370.176	375.379	419.358	1556.19	1244.26	1629.24
NM_001026723	299.707	4.54274	0.546509	8.31229	9.39e-17	2.5e-15	hypothetical protein(B0334.13)	783.638	773.149	167.447	23.3491	27.3622	23.2957
NM_071507	247.229	5.57664	0.671636	8.30306	1.01e-16	2.69e-15	hypothetical protein(F35F10.5)	716.469	651.974	84.4644	9.46586	10.0808	10.9199
NM_068932	1556.41	6.18535	0.745389	8.29814	1.06e-16	2.8e-15	hypothetical protein(F57H12.6)	4265.98	4338.59	607.551	86.4548	12.961	26.9356
NM_069225	89.9883	4.32093	0.521845	8.28011	1.23e-16	3.25e-15	hypothetical protein(F49C12.4)	128.367	114.589	271.175	6.94163	6.48052	12.3758
NM_077375	3404.9	-1.86643	0.225803	-8.26573	1.39e-16	3.66e-15	WANQVRF-amide(flp-19)	1680.72	1517.32	1198.8	5279.42	5484.68	5268.46
NM_001026052	159.586	3.4185	0.41361	8.26503	1.4e-16	3.67e-15	hypothetical protein(C48B4.13)	401.521	309.523	164.483	23.3491	29.5224	29.1196
NM_077237	822.941	-2.55525	0.309197	-8.26413	1.41e-16	3.69e-15	hypothetical protein(T09B9.3)	188.073	217.325	312.667	1300.61	1742.54	1176.43
NM_073043	4148.3	-1.58445	0.192101	-8.24797	1.61e-16	4.22e-15	QQDSEVEREMM(flp-6)	2198.67	2127.15	1898.23	6400.81	5901.59	6363.36
NM_001268168	1706.56	-2.10523	0.255526	-8.23883	1.74e-16	4.55e-15	Probable trans-2-enoyl-CoA reductase 2, mitochondrial(Y48A6B.9)	570.19	574.264	786.853	3114.27	2816.15	2377.62
NM_001129469	262.244	-3.17321	0.385278	-8.23615	1.78e-16	4.64e-15	hypothetical protein(F41E6.5)	41.794	50.0505	65.2006	374.848	677.574	363.995
NM_067175	2358.64	-3.07784	0.373854	-8.23273	1.83e-16	4.77e-15	hypothetical protein(Y75B8A.3)	361.22	381.965	755.734	5445.39	3796.14	3411.36
NM_001267428	339.701	3.80776	0.464506	8.19745	2.46e-16	6.38e-15	hypothetical protein(Y46G5A.36)	783.638	842.956	275.621	35.9703	40.3232	59.6952
NM_059210	1439.79	-2.01574	0.246132	-8.18971	2.62e-16	6.79e-15	hypothetical protein(C09D4.2)	531.381	566.361	614.96	2242.78	1907.43	2775.83
NM_001047262	2810.42	4.1212	0.504237	8.17314	3e-16	7.78e-15	hypothetical protein(C01F1.3)	5878.03	5952.06	4116.53	583.728	179.294	152.878
NM_062866	3659.71	2.15247	0.263645	8.16429	3.23e-16	8.35e-15	hypothetical protein(C29F5.1)	6743.77	6702.82	4479.58	1369.39	1478.28	1184.44
NM_001028484	171.049	5.46967	0.670249	8.16066	3.33e-16	8.59e-15	FIP (Fungus-Induced Protein) Related(fipr-9)	471.676	428.064	103.728	2.52423	7.20058	13.1038
NM_078216	707.835	4.90996	0.601835	8.15831	3.4e-16	8.74e-15	COLlagen(col-186)	1756.84	1857.14	496.414	58.6883	63.3651	14.5598
NM_061986	224.367	-3.33765	0.409146	-8.15758	3.42e-16	8.77e-15	hypothetical protein(Y110A2AL.3)	26.8676	39.5136	54.8278	575.524	321.146	328.324
NM_076604	65.9368	3.80034	0.466222	8.15136	3.6e-16	9.22e-15	hypothetical protein(C09B8.3)	131.353	150.152	87.4281	5.67951	9.36075	11.6478
NM_063340	8779.55	2.27827	0.279956	8.13794	4.02e-16	1.03e-14	hypothetical protein(K01C8.1)	15808.6	16012.2	11853.2	3000.05	2291.94	3711.29
NM_060391	307.284	2.04311	0.251297	8.13024	4.28e-16	1.09e-14	FK506-Binding protein family(fkb-7)	485.109	570.313	428.249	126.842	110.889	122.302
NM_063268	1022.76	-3.28972	0.404863	-8.12551	4.45e-16	1.13e-14	GILT-like protein ZK669.3(ZK669.3)	164.191	272.644	131.883	1196.48	1738.94	2632.41
NM_075772	577.612	3.16844	0.389934	8.12557	4.45e-16	1.13e-14	MAM (Meprin, A5-protein, PTPmu) domain protein(mam-1)	1219.49	1185.41	714.243	173.541	90.7273	82.2629
NM_059374	371.408	-3.98854	0.491188	-8.12019	4.65e-16	1.18e-14	hypothetical protein(T09B4.6)	55.2278	50.0505	26.673	383.052	550.844	1162.6
NM_171632	1633.38	-2.11094	0.260545	-8.10202	5.41e-16	1.37e-14	AMP-Activated protein Kinase Gamma subunit(aakg-4)	526.904	620.363	694.979	2943.88	2930.63	2083.51
NM_074147	3653.47	-1.55176	0.191957	-8.08387	6.27e-16	1.59e-14	hypothetical protein(F47B8.2)	1940.44	1679.33	1956.02	5357.68	5567.49	5419.89
NM_182467	3696.73	4.02009	0.497423	8.08184	6.38e-16	1.61e-14	COLlagen(col-170)	9233.5	9359.45	2299.8	513.681	452.196	321.772
NM_073695	3505.47	2.64618	0.327577	8.07803	6.58e-16	1.66e-14	hypothetical protein(F23H12.5)	5225.75	5480.53	7429.91	1361.19	785.583	749.83
NM_069266	1778.7	-2.51485	0.311798	-8.06563	7.29e-16	1.83e-14	Heat Shock Protein(hsp-12.3)	586.609	636.169	366.013	2358.89	3230.18	3494.35
NM_075626	2452.1	-2.09615	0.25994	-8.06396	7.39e-16	1.85e-14	C-type LECtin(clec-264)	847.822	792.906	1148.42	3974.4	3422.43	4526.64
NM_077517	629.017	-4.83775	0.599914	-8.06407	7.38e-16	1.85e-14	SaPosin-like Protein family(spp-9)	67.169	51.3677	8.89099	1898.22	1007.36	741.094
NM_076574	2187.55	-1.66632	0.206773	-8.05867	7.71e-16	1.93e-14	hypothetical protein(F13D11.3)	1038.88	1068.18	1037.28	2940.1	3327.39	3713.48
NM_063624	122.612	-3.95314	0.491586	-8.04159	8.87e-16	2.21e-14	hypothetical protein(R09D1.12)	11.9412	9.21984	23.7093	165.968	202.336	322.5
NM_063420	740.889	2.27667	0.283141	8.04077	8.93e-16	2.22e-14	hypothetical protein(F28C6.5)	1434.43	1367.17	883.172	241.695	281.543	237.325
NM_062583	2274.08	-3.01485	0.374978	-8.04008	8.98e-16	2.23e-14	intestinal acid PHOsphatase(pho-4)	416.448	367.476	718.689	4512.06	4982.08	2647.7
NM_001306273	200.737	-3.97473	0.494953	-8.03053	9.71e-16	2.4e-14	hypothetical protein(ZK993.5)	17.9117	31.6109	22.2275	204.463	328.346	599.864
NM_074012	22177.4	-2.26215	0.281967	-8.02274	1.03e-15	2.56e-14	Uncharacterized oxidoreductase F53C11.3(F53C11.3)	8755.85	8920.85	5276.8	39530.1	36528.5	34052.5
NM_064632	1619.55	-2.1206	0.264499	-8.01742	1.08e-15	2.66e-14	hypothetical protein(C01G12.7)	479.139	596.655	740.916	2418.21	2456.84	3025.53
NM_067004	2407.09	-1.7123	0.213637	-8.015	1.1e-15	2.71e-14	2 (Zwei) IG domain protein(zig-5)	1041.87	1115.6	1219.55	4121.43	3655.01	3289.06
NM_074818	72.824	3.51574	0.438652	8.01488	1.1e-15	2.71e-14	hypothetical protein(F14F8.8)	159.713	89.5641	152.629	12.6211	13.6811	8.73588
NM_063554	18948.8	-2.52802	0.315693	-8.00785	1.17e-15	2.86e-14	hypothetical protein(T23G7.3)	4527.19	4220.05	8052.28	34424.2	32165	30304
NM_065788	4263.58	-3.18115	0.397539	-8.00211	1.22e-15	2.99e-14	hypothetical protein(F09F7.6)	573.176	571.63	1395.89	8760.34	7314.35	6966.14
NM_001269509	116.862	-3.64846	0.456019	-8.00067	1.24e-15	3.02e-14	hypothetical protein(F56H9.9)	26.8676	11.8541	13.3365	162.182	206.657	280.276
NM_072614	1826.47	-3.12355	0.390569	-7.99745	1.27e-15	3.1e-14	hypothetical protein(ZK742.4)	458.242	416.21	253.393	2234.57	4905.75	2690.65
NM_171721	11037.6	-2.66837	0.333985	-7.98949	1.35e-15	3.3e-14	SaPosin-like Protein family(spp-2)	3639.07	3558.86	1803.39	18481.1	16607.4	22136
NM_067640	207.195	3.82912	0.479613	7.98377	1.42e-15	3.45e-14	PERMeable eggshell(perm-4)	483.617	505.774	171.893	18.9317	34.5628	28.3916
NM_062540	353.548	4.98991	0.625496	7.97752	1.49e-15	3.62e-14	hypothetical protein(C04G6.2)	910.513	1014.18	131.883	22.7181	20.8817	21.1117
NM_070368	89.9343	4.62032	0.579259	7.97626	1.51e-15	3.65e-14	hypothetical protein(Y57G11B.5)	231.36	214.69	72.6098	10.0969	6.48052	4.36794
NM_062098	978.226	-1.86119	0.233388	-7.97467	1.53e-15	3.69e-14	BTB (Broad/complex/Tramtrack/Bric a brac) domain protein(btb-16)	456.749	417.527	392.686	1730.36	1575.49	1296.55
NM_066652	151.134	-2.47195	0.310382	-7.96421	1.66e-15	4.01e-14	hypothetical protein(C40H1.3)	52.2426	44.7821	41.4913	221.501	258.501	288.284
NM_070905	9500.37	-3.6188	0.45501	-7.95323	1.82e-15	4.37e-14	Malate synthase(icl-1)	1123.96	1027.35	2139.77	28781.9	13061.8	10867.4
NM_076659	7400.78	3.10369	0.390372	7.9506	1.86e-15	4.46e-14	COLlagen(col-168)	15811.6	16315.2	7650.7	1831.96	1804.46	990.794
NM_070232	1674.94	2.54439	0.32041	7.94103	2.01e-15	4.81e-14	UDP-glucuronosyltransferase(ugt-22)	2436	2436.67	3706.06	344.557	583.247	543.081
NR_138507	2357.88	-1.79724	0.226671	-7.92885	2.21e-15	5.29e-14	ncRNA(T09F5.12)	1049.33	1078.72	1032.84	3397.61	3218.66	4370.12
NM_060170	491.761	2.00652	0.253111	7.92745	2.24e-15	5.34e-14	hypothetical protein(C03D6.1)	762.741	775.783	823.899	177.958	168.494	241.693
NM_060016	55167.3	1.99391	0.251687	7.9222	2.33e-15	5.56e-14	Fatty Acid SyNthase(fasn-1)	89073.6	88245.7	87260.6	28323.1	19156.4	18944.5
NM_063401	76.0203	3.91512	0.494335	7.91998	2.38e-15	5.65e-14	hypothetical protein(W01C9.1)	155.235	164.64	108.174	15.7764	7.20058	5.09593
NM_067107	431.055	-2.5847	0.326843	-7.90808	2.61e-15	6.21e-14	Fatty Acid Amide Hydrolase homolog(faah-6)	134.338	81.6614	154.111	660.086	887.111	669.023
NM_072254	6687.8	2.28716	0.289671	7.89571	2.89e-15	6.84e-14	DumPY: shorter than wild-type(dpy-11)	12175.5	12604.8	8523.5	2825.87	2209.86	1787.22
NM_065037	2838.09	-1.83266	0.232449	-7.88414	3.17e-15	7.49e-14	hypothetical protein(Y22D7AL.15)	1261.28	1257.85	1213.62	4742.39	5000.8	3552.59
NM_064402	1443.27	-2.16487	0.275038	-7.87117	3.51e-15	8.3e-14	hypothetical protein(F15D4.2)	528.396	545.287	505.305	2972.28	2352.43	1755.91
NM_074290	16920.5	2.22032	0.282207	7.86771	3.61e-15	8.51e-14	rRNA 2'-O-methyltransferase fibrillarin(fib-1)	31960.5	32053.4	19572	6701.83	5350.03	5885.07
NM_062443	1319.76	2.69221	0.342609	7.85795	3.9e-15	9.19e-14	hypothetical protein(F41C3.11)	2658.4	2763.32	1435.9	410.187	269.302	381.467
NM_077561	2127.13	1.69662	0.216235	7.84618	4.29e-15	1.01e-13	Probable maleylacetoacetate isomerase(gst-42)	3256.95	3436.36	3059.98	853.189	1059.92	1096.35
NM_072295	1811.77	-3.92762	0.501115	-7.83776	4.59e-15	1.08e-13	Metallothionein-1(mtl-1)	131.353	106.687	432.695	3407.71	3168.97	3623.21
NM_059272	917.922	3.10906	0.396882	7.83372	4.74e-15	1.11e-13	hypothetical protein(che-14)	1629.97	1568.69	1736.71	158.395	107.289	306.484
NM_062438	17032.6	2.74671	0.350847	7.8288	4.93e-15	1.15e-13	Tudor Staphylococcal Nuclease homolog(tsn-1)	33093.4	33647.1	22203.8	6448.77	3480.76	3321.82
NM_072217	225.504	3.33457	0.426275	7.82258	5.18e-15	1.21e-13	hypothetical protein(T28C12.6)	465.705	563.727	201.529	41.6498	36.0029	44.4074
NM_070234	275.466	5.70486	0.72947	7.82055	5.26e-15	1.22e-13	UPF0375 protein C08F11.11(C08F11.11)	828.418	717.83	75.5734	15.7764	7.92063	7.2799
NM_064818	2872.91	2.59405	0.33199	7.81364	5.56e-15	1.29e-13	hypothetical protein(T19C3.3)	5734.74	6143.05	2910.32	767.997	820.146	861.212
NM_001268788	200.041	2.48573	0.318461	7.80543	5.93e-15	1.37e-13	hypothetical protein(JC8.16)	341.816	350.354	326.003	47.9603	51.1241	82.9909
NM_076453	586.956	2.44933	0.313769	7.80618	5.89e-15	1.37e-13	hypothetical protein(ZC449.2)	991.116	1235.46	749.807	143.25	174.974	227.133
NM_001128966	188.951	1.98008	0.253765	7.8028	6.05e-15	1.4e-13	hypothetical protein(D1081.7)	286.588	333.231	284.512	74.4647	79.9264	74.983
NM_001268666	2647.46	-2.3461	0.301341	-7.78553	6.94e-15	1.6e-13	Delta(9)-fatty-acid desaturase fat-6(fat-6)	861.256	941.74	807.599	5548.89	4773.26	2952
NM_001027452	12210.8	2.0737	0.266718	7.77485	7.55e-15	1.74e-13	Eukaryotic initiation factor 4A(inf-1)	21509	22330.4	15362.2	5585.49	4479.48	3998.12
NM_077076	7691.88	-2.51681	0.324074	-7.76615	8.09e-15	1.86e-13	hypothetical protein(F53A9.8)	1792.67	1801.82	3270.4	11921.3	11902.6	15462.5
NM_058491	1042.17	3.45129	0.444876	7.75787	8.64e-15	1.98e-13	hypothetical protein(Y71G12B.25)	2312.11	2581.55	835.753	229.705	148.332	145.598
NM_001269162	629.768	-1.9995	0.257805	-7.75586	8.77e-15	2.01e-13	hypothetical protein(ZK742.7)	317.933	214.69	223.757	1041.24	979.999	1000.99
NM_063099	438.683	-2.35602	0.303789	-7.75545	8.8e-15	2.01e-13	DeHydrogenases, Short chain(dhs-7)	147.772	148.835	133.365	529.457	749.58	923.091
NM_074910	68.8369	-3.83334	0.494268	-7.75559	8.79e-15	2.01e-13	hypothetical protein(F49H6.5)	4.47793	9.21984	13.3365	111.697	146.892	127.398
NM_063907	148.769	3.09291	0.398974	7.75217	9.03e-15	2.06e-13	Putative cuticle collagen 79(col-79)	346.294	255.521	197.084	26.5044	44.6436	22.5677
NM_068765	3124.92	3.12708	0.403417	7.75148	9.08e-15	2.06e-13	GRound-Like (grd related)(grl-4)	7003.49	6964.93	2855.49	708.046	760.381	457.178
NM_063812	1633.34	-2.20349	0.284349	-7.74926	9.24e-15	2.1e-13	hypothetical protein(ZK971.1)	432.867	561.093	754.253	2780.44	2376.19	2895.22
NM_061354	3424.74	4.79677	0.619509	7.74286	9.72e-15	2.2e-13	hypothetical protein(mlt-10)	9054.38	9085.49	1695.22	412.711	131.771	168.894
NM_061147	599.76	4.32152	0.558303	7.74047	9.91e-15	2.24e-13	hypothetical protein(Y105E8B.9)	1344.87	1300	782.407	73.2026	84.2468	13.8318
NM_064842	7805.29	-1.54949	0.200251	-7.73777	1.01e-14	2.28e-13	VPSAGDMMVRF-amide(flp-24)	3664.44	3770.91	4489.95	11203.2	11767.9	11935.4
NM_077419	32084.5	1.91986	0.248189	7.73545	1.03e-14	2.32e-13	Histidine ammonia-lyase(haly-1)	49339.4	49484.2	53442.3	10528.6	13287.9	16424.9
NM_063623	898.891	-5.56478	0.719496	-7.73427	1.04e-14	2.34e-13	CHItinase-Like(chil-18)	16.4191	6.5856	88.9099	2425.15	1023.2	1833.08
NM_065312	2818.44	2.12548	0.274973	7.72977	1.08e-14	2.42e-13	GrpE protein homolog, mitochondrial(C34C12.8)	5015.29	5455.51	3286.7	952.265	1107.45	1093.44
NM_170795	1213.6	4.96192	0.642601	7.72162	1.15e-14	2.57e-13	SaPosin-like Protein family(spp-17)	3116.64	3174.26	764.625	145.143	52.5642	28.3916
NM_001047385	5257.03	-2.89383	0.37509	-7.71502	1.21e-14	2.71e-13	CYtochrome P450 family(cyp-25A3)	952.307	817.931	1970.84	10232	8143.85	9425.29
NM_065300	5934.46	2.48731	0.322568	7.71096	1.25e-14	2.79e-13	Conserved regulator of innate immunity protein 3(cri-3)	11585.9	11628.8	7003.14	2102.05	1989.52	1297.28
NM_067164	483.713	-2.48009	0.321653	-7.71045	1.25e-14	2.79e-13	hypothetical protein(Y56A3A.33)	111.948	139.615	189.675	1041.24	707.097	712.702
NM_060237	14958.6	1.62686	0.211355	7.69726	1.39e-14	3.09e-13	Eukaryotic translation initiation factor 3 subunit C(eif-3.C)	23209.1	23888.6	20701.2	8075.64	7533.96	6342.98
NM_059258	68.3345	4.49492	0.585161	7.68151	1.57e-14	3.49e-13	hypothetical protein(F55F8.8)	155.235	176.494	60.7551	3.78634	8.64069	5.09593
NM_073633	911.954	-3.32392	0.434176	-7.65569	1.92e-14	4.26e-13	Nuclear Hormone Receptor family(nhr-208)	203	150.152	143.738	872.121	1409.15	2693.56
NM_076590	1632.4	-2.66852	0.348724	-7.65225	1.97e-14	4.37e-13	CAPA (insect neuropeptide) related(capa-1)	471.676	536.068	323.039	1940.5	2682.21	3840.88
NM_059376	9546.23	2.17149	0.283845	7.65028	2.01e-14	4.43e-13	hypothetical protein(T09B4.8)	15681.7	17234.5	13955.9	2508.45	3474.28	4422.54
NM_171621	2002.07	-2.28191	0.298882	-7.6348	2.26e-14	4.99e-13	hypothetical protein(C44C1.6)	676.168	599.289	773.516	2598.06	2881.67	4483.69
NM_001356709	178.059	-4.15144	0.544132	-7.62947	2.36e-14	5.19e-13		31.3455	21.0739	4.4455	272.617	267.861	471.01
NM_059750	769.161	2.10052	0.275864	7.61434	2.65e-14	5.83e-13	hypothetical protein(F58H10.1)	1282.18	1369.8	1090.63	356.547	295.224	220.581
NM_001029674	594.185	-2.77837	0.36571	-7.59718	3.03e-14	6.64e-13	hypothetical protein(R08B4.5)	203	165.957	84.4644	1000.23	1229.14	882.324
NM_066943	4720.9	2.64815	0.348808	7.59199	3.15e-14	6.9e-13	hypothetical protein(Y39A1A.9)	7911.02	8010.72	8507.2	1973.32	877.03	1046.12
NM_073835	2330.95	-2.07121	0.273115	-7.58363	3.36e-14	7.35e-13	hypothetical protein(T16G1.4)	1023.95	813.98	850.572	3092.81	3377.79	4826.57
NM_001028427	9925.06	-2.54965	0.336529	-7.57631	3.56e-14	7.76e-13	Microfilaria Surface-Associated protein(msa-1)	2513.61	2424.82	3749.04	13214.3	13957.6	23691
NM_078183	63.7739	4.55692	0.601734	7.57299	3.65e-14	7.95e-13	hypothetical protein(ZK662.2)	143.294	164.64	59.2733	8.20374	4.32035	2.91196
NR_151578	77.0262	3.90088	0.516722	7.54928	4.38e-14	9.52e-13		135.831	98.784	198.566	10.0969	4.32035	14.5598
NM_073341	521.136	-3.06278	0.405913	-7.54542	4.51e-14	9.79e-13	hypothetical protein(F28H7.2)	155.235	96.1497	82.9826	570.476	911.593	1310.38
NM_069286	1547.19	-1.99535	0.265591	-7.51286	5.79e-14	1.25e-12	Neuropeptide-Like Protein(nlp-35)	556.756	562.41	742.398	1961.33	2747.74	2712.49
NM_070261	636.792	-2.8636	0.381299	-7.51012	5.91e-14	1.28e-12	hypothetical protein(Y45F10D.6)	194.044	185.714	81.5008	865.179	1235.62	1258.69
NM_074691	133.954	-3.94414	0.525485	-7.50572	6.11e-14	1.32e-12	Putative steroid dehydrogenase 2(stdh-2)	32.8382	10.537	5.92733	227.812	239.779	286.828
NM_001269138	267.017	2.58097	0.344144	7.49968	6.4e-14	1.38e-12	hypothetical protein(W02F12.8)	434.36	435.967	502.341	76.3579	48.2439	104.831
NM_001029582	237.032	-1.85306	0.247552	-7.48551	7.13e-14	1.53e-12	SPLDEEDFAPESPLQ-amide(flp-11)	97.0219	98.784	112.619	376.11	378.03	359.627
NM_077286	174.418	5.203	0.696419	7.47108	7.95e-14	1.71e-12	hypothetical protein(ZC373.2)	477.646	470.212	71.1279	14.5143	8.64069	4.36794
NM_068871	74.045	3.61566	0.48408	7.46913	8.07e-14	1.73e-12	hypothetical protein(C46A5.4)	89.5587	122.492	198.566	7.57269	11.5209	14.5598
NM_078021	165.02	3.82457	0.512265	7.46601	8.27e-14	1.77e-12	hypothetical protein(ram-5)	365.698	397.77	161.52	29.0286	26.6421	9.46387
NM_065027	6238.72	2.60021	0.348911	7.45235	9.17e-14	1.96e-12	hypothetical protein(Y22D7AL.10)	12506.9	12777.4	6849.03	2189.77	1847.67	1261.61
NM_069975	5453.56	-1.59724	0.214423	-7.44904	9.4e-14	2.01e-12	Esterase C25G4.2(C25G4.2)	2721.09	2844.98	2562.09	9525.18	7459.08	7608.95
NM_071707	982.052	3.47671	0.466837	7.44737	9.52e-14	2.03e-12	QWGYGGY-amide(nlp-30)	2330.02	2306.28	770.553	229.074	119.53	136.862
NM_063707	239.283	-2.29408	0.308065	-7.44674	9.57e-14	2.04e-12	Putative cytochrome P450 CYP13A1(cyp-13A1)	67.169	101.418	74.0916	403.877	330.506	458.634
NM_074438	969.711	-1.91572	0.257291	-7.44571	9.64e-14	2.04e-12	hypothetical protein(T26H5.8)	465.705	335.865	417.877	1442.6	1352.99	1803.23
NM_076893	2216.34	1.44605	0.19419	7.44655	9.58e-14	2.04e-12	DeHydrogenases, Short chain(dhs-29)	3358.45	3279.63	3089.62	1189.54	1097.37	1283.45
NM_071700	238.948	-3.58647	0.482102	-7.43924	1.01e-13	2.14e-12	CYtochrome P450 family(cyp-34A7)	19.4044	31.6109	59.2733	624.116	424.834	274.452
NM_060973	6058.45	-2.22618	0.299299	-7.43796	1.02e-13	2.16e-12	hypothetical protein(Y87G2A.2)	2298.67	2449.84	1652.24	13078.7	8583.09	8288.17
NM_074710	159.237	3.2582	0.438094	7.43722	1.03e-13	2.17e-12	hypothetical protein(F28G4.4)	338.83	379.33	146.701	23.9802	36.0029	30.5756
NM_071341	1477.36	-3.57858	0.481213	-7.43659	1.03e-13	2.18e-12	Downstream Of DAF-16 (regulated by DAF-16)(dod-3)	134.338	159.371	391.204	3788.87	2785.9	1604.49
NM_071508	208.125	2.73315	0.367672	7.43367	1.06e-13	2.22e-12	hypothetical protein(F35F10.7)	379.132	479.431	226.72	45.4361	57.6046	60.4232
NM_001047771	1172.44	-1.64457	0.221309	-7.43111	1.08e-13	2.26e-12	hypothetical protein(D2021.4)	582.131	549.239	573.469	1770.12	1536.6	2023.08
NM_061061	5201.48	2.51944	0.339163	7.42841	1.1e-13	2.3e-12	human TFG related(tfg-1)	10232.1	10066.7	6275.56	2133.6	1301.14	1199.73
NM_076381	306.945	-2.59032	0.348881	-7.42466	1.13e-13	2.37e-12	hypothetical protein(C05E11.6)	76.1249	88.247	97.8009	345.819	553.004	680.671
NM_068986	89.5818	3.78672	0.510257	7.42121	1.16e-13	2.42e-12	hypothetical protein(K07H8.8)	140.309	160.689	200.047	7.57269	22.3218	6.55191
NM_077738	3534.61	4.10931	0.555338	7.39964	1.37e-13	2.85e-12	hypothetical protein(C52G5.2)	9132	9215.89	1698.18	275.141	417.633	468.826
NM_060147	3498.23	1.73026	0.234194	7.38813	1.49e-13	3.1e-12	Intracellular LEctin(ile-1)	5658.62	5621.47	4848.55	1920.94	1569.01	1370.81
NM_065996	10720.4	-1.44196	0.195373	-7.38054	1.58e-13	3.28e-12	hypothetical protein(C16A3.4)	5825.79	5890.16	5589.47	16824.6	16268.3	13924.3
NM_069725	2777	2.59556	0.351699	7.38007	1.58e-13	3.28e-12	DnaJ homolog dnj-2(dnj-2)	5618.31	5754.5	2923.65	685.328	661.733	1018.46
NM_063595	333.029	3.87218	0.52478	7.37867	1.6e-13	3.31e-12	hypothetical protein(C06C3.4)	779.16	786.32	305.257	73.8337	24.482	29.1196
NM_073189	874.207	-2.41978	0.328211	-7.37263	1.67e-13	3.46e-12	hypothetical protein(R04B5.6)	283.602	285.815	256.357	986.342	1394.75	2038.37
NM_071034	157.661	-2.41724	0.32801	-7.36939	1.71e-13	3.54e-12	Nuclear Hormone Receptor family(nhr-260)	59.7058	40.8307	48.9005	227.812	249.86	318.86
NM_075222	946.431	4.52528	0.614162	7.36822	1.73e-13	3.57e-12	H(+) MyoInositol coTransporter(hmit-1.1)	1900.14	1805.77	1736.71	168.492	20.1616	47.3194
NM_075758	1961.59	-1.94084	0.263586	-7.36321	1.8e-13	3.7e-12	hypothetical protein(F25E2.3)	771.697	811.346	849.09	3595.13	3446.2	2296.08
NM_001028791	77.4939	4.38687	0.596077	7.35957	1.85e-13	3.79e-12	hypothetical protein(F53F4.15)	195.536	194.934	53.346	8.8348	5.76046	6.55191
NM_069445	1416.59	-2.68655	0.365185	-7.35668	1.89e-13	3.87e-12	Glutathione S-transferase 3(gst-3)	449.286	416.21	277.103	1649.58	2186.82	3520.56
NM_068802	191.777	2.99973	0.408074	7.35094	1.97e-13	4.03e-12	Histone H4(his-60)	382.117	408.307	232.648	62.4747	36.7229	28.3916
NM_072148	259.094	4.6296	0.629809	7.3508	1.97e-13	4.03e-12	hypothetical protein(M03F8.1)	511.977	591.387	391.204	44.8051	8.64069	6.55191
NM_001026361	1266.88	-1.77195	0.241256	-7.34466	2.06e-13	4.21e-12	hypothetical protein(H32K16.2)	592.58	545.287	583.842	1650.85	1864.23	2364.51
NM_071952	288.381	-1.80156	0.245523	-7.33764	2.17e-13	4.43e-12	hypothetical protein(K11D12.8)	137.323	135.663	112.619	474.555	446.436	423.69
NM_073590	66616.5	-5.01135	0.683017	-7.33708	2.18e-13	4.44e-12	Alcohol dehydrogenase 1(sodh-1)	1300.09	1417.22	9302.94	103416	189867	94395.6
NM_001028759	330.93	-1.92272	0.262244	-7.3318	2.27e-13	4.62e-12	hypothetical protein(F45D3.4)	138.816	129.078	146.701	561.641	430.595	578.752
NM_066722	87.6938	3.40583	0.464795	7.3276	2.34e-13	4.75e-12	hypothetical protein(F58A4.1)	189.566	206.788	84.4644	16.4075	16.5613	12.3758
NM_058908	1143.6	8.07224	1.1018	7.3264	2.36e-13	4.79e-12	hypothetical protein(R12E2.14)	3243.52	2920.05	672.752	20.1938	2.88023	2.18397
NM_066198	207.107	3.73499	0.510214	7.32044	2.47e-13	5e-12	Zinc MetalloProtease(zmp-6)	514.962	504.457	136.329	24.6112	29.5224	32.7596
NM_065258	2826.39	-2.44385	0.334585	-7.30412	2.79e-13	5.64e-12	hypothetical protein(Y53G8B.2)	755.278	839.005	1038.76	6886.1	3579.41	3859.8
NM_059586	637.547	-2.29979	0.314988	-7.3012	2.85e-13	5.75e-12	hypothetical protein(C30F12.3)	168.669	251.57	225.238	1398.42	925.994	855.388
NM_064856	5870.35	2.76623	0.378941	7.2999	2.88e-13	5.8e-12	Peptidyl-prolyl cis-trans isomerase 6(cyn-6)	12732.3	12809	5167.15	1697.54	1427.15	1389.01
NM_067983	95.1889	-2.92273	0.400522	-7.2973	2.94e-13	5.9e-12	Mitogen-activated protein kinase(kgb-2)	13.4338	27.6595	25.1911	194.366	165.613	144.87
NM_063809	3934.59	2.12029	0.290907	7.28856	3.13e-13	6.29e-12	ATPase family AAA domain-containing protein 3(atad-3)	7370.68	7083.47	4738.9	1431.24	1790.06	1193.18
NM_001028583	462.39	-3.65043	0.500975	-7.28665	3.18e-13	6.37e-12	hypothetical protein(D1086.9)	61.1984	73.7587	69.6461	1567.55	419.074	583.12
NM_076994	1138.68	1.60807	0.220835	7.28176	3.29e-13	6.59e-12	CUTiclin-Like(cutl-29)	1586.68	1656.94	1901.19	636.737	522.042	528.521
NM_074187	334.671	-2.21865	0.305135	-7.27105	3.57e-13	7.12e-12	C-type LECtin(clec-227)	119.412	90.8812	145.22	455.623	653.812	543.081
NM_065972	643.244	-2.22965	0.30696	-7.26366	3.77e-13	7.51e-12	hypothetical protein(C18F10.2)	188.073	202.836	287.475	838.044	1024.64	1318.39
NM_001322546	245.604	-4.31555	0.594654	-7.25724	3.95e-13	7.87e-12	CYtochrome P450 family(cyp-35B1)	20.897	31.6109	17.782	918.188	236.899	248.245
NM_076889	743.04	2.22871	0.307265	7.25338	4.07e-13	8.08e-12	hypothetical protein(F26A10.2)	1467.27	1368.49	838.717	306.694	242.659	234.413
NM_072434	8019.07	2.99959	0.413624	7.25197	4.11e-13	8.15e-12	Peptidyl-prolyl cis-trans isomerase(fkb-3)	18362.5	17902.3	6502.28	2102.05	1463.16	1782.12
NM_062967	710.273	2.54326	0.350782	7.25027	4.16e-13	8.24e-12	hypothetical protein(T14B4.5)	1306.06	1394.83	936.518	181.744	144.732	297.748
NM_064720	467.642	-2.76725	0.382331	-7.23782	4.56e-13	9.02e-12	Glutathione S-Transferase(gst-31)	126.875	146.2	85.9463	486.545	1008.8	951.483
NM_063630	573.478	-2.17239	0.300463	-7.23014	4.83e-13	9.53e-12	CHItinase-Like(chil-22)	217.926	233.13	173.374	682.173	1009.52	1124.74
NM_077786	2655.44	-2.07146	0.286994	-7.21779	5.28e-13	1.04e-11	Neuropeptide-Like Protein(nlp-3)	852.3	846.908	1363.29	4379.54	4750.94	3739.68
NM_059286	3960.71	-2.53115	0.351074	-7.20975	5.61e-13	1.1e-11	hypothetical protein(C32F10.4)	904.543	875.884	1724.85	8179.13	6645.41	5434.45
NM_078235	863.745	3.23013	0.447983	7.21038	5.58e-13	1.1e-11	hypothetical protein(F09C8.1)	1049.33	1039.21	2594.69	112.959	223.218	163.07
NM_069630	1386.95	1.91755	0.266021	7.20828	5.67e-13	1.11e-11	hypothetical protein(ZK593.3)	2059.85	2235.15	2284.99	611.494	429.154	701.054
NM_170859	1060.31	3.28088	0.455482	7.2031	5.89e-13	1.15e-11	hypothetical protein(sem-2)	2176.28	2152.17	1440.34	348.344	120.97	123.758
NM_063865	1113.48	2.24136	0.311247	7.20124	5.97e-13	1.17e-11	hypothetical protein(F59B10.5)	2100.15	2189.05	1225.48	430.381	411.153	324.684
NM_070028	64.2528	4.18137	0.58108	7.19586	6.21e-13	1.21e-11	hypothetical protein(T23F6.1)	177.625	122.492	65.2006	5.67951	3.60029	10.9199
NM_065481	293.43	-2.44354	0.339855	-7.18997	6.48e-13	1.26e-11	hypothetical protein(B0284.1)	120.904	96.1497	56.3096	559.748	461.557	465.914
NM_068456	605.809	2.69226	0.375124	7.17697	7.13e-13	1.39e-11	hypothetical protein(C45E5.1)	1288.15	1170.92	689.052	229.074	136.811	120.846
NM_077635	32085.3	-1.3806	0.192382	-7.17634	7.16e-13	1.39e-11	Protein cab-1(cab-1)	17920.7	18259.2	17239.6	51255.7	45119.5	42717
NM_001038357	170.85	-3.51984	0.490572	-7.17499	7.23e-13	1.4e-11	PUD-Like protein(pudl-1)	19.4044	47.4163	14.8183	437.323	247.7	258.436
NM_074693	118.847	-4.35266	0.606626	-7.1752	7.22e-13	1.4e-11	hypothetical protein(F21H7.2)	19.4044	5.26848	8.89099	300.383	277.942	101.191
NM_078240	1468.44	4.57397	0.637846	7.17096	7.45e-13	1.44e-11	hypothetical protein(F23A7.4)	3919.68	4076.48	459.368	92.7654	109.449	152.878
NM_067063	5000.39	2.05279	0.286405	7.16742	7.64e-13	1.48e-11	Prolyl 4-hydroxylase subunit alpha-1(dpy-18)	9130.51	9122.37	5922.88	2282.53	1963.6	1580.47
NM_068755	2636.33	-5.27716	0.736429	-7.16587	7.73e-13	1.49e-11	hypothetical protein(C06E4.3)	158.22	147.517	91.8736	453.73	7410.83	7555.81
NM_068398	90.0647	2.96742	0.4142	7.16423	7.82e-13	1.51e-11	Him-Three Paralog(htp-1)	185.088	184.397	109.656	22.087	13.6811	25.4797
NM_069226	30.7656	4.68262	0.654198	7.1578	8.2e-13	1.58e-11	Glycosyltransferase family 92 protein F49C12.5(F49C12.5)	43.2867	63.2217	71.1279	1.89317	2.88023	2.18397
NM_075773	964.304	2.99832	0.419061	7.15485	8.38e-13	1.61e-11	Protein male abnormal 7(mab-7)	2261.36	2131.1	749.807	217.084	209.537	216.941
NM_001129619	366.866	-2.99721	0.419133	-7.15098	8.62e-13	1.65e-11	hypothetical protein(C02B4.4)	68.6617	69.8073	106.692	749.065	862.629	344.339
NM_060674	51.2244	-3.64104	0.510402	-7.13367	9.77e-13	1.87e-11	hypothetical protein(R05D7.2)	8.95587	7.90272	5.92733	88.9791	88.5671	107.015
NR_101796	483.159	1.57486	0.220796	7.13266	9.84e-13	1.88e-11	ncRNA(Y71H2AM.28)	762.741	662.511	745.362	256.84	219.618	251.885
NM_075685	1346.47	-1.98993	0.27905	-7.13106	9.96e-13	1.9e-11	hypothetical protein(M02E1.2)	547.801	621.68	454.922	1758.13	1979.44	2716.86
NM_071310	242.198	-2.14736	0.301182	-7.12979	1.01e-12	1.92e-11	Infection Response Gene(irg-3)	95.5293	79.0272	93.3554	496.011	343.468	345.795
NM_072111	695.48	-1.95998	0.275189	-7.1223	1.06e-12	2.02e-11	hypothetical protein(F44E7.2)	319.426	280.546	253.393	1284.83	1193.86	840.829
NM_001029635	6588.13	2.39802	0.336809	7.11984	1.08e-12	2.05e-11	CALUmenin (calcium-binding protein) homolog(calu-1)	12856.1	12726	7643.29	2849.22	1736.78	1717.33
NM_073518	504.642	-1.78657	0.251092	-7.1152	1.12e-12	2.12e-11	hypothetical protein(C55A6.3)	207.478	262.107	210.42	789.452	879.911	678.487
NM_067268	2572.11	2.87597	0.40432	7.11309	1.13e-12	2.15e-11	hypothetical protein(Y37D8A.3)	5752.65	5618.83	2210.89	631.057	478.838	740.366
NM_067872	4256.44	2.12723	0.299069	7.11285	1.14e-12	2.15e-11	MANF/CDNF-like protein(Y54G2A.23)	7825.94	8233.31	4722.6	1787.78	1626.61	1342.41
NM_001270098	5073.88	1.36005	0.191289	7.1099	1.16e-12	2.19e-11	hypothetical protein(T21F4.1)	7273.66	7465.43	7169.1	2634.03	2777.26	3123.81
NM_063093	20705.2	-1.67105	0.235028	-7.10999	1.16e-12	2.19e-11	MAO-C-like dehydratase domain(maoc-1)	10003.7	9524.09	10160.9	26134	30125.8	38282.8
NM_073540	10316.5	-2.00629	0.282559	-7.10043	1.24e-12	2.34e-11	DeHydrogenases, Short chain(dhs-20)	4363	4636.26	3337.09	13244	15201.1	21117.5
NM_074095	271.417	4.68494	0.660115	7.09716	1.27e-12	2.39e-11	hypothetical protein(D1086.3)	659.749	737.587	170.411	35.3392	5.76046	19.6557
NM_171556	687.525	-2.16923	0.305634	-7.09747	1.27e-12	2.39e-11	Nuclear hormone receptor family member nhr-53(nhr-53)	229.867	183.08	337.858	999.595	1251.46	1123.29
NM_074343	11110.3	-4.07527	0.574994	-7.08751	1.37e-12	2.56e-11	C-type LECtin(clec-47)	1668.78	1671.42	392.686	11967.4	15366	35595.8
NM_075594	94.0459	3.95559	0.558086	7.08777	1.36e-12	2.56e-11	Kruppel-Like Factor (zinc finger protein)(klf-2)	231.36	229.179	69.6461	14.5143	7.20058	12.3758
NM_058895	66.2785	2.59201	0.365962	7.08273	1.41e-12	2.64e-11	DEgenerin Linked to Mechanosensation(delm-2)	114.934	98.784	127.438	19.5628	15.8413	21.1117
NM_067526	4962.01	1.66406	0.235236	7.07403	1.5e-12	2.81e-11	Probable H/ACA ribonucleoprotein complex subunit 1-like protein(Y66H1A.4)	8117	8394	6119.97	2632.77	2192.58	2315.74
NM_060413	461.499	2.7774	0.39312	7.06503	1.61e-12	2.99e-11	hypothetical protein(B0205.4)	962.756	864.03	589.769	127.474	64.8052	160.158
NM_076630	425.319	1.94172	0.274903	7.06329	1.63e-12	3.03e-11	hypothetical protein(tag-275)	782.146	740.221	502.341	165.968	184.335	176.902
NM_073090	346.828	2.71407	0.384586	7.05712	1.7e-12	3.16e-11	Phosphate transporter(pitr-4)	656.764	744.173	404.54	63.1057	82.8066	129.582
NM_077353	807.3	-1.39214	0.197351	-7.05414	1.74e-12	3.22e-11	hypothetical protein(C39B10.1)	465.705	430.698	440.104	1190.8	1187.38	1129.11
NM_001269282	3540.9	-1.94996	0.276459	-7.05335	1.75e-12	3.24e-11	Epoxide hydrolase 2(ceeh-2)	1335.92	1442.25	1590.01	4938.02	4542.12	7397.11
NM_062310	5071.25	-1.70264	0.241498	-7.05032	1.79e-12	3.3e-11	Prion-like-(Q/N-rich)-domain-bearing protein(pqn-48)	2436	2345.79	2369.45	9380.66	7689.5	6206.12
NM_001129665	197.026	2.25184	0.319455	7.049	1.8e-12	3.33e-11	ETS class transcription factor(ets-4)	320.919	312.157	343.785	54.902	93.6075	56.7832
NM_074857	184.408	-2.50895	0.3562	-7.04364	1.87e-12	3.46e-11	C-type LECtin(clec-31)	47.7646	40.8307	77.0553	254.947	322.586	363.267
NM_064713	726.552	2.89362	0.410924	7.04174	1.9e-12	3.5e-11	PaTched Related family(ptr-20)	1631.46	1468.59	742.398	218.346	194.416	104.103
NM_075726	582.256	-1.60602	0.228333	-7.03367	2.01e-12	3.7e-11	hypothetical protein(F13C5.1)	262.705	314.792	285.994	807.753	846.788	975.507
NM_171490	188.871	-4.00094	0.570281	-7.01572	2.29e-12	4.2e-11	hypothetical protein(W02D7.11)	10.4485	10.537	45.9368	485.283	322.586	258.436
NM_077900	184.385	5.96794	0.851947	7.00506	2.47e-12	4.53e-11	hypothetical protein(F55F3.4)	534.367	530.799	23.7093	4.4174	7.92063	5.09593
NM_059277	442.971	2.78963	0.398264	7.00448	2.48e-12	4.54e-11	Histone H1.5(hil-5)	695.572	866.665	760.18	179.851	87.127	68.4311
NM_001027699	2052.39	1.72819	0.247031	6.99582	2.64e-12	4.83e-11	Leishmanolysin-like peptidase(Y43F4A.1)	3480.85	3515.39	2462.81	896.101	1044.08	915.084
NM_063878	7512.87	-1.55298	0.222021	-6.99476	2.66e-12	4.86e-11	Deoxyhypusine hydroxylase(dohh-1)	3783.85	4058.05	3615.67	12873.6	11316.4	9429.66
NM_001029199	421.817	-1.7398	0.248906	-6.98976	2.75e-12	5.02e-11	hypothetical protein(C07B5.4)	176.132	180.445	226.72	582.466	712.857	652.279
NM_070165	100.85	3.89817	0.558402	6.98095	2.93e-12	5.34e-11	Zinc finger protein mex-5(mex-5)	273.154	198.885	94.8373	5.67951	19.4416	13.1038
NM_001027270	60.2498	-3.41182	0.488927	-6.97819	2.99e-12	5.44e-11	hypothetical protein(Y46G5A.34)	7.46322	15.8054	7.40916	93.3965	123.13	114.294
NM_077462	47.1056	3.30539	0.47386	6.97546	3.05e-12	5.54e-11	hypothetical protein(C05C9.1)	88.066	84.2956	84.4644	11.359	10.0808	4.36794
NM_060084	192.449	4.65575	0.66753	6.97459	3.07e-12	5.57e-11	Heat Shock Protein(hsp-70)	129.86	167.274	813.526	15.7764	12.241	16.0158
NM_064539	433.638	2.92975	0.42027	6.97112	3.14e-12	5.69e-11	hypothetical protein(F01D5.10)	891.109	1045.79	363.049	102.231	115.929	83.7189
NM_065394	4793.9	-1.54201	0.221195	-6.97128	3.14e-12	5.69e-11	Neuropeptide-Like Protein(nlp-10)	2177.77	2270.71	2904.39	7491.91	7055.85	6862.76
NM_061599	1087.81	-2.16485	0.310699	-6.96767	3.22e-12	5.82e-11	hypothetical protein(K05F6.10)	341.816	298.986	549.76	1701.96	2031.28	1603.03
NM_070073	43947.4	-2.91317	0.418316	-6.96404	3.31e-12	5.96e-11	Downstream Of DAF-16 (regulated by DAF-16)(dod-24)	9979.82	9803.32	11119.7	33244.1	103163	96375
NM_064782	1911.6	1.4584	0.209436	6.96348	3.32e-12	5.98e-11	Translational Activator of Cytochrome c Oxidase(taco-1)	3077.83	2891.08	2440.58	1055.76	1039.04	965.315
NM_001268865	13108	-2.07621	0.298425	-6.95722	3.47e-12	6.24e-11	hypothetical protein(R05A10.1)	4116.71	4068.58	6890.52	19511	19776.4	24285
NM_075890	728.286	-2.00173	0.288114	-6.94769	3.71e-12	6.67e-11	hypothetical protein(K06A9.2)	241.808	258.155	373.422	1387.69	1089.45	1019.19
NM_076601	246.978	2.31727	0.333724	6.94366	3.82e-12	6.85e-11	Innexin-3(inx-3)	423.911	334.548	475.668	66.261	113.049	68.4311
NM_068803	120.76	5.03788	0.725954	6.93967	3.93e-12	7.04e-11	Histone H3(his-59)	334.352	333.231	35.564	6.94163	7.92063	6.55191
NM_063880	2491.4	1.47874	0.213165	6.93708	4e-12	7.16e-11	Mitochondrial Ribosomal Protein, Small(mrps-22)	3910.73	3590.47	3500.09	1365.61	1450.2	1131.3
NM_065745	16855.5	-2.48937	0.358926	-6.9356	4.04e-12	7.22e-11	DeHydrogenases, Short chain(dhs-9)	5915.35	6212.85	3159.27	36846.8	28335	20664
NM_072249	3603.9	-2.61588	0.377748	-6.92495	4.36e-12	7.78e-11	hypothetical protein(W01A11.1)	1261.28	1109.01	662.379	8441.65	6196.1	3952.99
NM_064370	1003.6	2.22559	0.321425	6.92415	4.39e-12	7.81e-11	hypothetical protein(F18A11.2)	1847.89	1955.92	1157.31	452.468	318.266	289.74
NM_077396	488.127	3.00451	0.434202	6.91961	4.53e-12	8.06e-11	hypothetical protein(R07A4.4)	1077.69	1136.67	389.722	87.0859	108.009	129.582
NM_071898	515.98	-1.877	0.27142	-6.91549	4.66e-12	8.28e-11	Abhydrolase domain-containing protein cgi-58(abhd-5.1)	207.478	185.714	269.693	875.276	875.59	682.127
NM_068905	924.392	-1.70012	0.245968	-6.91195	4.78e-12	8.48e-11	FMRF-Like Peptide(flp-10)	380.624	439.918	484.559	1172.5	1495.56	1573.19
NM_072608	1712.08	-2.42445	0.350892	-6.9094	4.87e-12	8.62e-11	CYtochrome P450 family(cyp-32A1)	398.536	404.356	810.562	3235.43	2967.36	2456.24
NM_001270198	148.208	4.50939	0.652982	6.90584	4.99e-12	8.83e-11	hypothetical protein(K09C8.9)	308.977	482.066	60.7551	11.359	10.8009	15.2878
NM_073392	2976.42	2.81279	0.408476	6.88606	5.74e-12	1.01e-10	COLlagen(col-153)	6610.92	6673.84	2348.7	711.201	694.856	818.989
NM_070035	7208.13	-1.66946	0.242607	-6.88135	5.93e-12	1.05e-10	KPSFVRF-amide 2(flp-9)	3164.41	3124.21	4055.77	9127.61	11771.5	12005.3
NM_076930	310.915	-2.79457	0.406198	-6.87983	5.99e-12	1.06e-10	hypothetical protein(C39D10.5)	47.7646	65.856	121.51	422.177	686.215	521.969
NM_070226	283.296	-3.11556	0.453541	-6.8694	6.45e-12	1.13e-10	hypothetical protein(C08F11.3)	64.1837	68.4902	42.9731	300.383	396.752	826.997
NM_001027904	1031.95	-2.34853	0.34193	-6.86847	6.49e-12	1.14e-10	Probable inorganic pyrophosphatase 1(pyp-1)	422.418	334.548	259.321	2189.14	1844.79	1141.49
NM_074405	738.681	4.34014	0.633587	6.85011	7.38e-12	1.29e-10	hypothetical protein(C29F3.3)	2000.14	1974.36	248.948	47.9603	85.6869	74.983
NM_171362	495.967	-2.59186	0.378387	-6.84976	7.4e-12	1.3e-10	hypothetical protein(Y73B6BL.35)	123.889	102.735	197.084	732.026	1180.89	639.175
NM_001029220	1008.5	2.42323	0.353881	6.84758	7.51e-12	1.31e-10	hypothetical protein(C11H1.9)	2010.59	2062.61	1026.91	327.519	378.75	244.605
NM_073611	267.156	2.82798	0.413331	6.84192	7.81e-12	1.36e-10	hypothetical protein(F57F5.3)	397.043	388.55	619.406	59.3194	38.8831	99.7346
NM_001322720	121.535	-2.65787	0.388689	-6.83803	8.03e-12	1.4e-10	BTB (Broad/complex/Tramtrack/Bric a brac) domain protein(btb-22)	29.8529	34.2451	35.564	158.395	185.055	286.1
NM_069312	786.242	4.06041	0.594251	6.83283	8.33e-12	1.45e-10	hypothetical protein(F58G6.3)	1947.9	1957.24	545.314	32.815	87.127	147.054
NM_182389	2946.51	-2.1926	0.320867	-6.83336	8.3e-12	1.45e-10	hypothetical protein(ZK863.8)	820.955	833.737	1518.88	4277.31	5361.55	4866.61
NM_066325	113.596	-2.43692	0.356715	-6.83156	8.4e-12	1.46e-10	Putative galactocerebrosidase(C29E4.10)	28.3602	43.4649	34.0821	163.444	181.455	230.773
NM_001026654	127.376	-2.31972	0.339659	-6.82957	8.52e-12	1.48e-10	hypothetical protein(Y71G12B.32)	44.7793	35.5622	47.4186	193.103	259.941	183.453
NM_063444	2079.38	1.55755	0.228083	6.82888	8.56e-12	1.48e-10	hypothetical protein(C34C6.3)	3274.86	3394.22	2643.59	1172.5	1052	939.107
NM_074007	1545.9	1.76926	0.259171	6.82663	8.69e-12	1.5e-10	hypothetical protein(F20G2.3)	2674.82	2694.83	1801.91	736.444	637.251	730.174
NM_074865	50.128	-3.337	0.488886	-6.82574	8.75e-12	1.51e-10	hypothetical protein(F09C6.1)	7.46322	9.21984	10.3728	83.9306	86.4069	103.375
NM_063612	3212.82	-1.72925	0.253407	-6.82401	8.85e-12	1.53e-10	hypothetical protein(M176.4)	1588.17	1472.54	1406.26	5932.57	5065.61	3811.76
NM_071007	193.105	3.59631	0.527107	6.82274	8.93e-12	1.54e-10	hypothetical protein(Y75B7AR.1)	443.315	509.725	117.065	28.3976	26.6421	33.4875
NM_001270065	1184.08	-1.58034	0.231722	-6.81995	9.11e-12	1.57e-10	hypothetical protein(F47G3.4)	517.948	592.704	669.788	1937.98	1831.83	1554.26
NM_001038428	644.511	-1.98516	0.291253	-6.81595	9.36e-12	1.61e-10	hypothetical protein(Y58G8A.5)	270.169	325.329	183.747	923.237	1098.81	1065.78
NM_062356	1861.52	-3.15462	0.463861	-6.80078	1.04e-11	1.79e-10	hypothetical protein(Y52E8A.3)	388.088	475.48	263.766	1363.71	4191.46	4486.6
NM_062302	47.7346	4.47452	0.658269	6.7974	1.07e-11	1.82e-10	Delta and OSM-11-like(dos-2)	88.066	147.517	38.5276	5.04846	2.88023	4.36794
NM_066755	12464.1	2.35969	0.347125	6.7978	1.06e-11	1.82e-10	Probable enoyl-CoA hydratase, mitochondrial(ech-6)	23874.8	23301.2	15414	5412.58	4186.42	2595.28
NM_064358	117.108	-2.52026	0.371278	-6.78808	1.14e-11	1.94e-10	hypothetical protein(Y38F1A.1)	28.3602	31.6109	44.455	236.646	153.372	208.205
NM_073541	4984.74	-2.08419	0.307059	-6.7876	1.14e-11	1.95e-10	hypothetical protein(F35B12.3)	1856.85	1724.11	2126.43	5456.75	8127.29	10617
NM_073259	11682.9	1.71403	0.252631	6.78469	1.16e-11	1.98e-10	Uncharacterized NOP5 family protein K07C5.4(K07C5.4)	20250.7	19917.5	13554.3	5922.47	5348.59	5103.94
NM_074515	75.2723	-3.18575	0.4708	-6.76668	1.32e-11	2.24e-10	Seven TM Receptor(str-38)	14.9264	7.90272	22.2275	111.697	128.17	166.71
NM_077792	2573.44	-1.62354	0.240053	-6.76327	1.35e-11	2.29e-10	SKp1 Related (ubiquitin ligase complex component)(skr-19)	1364.28	1310.53	1108.41	4362.5	4123.77	3171.12
NM_001026920	8198.31	-1.27579	0.188689	-6.76134	1.37e-11	2.32e-10	GQTFVRF-amide(flp-16)	4769	4414.98	5193.82	11680.9	11299.1	11832
NM_063601	253.455	-2.34873	0.34827	-6.744	1.54e-11	2.61e-10	hypothetical protein(Y51B9A.9)	88.066	97.4668	63.7188	303.538	422.674	545.265
NM_066843	1985.38	-1.52132	0.225693	-6.74065	1.58e-11	2.67e-10	hypothetical protein(T16H12.9)	898.572	1061.6	1117.3	2666.22	2813.99	3354.58
NM_059470	11034.5	3.67978	0.546069	6.73867	1.6e-11	2.7e-10	Acyl CoA DeHydrogenase(acdh-1)	22303.1	21858.9	17253	3163.49	1062.81	565.648
NM_001029183	132.78	-3.09681	0.459745	-6.73593	1.63e-11	2.75e-10	hypothetical protein(C04A11.5)	34.3308	21.0739	28.1548	129.998	264.261	318.86
NM_059943	6089.18	-1.24734	0.185197	-6.7352	1.64e-11	2.76e-10	FMRF-Like Peptide(flp-22)	3807.74	3508.81	3511.94	8712.38	8059.61	8934.62
NM_001307733	3013.7	-2.14397	0.31841	-6.73337	1.66e-11	2.79e-10	Probable aldehyde oxidase gad-3(gad-3)	953.8	1056.33	1326.24	3758.58	6831.19	4156.1
NM_059092	208.313	-1.97395	0.293154	-6.7335	1.66e-11	2.79e-10	CILiary localization(cil-7)	82.0955	72.4416	99.2828	276.403	360.029	359.627
NM_061358	8428.13	7.20996	1.07181	6.7269	1.73e-11	2.91e-10	hypothetical protein(mlt-8)	20665.7	20938.2	8625.74	270.092	12.241	56.7832
NM_070056	961.812	1.65662	0.246368	6.72416	1.77e-11	2.96e-10	hypothetical protein(K08D8.6)	1631.46	1581.86	1167.68	420.915	462.997	505.953
NM_066827	466.681	-1.57918	0.235125	-6.71632	1.86e-11	3.12e-10	hypothetical protein(M04D8.7)	208.97	266.058	226.72	743.385	712.137	642.815
NM_068605	3418.58	1.45126	0.216152	6.71408	1.89e-11	3.17e-10	DNaJ domain (prokaryotic heat shock protein)(dnj-11)	5354.12	5198.67	4466.24	1871.08	2016.16	1605.22
NM_076658	40398.6	2.50268	0.373043	6.70882	1.96e-11	3.28e-10	COLlagen(col-167)	84768.8	86470.2	34797.9	12670.4	12404.4	11280.2
NM_001346611	602.853	-2.43559	0.363092	-6.70791	1.97e-11	3.29e-10		183.595	152.786	228.202	1067.75	1361.63	623.159
NM_001047297	468.124	-2.44537	0.364569	-6.70756	1.98e-11	3.3e-10	hypothetical protein(F12E12.11)	150.757	151.469	133.365	555.33	1186.66	631.167
NM_076642	3491.65	-1.59396	0.237878	-6.70073	2.07e-11	3.45e-10	High-energy light unresponsive protein 1(lite-1)	1541.9	1533.13	2138.28	4965.79	5469.56	5301.22
NM_068341	313.765	1.8494	0.276589	6.68647	2.29e-11	3.8e-10	hypothetical protein(Y59E9AL.4)	474.661	518.945	480.114	150.823	101.528	156.518
NM_076618	19654	1.96755	0.294556	6.67971	2.39e-11	3.97e-10	Heat Shock Protein(hsp-3)	33290.5	33735.4	26886.4	10750.7	7213.54	6047.41
NM_001028724	508.582	2.23278	0.334316	6.67866	2.41e-11	4e-10	hypothetical protein(F38A6.4)	946.337	1049.74	520.123	200.045	164.893	170.35
NM_076193	75.0707	5.21617	0.781101	6.67798	2.42e-11	4.01e-10	hypothetical protein(ZK813.2)	223.897	190.982	23.7093	3.15529	5.0404	3.63995
NM_070984	30.6718	3.97337	0.595807	6.66889	2.58e-11	4.26e-10	CUTiclin-Like(cutl-22)	40.3014	76.3929	56.3096	3.78634	3.60029	3.63995
NM_063083	147.572	-1.98881	0.298249	-6.66829	2.59e-11	4.27e-10	hypothetical protein(C27H5.2)	47.7646	59.2704	71.1279	232.229	228.978	246.061
NM_001306828	12944.8	2.72617	0.409051	6.66464	2.65e-11	4.38e-10	Elongation of very long chain fatty acids protein(elo-5)	28548.3	28258.8	10664.7	2917.38	3004.08	4275.49
NM_058707	3402.47	1.26099	0.189248	6.66316	2.68e-11	4.41e-10	LiPid Depleted(lpd-6)	4716.76	5015.59	4672.22	2163.26	1890.87	1956.11
NM_064298	165.816	3.96191	0.594706	6.66197	2.7e-11	4.44e-10	Nematode Specific Peptide family, group E(nspe-5)	168.669	140.932	625.333	20.1938	24.482	15.2878
NM_001027014	494.347	3.35289	0.503506	6.65909	2.76e-11	4.53e-10	hypothetical protein(F49E12.12)	914.991	1001.01	785.371	40.3877	56.8846	167.438
NM_064911	3211.15	2.21757	0.333364	6.65209	2.89e-11	4.74e-10	C-type LECtin(clec-150)	6042.23	6330.08	3485.27	1321.43	1255.06	832.821
NM_073447	11266.3	2.5835	0.388651	6.64735	2.98e-11	4.89e-10	hypothetical protein(T19B10.2)	22159.8	22666.3	13106.8	4908.36	2461.16	2295.35
NM_071053	524.259	-1.45982	0.219716	-6.64416	3.05e-11	4.99e-10	Nuclear Hormone Receptor family(nhr-178)	259.72	276.595	302.294	712.464	776.222	818.261
NM_078267	601.253	-1.50322	0.226311	-6.64227	3.09e-11	5.05e-10	hypothetical protein(F38E9.6)	349.279	318.743	272.657	840.568	882.071	944.203
NM_001307752	374.214	-2.42984	0.36598	-6.63929	3.15e-11	5.14e-10	hypothetical protein(T26H5.14)	144.787	138.298	68.1643	682.173	484.599	727.262
NM_001029151	804.301	3.33318	0.503557	6.61926	3.61e-11	5.88e-10	hypothetical protein(B0403.5)	1810.58	1800.5	779.444	254.316	93.6075	87.3588
NM_064363	6526.15	2.53166	0.382599	6.617	3.67e-11	5.97e-10	Probable hydroxyacid-oxoacid transhydrogenase, mitochondrial(Y38F1A.6)	13120.3	13241	7022.4	2519.18	2062.25	1191.72
NM_171717	3378.59	-1.31429	0.198726	-6.61357	3.75e-11	6.1e-10	GGAGEPLAFSPDMLSLRF-amide(flp-26)	1877.75	2013.88	1921.94	4495.02	4588.93	5374.02
NM_074152	2290.48	-2.17606	0.33032	-6.58773	4.47e-11	7.25e-10	hypothetical protein(F47B8.8)	768.712	931.203	789.817	2439.04	3603.89	5210.22
NM_077869	150.627	2.68184	0.407218	6.58577	4.53e-11	7.34e-10	hypothetical protein(F54B11.11)	301.514	280.546	200.047	53.0088	46.8038	21.8397
NM_073253	573.152	1.5051	0.228747	6.57975	4.71e-11	7.63e-10	Glucosamine 6-phosphate N-acetyltransferase(gna-1)	883.646	857.445	801.671	263.782	287.303	345.067
NM_072742	81.0358	-2.70273	0.410935	-6.57703	4.8e-11	7.76e-10	hypothetical protein(W02D7.5)	23.8823	14.4883	26.673	118.008	169.214	133.95
NM_063366	132.892	5.18369	0.788245	6.57624	4.82e-11	7.79e-10	Downstream Of DAF-16 (regulated by DAF-16)(dod-23)	346.294	403.039	26.673	7.57269	5.0404	8.73588
NM_075899	938.526	-1.92302	0.292426	-6.57607	4.83e-11	7.79e-10	hypothetical protein(H11E01.2)	447.793	393.819	333.412	1173.77	1929.03	1353.33
NM_075749	8094.29	2.48773	0.37834	6.57538	4.85e-11	7.82e-10	Translocon-associated protein subunit beta(trap-2)	16007.1	16269.1	8941.38	3549.7	2065.13	1733.34
NM_076789	15556.1	1.99566	0.303664	6.57194	4.97e-11	7.99e-10	Probable protein disulfide-isomerase A6(pdi-6)	26000.4	25826.1	22798	8372.24	6079.45	4260.2
NM_060955	1805.09	1.55504	0.236834	6.56595	5.17e-11	8.31e-10	OXA mitochondrial inner membrane insertase homolog(oxa-1)	2659.89	2917.42	2502.81	740.23	974.958	1035.2
NM_069476	1805.9	-1.87909	0.286193	-6.5658	5.18e-11	8.31e-10	Lipase(lipl-7)	700.05	679.634	936.518	2256.66	2677.89	3584.62
NM_062029	206.8	4.22443	0.643952	6.56017	5.37e-11	8.62e-10	hypothetical protein(B0454.8)	520.933	578.215	78.5371	13.8833	24.482	24.7517
NM_074281	103.738	4.02299	0.613316	6.55941	5.4e-11	8.65e-10	GRounDhog (hedgehog-like family)(grd-12)	246.286	252.887	87.4281	22.087	8.64069	5.09593
NM_069004	106.115	3.72936	0.569878	6.54413	5.98e-11	9.57e-10	LYSozyme(lys-10)	156.728	154.103	281.548	28.3976	9.36075	6.55191
NM_069494	271.074	-1.681	0.256902	-6.54333	6.02e-11	9.61e-10	hypothetical protein(R09E10.1)	126.875	140.932	118.547	359.072	448.596	432.426
NM_001026829	1001.2	-2.28734	0.349722	-6.54045	6.13e-11	9.78e-10	hypothetical protein(C31C9.7)	365.698	375.379	280.066	1015.37	2226.42	1744.26
NM_073500	301.765	1.99709	0.305482	6.5375	6.26e-11	9.97e-10	ADAM family mig-17(mig-17)	550.786	507.091	389.722	92.7654	119.53	150.694
NM_073545	17324.1	2.82274	0.431844	6.53648	6.3e-11	1e-09	Neuropeptide-Like Protein(nlp-24)	38372.9	40351.3	12348.1	4562.54	3919.27	4390.51
NM_062917	839.558	4.1188	0.631077	6.52663	6.73e-11	1.07e-09	hypothetical protein(C56E6.2)	2144.93	2239.1	379.349	154.609	69.1255	50.2313
NM_077322	716.033	-1.63465	0.250508	-6.52534	6.78e-11	1.08e-09	hypothetical protein(F41E7.2)	370.176	325.329	351.194	987.604	1319.15	942.747
NM_074091	50.048	5.12655	0.785981	6.52248	6.92e-11	1.09e-09	hypothetical protein(D1086.6)	129.86	138.298	23.7093	1.89317	2.16017	4.36794
NM_182390	452.482	-1.43288	0.219639	-6.52378	6.86e-11	1.09e-09	hypothetical protein(C37C3.12)	247.779	250.253	235.611	602.66	681.175	697.414
NM_001027899	130.222	-2.29912	0.352508	-6.52217	6.93e-11	1.1e-09	hypothetical protein(C47E12.12)	52.2426	51.3677	28.1548	244.85	202.336	202.381
NM_001136426	111.213	-3.08022	0.472413	-6.52019	7.02e-11	1.11e-09	hypothetical protein(F47H4.2)	16.4191	31.6109	22.2275	167.861	296.664	132.494
NM_066924	645.541	-1.96045	0.300682	-6.52	7.03e-11	1.11e-09	hypothetical protein(T21C12.3)	235.838	308.206	247.466	1257.7	1085.13	738.91
NM_001322518	164.858	-2.10937	0.323873	-6.51296	7.37e-11	1.16e-09	Sodium/nucleoside cotransporter(slc-28.2)	58.2131	54.0019	74.0916	266.937	321.146	214.757
NM_060281	166.58	2.94386	0.452282	6.5089	7.57e-11	1.19e-09	C-type lectin domain-containing protein 87(clec-87)	322.411	422.795	139.292	39.7566	43.9235	31.3036
NM_001129090	53.4361	-3.43005	0.527139	-6.50691	7.67e-11	1.2e-09	hypothetical protein(ZC334.12)	4.47793	6.5856	16.3002	102.862	97.2078	93.1827
NM_061787	156.414	-1.96857	0.302528	-6.50706	7.66e-11	1.2e-09	MATH (meprin-associated Traf homology) domain containing(math-37)	55.2278	64.5389	71.1279	208.249	273.622	265.716
NM_068473	460.991	2.50161	0.384527	6.50568	7.73e-11	1.21e-09	hypothetical protein(C06E7.4)	785.131	890.373	675.715	216.453	108.729	89.5428
NM_060964	2435.51	1.53415	0.235904	6.50329	7.86e-11	1.23e-09	Eukaryotic Initiation Factor(eif-3.J)	3837.59	4007.99	3017.01	1416.09	1214.02	1120.38
NM_078392	3475.05	-1.93816	0.298099	-6.50172	7.94e-11	1.24e-09	DeHydrogenases, Short chain(dhs-30)	1561.31	1573.96	1179.54	6961.19	5638.05	3936.24
NM_001128968	2322.47	-2.0611	0.317074	-6.50038	8.01e-11	1.25e-09	PON (paraoxonase) and MEC-6 Like(poml-3)	792.594	769.198	1132.12	2661.17	4789.1	3790.64
NM_073730	5780.46	-1.47495	0.226971	-6.49842	8.12e-11	1.27e-09	Mitochondrial Ribosomal Protein, Small(mrps-11)	3252.47	3207.19	2716.2	8993.2	9385.95	7127.75
NM_072557	818.54	-1.28611	0.197981	-6.4961	8.24e-11	1.28e-09	hypothetical protein(C50E3.6)	498.543	455.723	474.186	1205.95	1152.09	1124.74
NM_072957	575.152	-2.14125	0.329576	-6.49698	8.19e-11	1.28e-09	hypothetical protein(T27E4.1)	159.713	168.591	309.703	867.073	998.72	947.115
NM_074992	503.784	-3.20182	0.494251	-6.47812	9.29e-11	1.44e-09	SKp1 Related (ubiquitin ligase complex component)(skr-5)	113.441	89.5641	93.3554	404.508	702.056	1619.78
NM_064722	135.287	-3.77757	0.583258	-6.47668	9.38e-11	1.46e-09	Glutathione S-Transferase(gst-32)	23.8823	23.7082	7.40916	108.542	372.27	275.908
NM_070687	644.106	1.94451	0.30026	6.4761	9.41e-11	1.46e-09	hypothetical protein(C49C3.9)	959.77	956.229	1151.38	200.045	241.219	355.987
NM_058675	10153.5	2.34842	0.362685	6.4751	9.48e-11	1.47e-09	TRanslocon-Associated Protein(trap-1)	19405.9	19474.9	12041.4	4848.41	2796.7	2353.59
NM_072850	263.091	-2.90963	0.449408	-6.47436	9.52e-11	1.47e-09	Major sperm protein(ZC196.2)	94.0366	50.0505	41.4913	289.024	434.195	669.751
NM_063195	590.968	2.65059	0.40973	6.46912	9.86e-11	1.52e-09	LIPaSe related(lips-17)	1322.48	1260.48	475.668	159.026	148.332	179.814
NM_001029149	874.057	-1.59336	0.246421	-6.46602	1.01e-10	1.55e-09	hypothetical protein(ZK836.3)	431.374	366.159	508.268	1318.91	1160.01	1459.62
NM_074991	198.658	-2.84329	0.439785	-6.46517	1.01e-10	1.56e-09	F-box A protein(fbxa-189)	31.3455	30.2937	84.4644	302.276	370.11	373.459
NM_063772	2838.14	-1.22255	0.18915	-6.46342	1.02e-10	1.58e-09	FMRF-Like Peptide(flp-4)	1691.17	1693.82	1723.37	4290.56	3714.06	3915.86
NM_062451	117.324	3.25896	0.50443	6.46069	1.04e-10	1.6e-09	hypothetical protein(C27D9.2)	297.036	242.35	97.8009	13.8833	24.482	28.3916
NM_072600	479.937	1.3143	0.203723	6.45138	1.11e-10	1.7e-09	hypothetical protein(T05B11.1)	656.764	702.025	694.979	281.451	276.502	267.9
NM_058733	10570.4	1.59465	0.247209	6.45061	1.11e-10	1.71e-09	NucleOLar protein(nol-5)	17407.2	18159.1	12079.9	5462.43	5283.78	5029.68
NM_061938	105.751	-2.12319	0.329236	-6.44885	1.13e-10	1.73e-09	hypothetical protein(Y47G7B.2)	41.794	38.1965	38.5276	176.696	193.696	145.598
NM_075762	657.196	-1.41878	0.220041	-6.44778	1.14e-10	1.74e-09	hypothetical protein(F39H12.2)	314.948	396.453	361.567	914.402	952.636	1003.17
NM_063363	692.263	-2.86541	0.444482	-6.44664	1.14e-10	1.75e-09	hypothetical protein(F49E12.10)	126.875	171.226	203.011	712.464	890.711	2049.29
NM_067199	454.786	1.91073	0.296454	6.44528	1.15e-10	1.76e-09	hypothetical protein(Y75B8A.28)	826.925	763.929	564.578	195.628	147.612	230.045
NM_058478	857.633	2.39606	0.371849	6.44363	1.17e-10	1.78e-09	hypothetical protein(Y71G12B.17)	1806.1	1737.28	780.926	304.17	289.463	227.861
NM_073329	3242.35	1.9114	0.296671	6.44283	1.17e-10	1.79e-09	UDP-glucose 6-dehydrogenase(sqv-4)	5779.52	5767.67	3821.65	1705.12	1288.9	1091.26
NM_001264258	62.4332	-2.8866	0.448421	-6.43726	1.22e-10	1.85e-09	hypothetical protein(C04F12.16)	17.9117	9.21984	17.782	92.1343	111.609	125.942
NM_075402	2676.21	-1.76102	0.273616	-6.43611	1.23e-10	1.86e-09	hypothetical protein(Y43F8C.3)	1019.48	1043.16	1595.93	4607.98	3919.27	3871.45
NM_068681	168.891	3.2917	0.511876	6.43065	1.27e-10	1.93e-09	Chitinase-like protein C25A8.4(cht-3)	347.786	442.552	128.919	19.5628	41.7633	32.7596
NM_070050	733.511	1.99534	0.310371	6.42888	1.29e-10	1.95e-09	C-type LECtin(clec-187)	1265.76	1273.65	979.491	393.78	273.622	214.757
NM_060374	158.912	2.99289	0.465622	6.42773	1.3e-10	1.96e-09	LAMinin related. See also lmb-(lam-3)	153.742	237.082	456.404	45.4361	30.9625	29.8476
NM_068865	2110.12	1.60419	0.249602	6.42701	1.3e-10	1.97e-09	Succinyl-CoA ligase [GDP-forming] subunit beta, mitochondrial(sucg-1)	3439.05	3610.22	2477.62	1008.43	1156.41	968.955
NM_077643	64.9532	4.67817	0.728194	6.42435	1.32e-10	2e-09	hypothetical protein(E01G6.1)	149.264	197.568	28.1548	3.15529	6.48052	5.09593
NM_069973	6709.23	3.20284	0.499333	6.41424	1.42e-10	2.13e-09	hypothetical protein(F08G5.6)	10454.5	10008.8	15848.2	434.798	1631.65	1877.49
NM_068453	381.59	2.48525	0.387489	6.41375	1.42e-10	2.14e-09	hypothetical protein(C45E5.4)	706.021	837.688	398.613	79.5132	149.772	117.934
NM_078025	13700.1	6.79255	1.05936	6.41196	1.44e-10	2.16e-09	hypothetical protein(sym-1)	32191.9	32598.7	16675.1	591.932	57.6046	85.1748
NM_067332	1166.64	-1.29228	0.201659	-6.40824	1.47e-10	2.21e-09	hypothetical protein(F56A8.5)	713.484	624.315	692.016	1770.12	1618.69	1581.19
NM_001269363	4558	1.48453	0.231798	6.40441	1.51e-10	2.27e-09	Eukaryotic Release FActor homolog(erfa-3)	7133.35	7028.15	5986.6	2823.98	2317.87	2058.03
NM_077044	6971.13	-1.24174	0.193922	-6.40331	1.52e-10	2.28e-09	GAKFIRF-amide(flp-5)	4371.96	4167.37	3891.29	10580.3	9032.4	9783.46
NM_071659	792.296	-3.94387	0.616077	-6.40158	1.54e-10	2.3e-09	UDP-GlucuronosylTransferase(ugt-32)	101.5	129.078	59.2733	318.684	2174.57	1970.67
NM_065680	2944.14	-1.94483	0.303946	-6.39861	1.57e-10	2.34e-09	ALdehyde deHydrogenase(alh-1)	1391.14	1422.49	828.344	4816.86	5368.75	3837.24
NM_076377	537.24	2.51382	0.392951	6.39728	1.58e-10	2.36e-09	Protein Disulfide Isomerase(pdi-2)	1070.23	1016.82	656.452	246.112	118.81	115.022
NM_065994	20684.4	-1.52152	0.237854	-6.39687	1.59e-10	2.37e-09	hypothetical protein(C16A3.6)	11668	11732.9	8659.83	29201.5	28201.1	34642.9
NM_075119	5214.92	2.05682	0.321821	6.39121	1.65e-10	2.45e-09	Protein lon-8(lon-8)	9811.15	9799.37	5616.14	2540.64	1831.83	1690.39
NM_075834	178.762	-1.75882	0.275261	-6.38963	1.66e-10	2.48e-09	hypothetical protein(C25G6.1)	80.6028	88.247	75.5734	245.481	305.304	277.364
NM_076190	2707.14	1.92771	0.301906	6.38512	1.71e-10	2.55e-09	Uncharacterized oxidoreductase dhs-27(dhs-27)	4815.27	5055.1	2991.82	1337.21	928.154	1115.28
NM_059530	25036.4	-1.99946	0.313311	-6.38169	1.75e-10	2.6e-09	YTochrome B(cytb-5.2)	11368	11506.4	7177.99	29501.3	41841.1	48823.4
NM_073514	11199.7	-1.51076	0.23696	-6.37558	1.82e-10	2.7e-09	DeHydrogenases, Short chain(dhs-19)	5146.64	5855.91	6453.38	19389.9	13919.4	16432.9
NM_068990	16025.7	1.54223	0.242078	6.37077	1.88e-10	2.79e-09	hypothetical protein(K07H8.10)	26618.3	26314.7	18644.4	8796.31	8236.74	7543.43
NM_071885	1234.98	-1.68037	0.263842	-6.36883	1.9e-10	2.82e-09	hypothetical protein(R02F11.2)	444.808	605.875	711.279	1706.38	1963.6	1977.95
NM_071701	1483.43	-1.47556	0.232018	-6.35967	2.02e-10	2.99e-09	CYtochrome P450 family(cyp-34A8)	674.675	741.538	938	2174.62	2300.58	2071.13
NM_076460	317.528	2.70389	0.425204	6.35905	2.03e-10	3e-09	hypothetical protein(C24H10.3)	591.087	665.145	395.649	120.532	42.4834	90.2708
NM_060397	236.966	2.5453	0.40033	6.35801	2.04e-10	3.01e-09	Succinate dehydrogenase [ubiquinone] flavoprotein subunit, mitochondrial(sdha-2)	347.786	300.303	566.06	93.3965	69.8456	44.4074
NM_064475	2274.9	4.60657	0.724749	6.35608	2.07e-10	3.05e-09	hypothetical protein(Y54G9A.4)	6404.94	6331.39	374.904	190.579	167.053	180.542
NM_073179	6502.22	-1.32871	0.209156	-6.35272	2.12e-10	3.11e-09	hypothetical protein(F57A8.1)	3595.78	3930.28	3583.07	10502.1	9230.42	8171.69
NM_067797	7107.42	2.46999	0.388977	6.34996	2.15e-10	3.16e-09	TRanslocon-Associated Protein(trap-3)	14080.1	14829.4	7215.04	3117.42	1729.58	1672.92
NM_077519	870.486	1.79724	0.283125	6.34786	2.18e-10	3.2e-09	hypothetical protein(F29G6.1)	1510.56	1544.98	1000.24	364.12	457.957	345.067
NM_067723	76.055	3.18415	0.501693	6.34681	2.2e-10	3.22e-09	hypothetical protein(K08D12.4)	188.073	159.371	63.7188	17.6696	15.1212	12.3758
NM_069313	1051.53	3.2574	0.513217	6.34702	2.2e-10	3.22e-09	hypothetical protein(F58G6.7)	2497.19	2366.86	847.608	112.959	155.532	329.052
NM_071997	111.076	-3.08136	0.485964	-6.34072	2.29e-10	3.35e-09	Carboxylic ester hydrolase(C52A10.2)	22.3897	32.928	14.8183	263.151	221.058	112.11
NM_062860	16492.2	-1.68288	0.265571	-6.33682	2.35e-10	3.42e-09	UreidoPropionase Beta(upb-1)	7185.59	6929.37	9385.92	26597.2	29155.1	19700.1
NM_064942	130.108	-2.74816	0.43365	-6.33728	2.34e-10	3.42e-09	Enhancer of AKt-1 null(eak-3)	32.8382	19.7568	48.9005	158.395	241.939	278.82
NM_060053	118.499	-2.04501	0.32293	-6.33269	2.41e-10	3.51e-09	Protein-tyrosine-phosphatase(F25H5.7)	50.7499	42.1478	45.9368	193.103	218.898	160.158
NM_001026712	161.82	3.48104	0.549877	6.33058	2.44e-10	3.56e-09	hypothetical protein(B0034.7)	405.999	385.916	99.2828	33.446	28.8023	17.4718
NM_067130	1336.54	-1.79253	0.283189	-6.3298	2.45e-10	3.57e-09	Membrane Associated Acyl-CoA binding protein(maa-1)	652.286	725.733	417.877	2099.53	2204.1	1919.71
NM_001047239	600.571	1.76644	0.279174	6.32737	2.49e-10	3.62e-09	DNaJ domain (prokaryotic heat shock protein)(dnj-27)	1098.59	935.155	751.289	304.801	297.384	216.213
NM_064394	1545.82	2.44762	0.387213	6.32113	2.6e-10	3.77e-09	see oma(moe-3)	3374.87	2996.45	1467.01	641.785	409.713	385.107
NM_064578	1335.01	-2.20213	0.348423	-6.32028	2.61e-10	3.78e-09	Catalase-2(ctl-1)	353.757	409.624	666.824	2738.16	2235.78	1605.95
NM_064714	2757.76	2.1433	0.339098	6.32061	2.61e-10	3.78e-09	Glutathione S-Transferase(gst-26)	5473.53	5351.46	2667.3	921.974	1185.94	946.387
NM_062428	169.454	-1.82665	0.289502	-6.30964	2.8e-10	4.04e-09	hypothetical protein(T05A7.7)	85.0807	63.2217	75.5734	243.588	298.104	251.157
NM_067161	1001.36	-1.39624	0.221293	-6.30946	2.8e-10	4.04e-09	hypothetical protein(Y56A3A.30)	538.845	547.922	567.542	1681.77	1352.27	1319.85
NM_077421	7014.88	2.64131	0.418854	6.30603	2.86e-10	4.13e-09	Acyl-CoA-binding protein homolog 3(acbp-3)	15265.3	15734.3	5275.32	1817.44	1761.26	2235.66
NM_078210	488.314	2.5925	0.411462	6.30069	2.96e-10	4.27e-09	hypothetical protein(F53H4.3)	1025.45	1065.55	422.322	174.172	134.651	107.743
NM_063188	327.151	2.94613	0.468338	6.29062	3.16e-10	4.55e-09	hypothetical protein(F35D2.2)	792.594	692.805	251.911	57.4262	65.5253	102.647
NM_077423	350.151	-2.29124	0.364248	-6.29034	3.17e-10	4.55e-09	hypothetical protein(F47B10.9)	76.1249	104.052	176.338	508.632	562.365	673.391
NR_000803	5223.24	1.99696	0.31772	6.28529	3.27e-10	4.7e-09	ncRNA(tts-2)	7921.46	8138.48	9000.65	1288.62	2459.72	2530.49
NM_001027493	156.797	-2.42131	0.385442	-6.2819	3.34e-10	4.8e-09	hypothetical protein(K04H4.2)	34.3308	36.8793	77.0553	248.637	257.781	286.1
NR_149260	6601.74	8.52295	1.35875	6.27266	3.55e-10	5.09e-09		19588	19688.3	226.72	23.3491	34.5628	49.5033
NM_065939	6926	1.54858	0.24715	6.26574	3.71e-10	5.31e-09	hypothetical protein(F42A10.6)	11118.7	11117.8	8732.44	2934.42	4160.49	3492.17
NM_063402	100.6	4.59719	0.734208	6.26143	3.81e-10	5.45e-09	hypothetical protein(W01C9.2)	111.948	85.6128	382.313	15.7764	5.0404	2.91196
NM_063964	4569.96	-2.15716	0.344752	-6.25714	3.92e-10	5.6e-09	Neuropeptide-Like Protein(nlp-18)	1435.92	1566.06	2019.74	8251.07	9652.37	4494.61
NM_076019	5043.29	1.45658	0.232857	6.25526	3.97e-10	5.66e-09	Unconventional myosin heavy chain 6(hum-6)	7224.4	7108.49	7846.3	3268.24	2484.2	2328.11
NM_077283	338.921	2.84484	0.455055	6.25165	4.06e-10	5.79e-09	hypothetical protein(ZC374.2)	723.933	779.735	281.548	112.328	79.9264	56.0552
NM_060877	6285.22	-1.52631	0.244178	-6.25083	4.08e-10	5.81e-09	Neuropeptide-Like Protein(nlp-15)	2931.55	2771.22	4015.77	8592.47	9504.76	9895.57
NM_071144	5609.46	-2.04219	0.326854	-6.24801	4.16e-10	5.91e-09	Aldehyde dehydrogenase(alh-5)	1955.36	1754.4	2865.86	10488.8	10378.9	6213.4
NM_073806	6323.2	-2.1856	0.349846	-6.24732	4.18e-10	5.93e-09	hypothetical protein(ZC443.3)	1780.72	1618.74	3437.85	9099.21	10186.7	11816
NM_067224	4911.48	-1.19347	0.19108	-6.2459	4.21e-10	5.98e-09	SCAVenger receptor (CD36 family) related(scav-3)	2982.3	2871.32	3111.85	7264.73	6990.32	6248.34
NM_065026	1771.18	1.37289	0.220065	6.23857	4.42e-10	6.26e-09	hypothetical protein(Y22D7AL.9)	2709.15	2573.65	2384.27	1132.75	858.309	968.955
NM_065425	3979.24	1.7449	0.279796	6.23632	4.48e-10	6.34e-09	Hemiasterlin resistant protein 1(har-1)	7161.71	6805.56	4421.79	1992.25	1935.52	1558.63
NM_068177	912.136	1.95122	0.312892	6.2361	4.49e-10	6.34e-09	ThioRedoXin [see also xtr](trx-3)	1676.24	1642.45	1029.87	471.4	344.188	308.668
NM_001038453	664.994	3.64306	0.58473	6.23032	4.65e-10	6.57e-09	hypothetical protein(F23A7.8)	1667.28	1755.72	271.175	82.0374	91.4473	122.302
NM_064064	7031.42	1.90059	0.30506	6.23021	4.66e-10	6.57e-09	hypothetical protein(F54D5.12)	13099.4	12963.1	7213.56	3293.49	2945.76	2673.18
NM_072238	266.302	-2.1865	0.351837	-6.21453	5.15e-10	7.25e-09	NADH-cytochrome b5 reductase(T05H4.4)	65.6764	82.9785	139.292	425.964	385.231	498.673
NM_066871	829.923	-1.46838	0.236634	-6.20529	5.46e-10	7.68e-09	Bardet-Biedl syndrome 5 protein homolog(bbs-5)	471.676	366.159	484.559	1294.93	1265.86	1096.35
NM_058689	6990.39	-1.27886	0.206243	-6.20072	5.62e-10	7.9e-09	hypothetical protein(Y54E10BR.4)	3954.02	3763.01	4524.03	10619.4	10130.5	8951.37
NM_069483	5936.84	-2.26417	0.365319	-6.19777	5.73e-10	8.04e-09	hypothetical protein(Y43C5A.3)	1449.36	1635.86	3052.57	8180.39	8687.5	12615.3
NM_069932	1612.64	1.44158	0.232808	6.19212	5.94e-10	8.33e-09	Mannose-1-phosphate guanyltransferase beta(tag-335)	2337.48	2605.26	2129.39	918.819	961.997	722.894
NM_001028418	8130.91	2.30957	0.373349	6.18609	6.17e-10	8.64e-09	hypothetical protein(Y94H6A.10)	16695.2	16868.3	7032.78	2976.07	2320.03	2893.03
NM_067064	1299.34	3.05819	0.494563	6.18361	6.27e-10	8.76e-09	hypothetical protein(Y47D3B.1)	2468.83	2543.36	1948.61	524.408	132.491	178.358
NM_073782	1533.88	-1.27158	0.205636	-6.18363	6.26e-10	8.76e-09	X-BoX promoter element regulated(xbx-9)	988.131	824.517	883.172	2008.65	2260.98	2237.84
NM_063267	585.592	2.71186	0.438851	6.17946	6.43e-10	8.98e-09	hypothetical protein(ZK669.2)	1301.59	1318.44	428.249	165.337	131.051	168.894
NM_001330885	32.4744	3.6166	0.585514	6.1768	6.54e-10	9.13e-09	CUTiclin-Like(cutl-23)	77.6175	57.9533	44.455	2.52423	7.20058	5.09593
NM_060872	3212.94	-1.50871	0.244306	-6.1755	6.6e-10	9.19e-09	PeRoXisome assembly factor(prx-11)	1643.4	1504.15	1865.63	4192.74	4295.14	5776.6
NM_072012	350.757	3.65924	0.592896	6.17181	6.75e-10	9.4e-09	hypothetical protein(Y49G5A.1)	895.587	795.54	259.321	94.6586	23.7619	35.6715
NM_062410	1561.93	1.8727	0.303716	6.16594	7.01e-10	9.74e-09	hypothetical protein(F35D11.4)	2749.45	3005.67	1606.31	721.298	630.771	658.103
NM_066613	256.888	2.90984	0.472172	6.16266	7.15e-10	9.94e-09	Protein glp-1(glp-1)	631.389	521.579	207.456	73.2026	69.8456	37.8555
NM_182200	668.616	-1.77161	0.287588	-6.16023	7.26e-10	1.01e-08	BTB (Broad/complex/Tramtrack/Bric a brac) domain protein(btb-17)	340.323	262.107	306.739	1260.85	1070.01	771.669
NM_065375	7581.7	-1.35291	0.219709	-6.15776	7.38e-10	1.02e-08	CYtochrome P450 family(cyp-25A2)	4306.28	4134.44	4358.07	10206.7	9580.37	12904.4
NM_078131	29134	1.45034	0.235529	6.15778	7.38e-10	1.02e-08	hypothetical protein(F46F2.3)	45130.1	45307.6	37536.3	18433.2	15192.5	13204.3
NM_001268306	55.1735	4.03783	0.656074	6.15453	7.53e-10	1.04e-08	hypothetical protein(K08D12.8)	134.338	142.249	35.564	9.46586	3.60029	5.82392
NM_066093	3989.88	1.14749	0.186623	6.14873	7.81e-10	1.08e-08	N-terminal acetyltransferase B complex subunit NAA25 homolog(cra-1)	5573.53	5753.18	5167.15	2622.67	2397.07	2425.66
NM_063578	16822.5	-1.97788	0.321765	-6.14698	7.9e-10	1.09e-08	fatty Acid CoA Synthetase family(acs-7)	5479.5	5043.25	9913.46	25190.5	27411.9	27896.6
NM_062471	1541.83	1.15608	0.188136	6.14494	8e-10	1.1e-08	DNaJ domain (prokaryotic heat shock protein)(dnj-9)	2122.54	2133.73	2129.39	986.342	989.359	889.604
NM_072922	193.472	-2.44047	0.397213	-6.144	8.05e-10	1.11e-08	hypothetical protein(F59E11.7)	47.7646	50.0505	82.9826	419.653	213.857	346.523
NM_001356792	2333.4	-1.33073	0.216685	-6.14128	8.19e-10	1.12e-08		1292.63	1347.41	1342.54	3035.38	3078.25	3904.21
NM_058764	3666.71	1.13955	0.185517	6.14254	8.12e-10	1.12e-08	human SPG (spastic paraplegia)(spg-7)	4897.37	5181.55	5053.05	2435.25	2286.18	2146.84
NM_071903	231.199	-2.05827	0.335226	-6.13995	8.25e-10	1.13e-08	Serpentine receptor class delta-33(srd-33)	61.1984	82.9785	124.474	356.547	349.228	412.77
NM_069694	336.651	2.64679	0.43146	6.1345	8.54e-10	1.17e-08	RAP homolog (vertebrate Rap GTPase family)(rap-3)	731.396	737.587	272.657	78.2511	82.8066	117.206
NM_077715	2606.88	2.32995	0.379939	6.13244	8.65e-10	1.19e-08	ADAMTS family(adt-1)	5212.31	5309.31	2525.04	1173.77	678.294	742.55
NM_074190	146.615	-2.4257	0.395664	-6.13069	8.75e-10	1.2e-08	C-type LECtin(clec-55)	23.8823	47.4163	66.6824	268.199	235.459	238.053
NM_073519	2262.76	-2.60134	0.424537	-6.12747	8.93e-10	1.22e-08	hypothetical protein(C55A6.6)	676.168	605.875	638.67	1865.4	3531.16	6259.26
NM_073419	2045.88	-1.83041	0.298944	-6.12294	9.19e-10	1.25e-08	hypothetical protein(Y42A5A.1)	765.727	679.634	1249.18	3181.79	3177.61	3221.36
NM_062954	158.637	-2.22196	0.363839	-6.107	1.02e-09	1.38e-08	hypothetical protein(T19D12.3)	59.7058	59.2704	48.9005	181.113	259.221	343.611
NM_071447	218.663	-2.74014	0.448888	-6.10428	1.03e-09	1.41e-08	hypothetical protein(Y73C8C.4)	50.7499	46.0992	74.0916	273.879	253.46	613.696
NM_075476	5845.62	1.65378	0.27099	6.10272	1.04e-09	1.42e-08	yeast SEC homolog(sec-23)	9006.62	9381.84	8227.13	3711.25	2411.47	2335.39
NM_065233	197.017	-2.14173	0.351049	-6.10093	1.05e-09	1.43e-08	hypothetical protein(F56F11.1)	92.544	57.9533	68.1643	277.665	263.541	422.234
NM_076621	1949.95	-1.6202	0.265556	-6.10118	1.05e-09	1.43e-08	hypothetical protein(C15H9.11)	891.109	869.299	1111.37	2350.69	2880.95	3596.27
NM_001129680	57.9921	5.2427	0.859511	6.09963	1.06e-09	1.44e-08	hypothetical protein(F55G7.4)	182.103	143.566	13.3365	3.15529	2.88023	2.91196
NM_067176	7006.88	-1.73478	0.284462	-6.09846	1.07e-09	1.45e-08	Lon protease homolog 2, peroxisomal(Y75B8A.4)	2818.11	2638.19	4257.3	12529.6	10342.9	9455.14
NM_067634	1859.3	1.50667	0.247071	6.09812	1.07e-09	1.45e-08	Chaperonin Containing TCP-1(cct-8)	2630.04	2855.52	2766.58	1211.63	844.628	847.38
NM_069525	408.857	-1.89968	0.311568	-6.09718	1.08e-09	1.46e-08	INSulin related(ins-1)	156.728	176.494	185.229	648.727	828.786	457.178
NM_073894	514.386	-1.52139	0.249517	-6.09737	1.08e-09	1.46e-08	C. Elegans Homeobox(ceh-79)	244.794	235.764	317.112	800.812	809.345	678.487
NM_077034	6507.31	2.11236	0.346428	6.09753	1.08e-09	1.46e-08	DumPY: shorter than wild-type(dpy-6)	9909.67	10425	11376	3714.4	1793.66	1825.07
NM_068163	83.4882	4.03833	0.662511	6.09549	1.09e-09	1.47e-08	hypothetical protein(R08C7.4)	232.853	194.934	44.455	11.359	12.961	4.36794
NM_071576	103.903	-4.36459	0.716175	-6.09431	1.1e-09	1.48e-08	hypothetical protein(C07G3.10)	5.97058	5.26848	17.782	231.598	306.745	56.0552
NM_067419	12105.8	-1.14669	0.188255	-6.09114	1.12e-09	1.51e-08	FMRF-Like Peptide(flp-15)	7318.44	7416.7	7864.08	17064.4	15283.9	17687.2
NM_072798	49.4606	3.39686	0.55831	6.08417	1.17e-09	1.57e-08	Histone H3(his-6)	101.5	126.443	42.9731	6.31057	10.8009	8.73588
NM_071861	3465.77	-1.57722	0.259422	-6.07976	1.2e-09	1.62e-08	hypothetical protein(K03B4.2)	1568.77	1684.6	1966.39	6109.26	5459.48	4006.13
NM_001322643	55.2943	-3.28393	0.540314	-6.07781	1.22e-09	1.63e-08	JuMonJi (transcription factor) Domain protein(jmjd-3.3)	5.97058	17.1226	7.40916	99.707	74.886	126.67
NM_065878	126.864	-2.54645	0.419025	-6.07707	1.22e-09	1.64e-08	hypothetical protein(C28H8.8)	44.7793	22.391	44.455	153.978	280.823	214.757
NM_073309	13742.1	-2.25055	0.370758	-6.07015	1.28e-09	1.71e-08	GTP cyclohydrolase 1(cat-4)	5224.26	5311.94	3781.64	12293	27090	28752
NM_059757	6131.42	-1.48884	0.245456	-6.0656	1.31e-09	1.76e-08	Neuropeptide-Like Protein(nlp-8)	2695.72	3047.81	3920.93	9029.8	9970.64	8123.64
NM_076859	3143.44	-1.24144	0.204746	-6.06333	1.33e-09	1.78e-08	Putative 1-acyl-sn-glycerol-3-phosphate acyltransferase acl-12(acl-12)	1929.99	1874.26	1801.91	4999.87	4233.22	4021.42
NM_077182	6382.2	-1.72246	0.284405	-6.05637	1.39e-09	1.86e-08	hypothetical protein(B0272.4)	2521.08	2361.6	4023.17	10334.2	9298.11	9755.07
NM_067408	40254.1	2.14958	0.355024	6.05474	1.41e-09	1.87e-08	ACTin(act-5)	77629.5	78314.6	41157.9	17573	16553.4	10296
NM_001306710	290.769	1.57904	0.260983	6.05035	1.45e-09	1.92e-08	KNL (kinetochore null) Binding Protein(kbp-1)	438.838	416.21	451.959	132.522	126.73	178.358
NM_064804	3318.02	1.35566	0.224079	6.04993	1.45e-09	1.93e-08	hypothetical protein(unc-45)	4737.65	4488.74	5088.61	2155.69	1861.35	1576.1
NM_071953	1394.7	-1.40139	0.231886	-6.04345	1.51e-09	2e-08	hypothetical protein(K11D12.9)	852.3	775.783	669.788	1761.28	2039.92	2269.15
NM_073578	1094.43	1.30194	0.215667	6.03681	1.57e-09	2.09e-08	Putative thiosulfate sulfurtransferase mpst-1(mpst-1)	1401.59	1614.79	1655.21	584.359	704.936	605.688
NM_060328	432.989	-1.29015	0.21379	-6.03468	1.59e-09	2.11e-08	MADF domain transcription factor(madf-10)	256.735	254.204	243.02	607.708	648.052	588.216
NM_001028561	4796	-1.10849	0.18371	-6.0339	1.6e-09	2.12e-08	hypothetical protein(egl-3)	2971.86	2910.83	3234.84	6721.39	6612.29	6324.78
NM_071102	424.343	2.44815	0.405821	6.03259	1.61e-09	2.13e-08	hypothetical protein(F36H9.5)	888.124	879.836	383.795	136.939	163.453	93.9107
NM_001350341	637	-1.54027	0.255409	-6.0306	1.63e-09	2.16e-08		368.683	305.572	303.776	896.732	1135.53	811.709
NM_075047	383.323	-2.55154	0.423249	-6.02845	1.66e-09	2.18e-08	F-box A protein(fbxa-172)	85.0807	84.2956	165.965	422.808	603.408	938.379
NM_064347	524.941	-1.63966	0.272003	-6.02808	1.66e-09	2.19e-08	hypothetical protein(F35C5.11)	316.441	198.885	250.43	778.725	731.579	873.588
NM_077226	8029.4	-1.49667	0.248386	-6.02558	1.68e-09	2.22e-08	hypothetical protein(T14B1.1)	3856.99	3959.26	4789.28	13458.6	12722	9390.34
NM_061831	650.964	-1.60521	0.266446	-6.02452	1.7e-09	2.23e-08	hypothetical protein(B0281.3)	316.441	339.817	309.703	742.123	1132.65	1065.05
NM_066129	875.404	2.24504	0.372686	6.02395	1.7e-09	2.23e-08	hypothetical protein(C06E8.5)	1743.41	1842.65	751.289	295.966	301.704	317.404
NM_074257	42.0633	2.84446	0.472207	6.02376	1.7e-09	2.23e-08	Reticulon-like protein(ret-1)	95.5293	69.8073	56.3096	12.6211	7.92063	10.1919
NM_074297	131.648	-2.36088	0.39189	-6.02436	1.7e-09	2.23e-08	hypothetical protein(F14H8.4)	26.8676	38.1965	63.7188	187.424	220.338	253.341
NM_061019	32.733	3.45903	0.574319	6.02284	1.71e-09	2.25e-08	hypothetical protein(W04A8.1)	50.7499	55.319	74.0916	7.57269	6.48052	2.18397
NM_001322543	133.951	2.44598	0.406269	6.0206	1.74e-09	2.27e-08	hypothetical protein(hpo-36)	219.419	243.667	216.347	65.6299	29.5224	29.1196
NM_072539	72.812	3.71938	0.618661	6.01199	1.83e-09	2.39e-08	hypothetical protein(C54F6.3)	143.294	210.739	51.8641	6.31057	7.92063	16.7438
NM_078017	245.447	-1.85598	0.308683	-6.01257	1.83e-09	2.39e-08	hypothetical protein(T24C2.5)	125.382	113.272	80.0189	383.683	452.196	318.132
NM_001267154	37.0168	3.15435	0.524847	6.01005	1.85e-09	2.42e-08	hypothetical protein(F19B10.13)	65.6764	64.5389	69.6461	11.359	3.60029	7.2799
NM_062626	43.4921	3.43042	0.570841	6.00943	1.86e-09	2.43e-08	hypothetical protein(EEED8.15)	49.2573	84.2956	105.21	6.94163	3.60029	11.6478
NM_072512	1407.77	-1.65197	0.274959	-6.00807	1.88e-09	2.44e-08	hypothetical protein(F25E5.5)	637.359	592.704	809.08	1705.12	2088.89	2613.48
NM_063859	295.645	-2.62659	0.437219	-6.0075	1.88e-09	2.45e-08	C-type LECtin(clec-61)	70.1543	76.3929	100.765	713.095	567.405	246.061
NM_078242	709.459	-1.53676	0.255952	-6.00408	1.92e-09	2.5e-08	hypothetical protein(F23A7.3)	316.441	346.402	428.249	881.587	1155.69	1128.38
NM_069270	9972.07	1.49718	0.249389	6.00339	1.93e-09	2.51e-08	Probable coatomer subunit beta'(copb-2)	15729.5	15289.1	13163.1	6487.9	4729.34	4433.46
NM_001038374	674.301	-1.86636	0.311117	-5.99888	1.99e-09	2.57e-08	hypothetical protein(ZK185.5)	303.007	343.768	223.757	1270.95	1131.93	772.397
NM_001129528	203.548	2.08989	0.348378	5.99892	1.99e-09	2.57e-08	hypothetical protein(T05C3.6)	232.853	401.721	354.158	61.8436	99.368	71.343
NM_001306532	162.85	1.96808	0.328481	5.99145	2.08e-09	2.69e-08	PArtner of DroSHa (DRSH-1 interactor)(pash-1)	285.095	237.082	256.357	87.7169	48.2439	62.6071
NM_076324	154.48	-1.83659	0.306608	-5.99004	2.1e-09	2.71e-08	Helix-loop-helix protein 13(hlh-13)	85.0807	65.856	51.8641	230.967	240.499	252.613
NM_001129602	276.131	2.11122	0.352822	5.98382	2.18e-09	2.81e-08	hypothetical protein(ZC412.10)	503.021	505.774	336.376	83.9306	82.0866	145.598
NM_064779	3534.37	1.28539	0.214841	5.98299	2.19e-09	2.83e-08	hypothetical protein(hpo-29)	4451.07	4716.6	5869.54	2061.03	2052.88	2055.12
NM_064998	87.2681	-2.76882	0.462845	-5.98218	2.2e-09	2.84e-08	F-box A protein(fbxa-138)	13.4338	22.391	31.1185	106.649	145.452	204.565
NM_073433	4488.82	2.54067	0.424964	5.97857	2.25e-09	2.9e-08	Neuropeptide-like protein 33(nlp-33)	8042.37	8628.45	6312.6	2248.46	816.545	884.508
NM_068790	1090.37	1.69827	0.284175	5.97616	2.28e-09	2.94e-08	hypothetical protein(F13B6.1)	1818.04	1801.82	1381.07	466.982	414.033	660.287
NM_071910	587.353	-2.34043	0.391716	-5.97481	2.3e-09	2.96e-08	UDP-GlucuronosylTransferase(ugt-11)	155.235	122.492	303.776	775.569	1139.85	1027.19
NM_070731	250.063	2.00982	0.336648	5.9701	2.37e-09	3.04e-08	DAAM (Disheveled-Associated Activator of Morphogenesis) homolog(daam-1)	437.345	412.258	352.676	138.202	90.0072	69.887
NM_065346	153.064	2.32123	0.388875	5.96909	2.39e-09	3.06e-08	hypothetical protein(C14B1.2)	323.904	285.815	155.592	56.1641	58.3247	38.5835
NM_062703	123.005	5.63505	0.944313	5.96735	2.41e-09	3.09e-08	BLIstered cuticle(bli-2)	341.816	372.745	8.89099	4.4174	2.88023	7.2799
NM_001129600	486.606	2.13232	0.357457	5.96525	2.44e-09	3.13e-08	hypothetical protein(ZC250.4)	1029.92	874.567	472.704	146.405	197.296	198.741
NM_062530	334.806	1.71085	0.286874	5.96377	2.46e-09	3.15e-08	Interactor of FizzY protein(ify-1)	544.815	533.433	460.85	201.938	141.131	126.67
NM_001038355	161.523	-2.10556	0.353104	-5.96302	2.48e-09	3.16e-08	hypothetical protein(Y54G2A.44)	55.2278	57.9533	69.6461	313.635	179.294	293.38
NM_073850	8710.12	-3.27632	0.549664	-5.96059	2.51e-09	3.21e-08	Fatty Acid/Retinol binding protein(far-3)	1934.47	2050.76	903.918	30506.6	7631.89	9233.1
NM_074107	202.478	-2.829	0.475324	-5.95172	2.65e-09	3.38e-08	hypothetical protein(ZC376.3)	53.7352	21.0739	75.5734	451.206	367.949	245.333
NM_001026585	699.924	-2.41759	0.406556	-5.9465	2.74e-09	3.49e-08	UDP-GlucuronosylTransferase(ugt-31)	326.889	222.593	112.619	952.896	1437.24	1147.31
NM_058862	356.17	3.35104	0.564445	5.93687	2.91e-09	3.7e-08	hypothetical protein(T20F5.4)	758.263	771.832	416.395	100.338	73.4459	16.7438
NM_063407	2734.34	1.43566	0.241865	5.93579	2.92e-09	3.72e-08	STCH (truncated HSP) family(stc-1)	4212.24	4296.44	3468.97	1200.27	1566.85	1661.27
NM_066316	6942	-2.66052	0.448258	-5.93524	2.93e-09	3.72e-08	Bestrophin homolog 24(best-24)	1107.54	1180.14	3400.8	12254.5	12832.9	10876.2
NM_001047662	306.389	1.49445	0.251823	5.93452	2.95e-09	3.74e-08	YIP1-Interacting Factor homolog(yif-1)	465.705	397.77	493.45	164.075	138.251	179.086
NM_075980	3788.86	2.06957	0.348805	5.93332	2.97e-09	3.76e-08	hypothetical protein(F49H12.5)	6058.64	5825.62	6475.61	2220.06	1136.97	1016.27
NM_001269626	275.927	-2.54733	0.429369	-5.93272	2.98e-09	3.77e-08	High Incidence of Males (increased X chromosome loss)(him-5)	52.2426	57.9533	131.883	357.809	454.356	601.32
NM_067910	13532.8	1.51436	0.255335	5.9309	3.01e-09	3.81e-08	hypothetical protein(W08E12.7)	21441.8	21736.4	16965.5	8657.47	6337.95	6057.61
NM_001047629	1306.31	-2.3361	0.394704	-5.9186	3.25e-09	4.1e-08	hypothetical protein(C35A5.6)	440.33	412.258	443.068	1492.45	1484.76	3564.97
NM_071820	30.8647	3.92281	0.662834	5.91825	3.25e-09	4.11e-08	SKp1 Related (ubiquitin ligase complex component)(skr-7)	50.7499	81.6614	41.4913	6.94163	2.16017	2.18397
NM_069449	4997.03	-1.95519	0.330409	-5.91748	3.27e-09	4.12e-08	DeHydrogenases, Short chain(dhs-12)	2477.79	2395.84	1272.89	6452.56	9037.44	8345.68
NM_074328	138.702	1.76047	0.297515	5.91724	3.27e-09	4.12e-08	UDP-glucuronosyltransferase(ugt-30)	226.882	196.251	219.311	54.2709	57.6046	77.8949
NM_077438	4987.98	1.68427	0.284664	5.91668	3.29e-09	4.13e-08	TransThyretin-Related family domain(ttr-31)	8660.32	8729.87	5435.36	2693.98	2014	2394.36
NM_001026664	1674.4	-1.33115	0.225104	-5.91349	3.35e-09	4.21e-08	hypothetical protein(Y87G2A.19)	920.962	890.373	1046.17	2343.12	2749.18	2096.61
NM_067711	815.802	-1.16235	0.196565	-5.91331	3.35e-09	4.21e-08	Nuclear Hormone Receptor family(nhr-87)	519.44	478.114	514.196	1092.36	1149.21	1141.49
NM_074547	403.53	-3.28217	0.555564	-5.90782	3.47e-09	4.35e-08	F-box A protein(fbxa-69)	47.7646	44.7821	133.365	414.605	528.522	1252.14
NM_073634	91.6128	-2.9724	0.50334	-5.90535	3.52e-09	4.41e-08	Nuclear Hormone Receptor family(nhr-207)	14.9264	27.6595	19.2638	109.173	123.13	255.525
NM_171268	225.07	3.46871	0.587479	5.90439	3.54e-09	4.43e-08	COLlagen(col-106)	501.529	636.169	100.765	30.9218	45.3636	35.6715
NM_067000	385.488	1.5927	0.269893	5.90125	3.61e-09	4.51e-08	Homeobox protein vab-7(vab-7)	574.668	673.048	489.005	169.754	177.134	229.317
NM_001026473	2076.77	1.35889	0.230308	5.90034	3.63e-09	4.53e-08	Bifunctional lysine-specific demethylase and histidyl-hydroxylase NO66(jmjc-1)	3073.36	2863.42	3028.86	1402.21	1010.24	1082.52
NM_064555	3452.49	1.27269	0.215706	5.90011	3.63e-09	4.53e-08	Ribosome biogenesis protein BOP1 homolog(Y48B6A.1)	5106.34	5222.38	4322.5	2276.85	1860.63	1926.26
NM_062801	4530.23	1.70259	0.288609	5.89928	3.65e-09	4.55e-08	hypothetical protein(ZK84.1)	7522.93	7543.14	5727.28	2806.31	1851.27	1730.43
NM_072718	1325.21	1.4903	0.252622	5.89933	3.65e-09	4.55e-08	Aurora/Ipl1 Related kinase(air-1)	1889.69	2034.95	1939.72	858.238	676.134	552.544
NM_075230	182.08	-3.11151	0.527633	-5.89711	3.7e-09	4.6e-08	Serpentine receptor class gamma(srg-34)	14.9264	30.2937	68.1643	218.346	330.506	430.242
NM_066297	13723.1	1.31259	0.22264	5.89554	3.73e-09	4.64e-08	Eukaryotic translation initiation factor 3 subunit A(egl-45)	19971.6	19684.4	19049	9431.78	7281.94	6920.27
NM_078124	1192.65	-2.0692	0.350993	-5.89529	3.74e-09	4.65e-08	PHAryngeal gland Toxin-related(phat-6)	368.683	383.282	625.333	2146.23	2340.91	1291.45
NM_058668	12983.4	1.56128	0.264984	5.89198	3.82e-09	4.74e-08	Coatomer subunit alpha(copa-1)	19522.3	19833.2	18829.6	8601.94	5741.02	5372.57
NM_059634	358.662	3.70605	0.629232	5.8898	3.87e-09	4.79e-08	COLlagen(col-61)	917.976	835.054	245.984	85.8238	51.8442	15.2878
NM_073678	2026.86	1.59339	0.27065	5.88727	3.93e-09	4.86e-08	Elongation factor Ts, mitochondrial(tsfm-1)	3430.1	3219.04	2485.03	1037.46	1197.46	792.053
NM_001267930	149.087	1.85927	0.31594	5.88487	3.98e-09	4.93e-08	hypothetical protein(laf-1)	271.661	248.936	180.784	74.4647	64.8052	53.8713
NM_068129	455.328	-1.74124	0.29591	-5.88436	4e-09	4.93e-08	Nuclear Hormone Receptor family(nhr-78)	211.956	206.788	210.42	929.547	618.53	554.728
NM_076159	150.26	2.62942	0.446819	5.88475	3.99e-09	4.93e-08	Putative extracellular sulfatase Sulf-1 homolog(sul-1)	355.249	272.644	148.183	36.6013	59.7648	29.1196
NM_073830	279.767	-2.81182	0.478061	-5.88173	4.06e-09	5.01e-08	Prion-like-(Q/N-rich)-domain-bearing protein(pqn-67)	85.0807	100.101	23.7093	393.78	532.123	543.809
NM_074005	2658.51	-4.08802	0.695062	-5.88152	4.07e-09	5.01e-08	hypothetical protein(F20G2.1)	337.338	342.451	205.975	629.795	9303.15	5132.33
NR_070115	132.27	-2.05611	0.349601	-5.88131	4.07e-09	5.01e-08	hypothetical protein(Y6G8.2)	47.7646	67.1731	38.5276	254.316	198.016	187.821
NM_077505	22851.6	1.2443	0.211658	5.87884	4.13e-09	5.08e-08	Troponin I 1(tni-1)	34017.4	34152.9	28242.2	12429.9	15056.4	13210.8
NR_131691	78.1274	-2.24615	0.382576	-5.87111	4.33e-09	5.32e-08	Serpentine Receptor, class J(srj-14)	28.3602	23.7082	29.6366	100.338	141.851	144.87
NM_072316	214.372	2.01696	0.343685	5.86862	4.39e-09	5.39e-08	hypothetical protein(spn-4)	377.639	437.284	216.347	82.6685	87.847	84.4468
NM_063698	13908.6	-1.31723	0.224518	-5.86692	4.44e-09	5.45e-08	RNA-binding protein pno-1(Y53C12B.2)	8249.85	8228.05	7421.02	22837.3	20214.9	16500.6
NM_061689	70.1097	-2.53673	0.432508	-5.86517	4.49e-09	5.5e-08	hypothetical protein(T08E11.1)	13.4338	31.6109	16.3002	111.697	123.13	124.486
NM_068581	41224.4	-1.27607	0.217598	-5.86436	4.51e-09	5.52e-08	ACid Phosphatase family(acp-6)	22276.2	22152.6	27857	52572.7	60096.7	62390.9
NM_061341	1696.28	1.21808	0.207735	5.86361	4.53e-09	5.54e-08	NucleOLar protein(nol-1)	2515.11	2509.11	2093.83	1083.53	1023.92	952.211
NM_001351884	1375.14	-1.30633	0.223026	-5.85729	4.7e-09	5.75e-08		832.896	781.052	761.662	1729.73	2281.14	1864.38
NM_067251	1135.3	1.33915	0.22883	5.85214	4.85e-09	5.92e-08	yeast Homolog UDP-Gal Transporter(hut-1)	1722.51	1668.79	1490.72	615.281	751.74	562.736
NM_068136	901.618	-2.82298	0.482479	-5.85099	4.89e-09	5.96e-08	hypothetical protein(F15E6.3)	120.904	183.08	366.013	2451.66	1190.98	1097.08
NM_073190	906.007	-2.56348	0.43827	-5.84908	4.94e-09	6.02e-08	hypothetical protein(R04B5.5)	216.433	202.836	367.494	1578.27	2281.86	789.141
NM_074369	282.903	-2.77279	0.474073	-5.84886	4.95e-09	6.02e-08	CHItinase-Like(chil-12)	38.8088	44.7821	133.365	455.623	478.118	546.721
NM_064946	2191.61	1.52971	0.26156	5.84843	4.96e-09	6.03e-08	Probable 39S ribosomal protein L45, mitochondrial(mrpl-45)	3553.99	3701.11	2511.71	1102.46	1290.34	990.066
NM_059594	33432.8	1.77609	0.303839	5.8455	5.05e-09	6.14e-08	Protein disulfide-isomerase(pdi-3)	55820.4	56193.6	43250.2	20470.9	13666.7	11195
NM_001267365	1137.38	-1.72633	0.295401	-5.84401	5.1e-09	6.18e-08	hypothetical protein(F37H8.3)	585.117	546.605	451.959	1537.26	1381.79	2321.56
NM_001269140	34.7009	-3.23742	0.55412	-5.84245	5.14e-09	6.24e-08	hypothetical protein(ZC404.16)	7.46322	6.5856	5.92733	68.7852	61.2049	58.2392
NM_070864	90.7712	-2.03239	0.347949	-5.84106	5.19e-09	6.28e-08	hypothetical protein(F48G7.13)	37.3161	35.5622	34.0821	131.891	130.33	175.446
NM_060971	326.459	-1.82606	0.312649	-5.8406	5.2e-09	6.29e-08	Peroxisomal coenzyme A diphosphatase ndx-8(ndx-8)	104.485	151.469	174.856	552.175	571.006	404.762
NM_076095	2695.22	2.17871	0.373259	5.83699	5.32e-09	6.43e-08	hypothetical protein(F53B3.6)	4728.7	4670.51	3846.84	1422.4	964.157	538.713
NM_059550	6498.14	-1.2103	0.207453	-5.8341	5.41e-09	6.53e-08	hypothetical protein(K02F2.5)	3910.73	3855.21	3999.46	8648.01	10435.8	8139.66
NM_058980	1487.65	1.25231	0.214959	5.82583	5.68e-09	6.86e-08	Probable 39S ribosomal protein L19, mitochondrial(mrpl-19)	2079.25	2343.16	1864.14	815.326	951.916	872.132
NM_066098	3591.12	1.17459	0.201929	5.81685	6e-09	7.23e-08	hypothetical protein(K04C2.2)	5051.11	5086.72	4793.73	1975.21	2466.92	2173.05
NR_132518	38.0351	2.94231	0.506123	5.81344	6.12e-09	7.37e-08	hypothetical protein(T10B5.10)	83.5881	48.7334	69.6461	8.8348	5.76046	11.6478
NM_063350	6221.9	-1.52067	0.261625	-5.81239	6.16e-09	7.41e-08	hypothetical protein(F14F11.2)	2967.38	2967.47	3713.47	7426.28	8879.03	11377.8
NM_059872	299.582	-2.04241	0.351747	-5.80646	6.38e-09	7.67e-08	SERotonin/octopamine receptor family(ser-5)	108.963	86.9299	155.592	490.962	601.968	353.075
NM_059173	3423.94	1.05074	0.181047	5.80373	6.49e-09	7.79e-08	RNA cytidine acetyltransferase(nath-10)	4761.54	4372.84	4721.12	2215.01	2280.42	2192.71
NM_069678	5143.3	1.30645	0.225519	5.79308	6.91e-09	8.29e-08	Intramembrane protease 2(imp-2)	7609.5	7208.59	7157.25	3509.31	2872.31	2502.83
NM_070862	1332.75	-1.46292	0.252588	-5.79173	6.97e-09	8.35e-08	Nuclear hormone receptor family member nhr-90(nhr-90)	608.999	632.217	887.617	1788.42	2018.32	2060.94
NM_001028991	79.0162	-3.20754	0.55387	-5.79113	6.99e-09	8.37e-08	hypothetical protein(T26H5.9)	26.8676	7.90272	11.8547	168.492	82.8066	176.174
NM_058394	826.859	2.31993	0.40064	5.79056	7.02e-09	8.39e-08	Zinc metalloproteinase nas-30(nas-30)	1753.86	1733.33	646.079	267.568	285.143	275.18
NR_132554	86.0177	2.6415	0.45647	5.7868	7.17e-09	8.57e-08	SHC-transforming protein homolog 1(shc-1)	168.669	187.031	88.9099	16.4075	21.6017	33.4875
NM_171242	40916.7	-1.56873	0.271126	-5.786	7.21e-09	8.61e-08	Nucleolar GTP-binding protein 1(nog-1)	17974.4	17677.1	26243.2	71464.1	59439.3	52702.1
NM_064287	279.859	3.53474	0.611041	5.78478	7.26e-09	8.66e-08	C-type LECtin(clec-4)	643.33	674.365	228.202	61.8436	59.7648	11.6478
NM_071206	556.797	-1.41606	0.244907	-5.78202	7.38e-09	8.8e-08	Nuclear hormone receptor family member nhr-103(nhr-103)	328.382	309.523	272.657	731.395	952.636	746.19
NM_071627	180.389	-1.93936	0.335546	-5.77972	7.48e-09	8.91e-08	hypothetical protein(W08A12.2)	50.7499	73.7587	99.2828	251.161	308.905	298.476
NM_001027793	561.438	-1.15988	0.200752	-5.77765	7.58e-09	9e-08	hypothetical protein(Y82E9BR.21)	346.294	341.134	354.158	785.666	772.622	768.758
NM_063719	1020.5	-1.66419	0.28804	-5.77764	7.58e-09	9e-08	ARRestin Domain protein(arrd-4)	414.955	460.992	592.733	1578.9	1882.95	1192.45
NM_001307281	1012.96	-2.4061	0.416585	-5.77577	7.66e-09	9.1e-08	Seven TM Receptor(str-176)	205.985	210.739	548.278	1559.97	1767.74	1785.03
NM_072129	133.876	3.55875	0.616674	5.77088	7.89e-09	9.36e-08	hypothetical protein(F26F12.4)	340.323	343.768	56.3096	20.8249	17.2814	24.7517
NM_071217	1820.39	-1.30755	0.226673	-5.76843	8e-09	9.48e-08	CYtochrome P450 family(cyp-33C7)	941.859	1026.04	1175.09	2668.11	2245.86	2865.37
NM_058937	1678.87	1.42772	0.247583	5.76663	8.09e-09	9.58e-08	TU elongation Factor (EF-Tu), Mitochondrial(tufm-2)	2531.53	2710.63	2101.24	905.567	1067.13	757.11
NM_001026234	2600.88	1.48115	0.256888	5.76574	8.13e-09	9.62e-08	Asparagine--tRNA ligase, cytoplasmic(nars-1)	4155.52	4046.19	3288.19	1634.44	1391.87	1089.07
NM_076690	1868.76	-1.55289	0.269408	-5.76408	8.21e-09	9.7e-08	hypothetical protein(C15B12.4)	1061.27	1053.7	734.989	3082.08	3001.92	2278.61
NR_131430	594.486	1.95496	0.339564	5.75728	8.55e-09	1.01e-07	Basement membrane proteoglycan(unc-52)	691.094	790.272	1354.39	286.5	211.697	232.957
NM_061308	2195.46	-2.10187	0.365156	-5.75608	8.61e-09	1.02e-07	hypothetical protein(K01A2.10)	577.653	616.412	1295.12	3185.58	3859.51	3638.49
NM_058659	1167.93	1.37259	0.238598	5.75271	8.78e-09	1.04e-07	hypothetical protein(Y71F9AL.12)	1779.23	1886.12	1389.96	726.347	595.488	630.439
NM_065345	10536.6	1.83689	0.319362	5.75173	8.83e-09	1.04e-07	Protein disulfide-isomerase 1(pdi-1)	19226.8	18558.2	11608.7	5993.78	4162.65	3669.8
NM_077326	7972.79	2.05972	0.358086	5.75202	8.82e-09	1.04e-07	FIP (Fungus-Induced Protein) Related(fipr-21)	15438.4	15659.2	7484.73	3674.01	3210.74	2369.61
NM_069112	3369.24	-2.51117	0.436825	-5.74868	8.99e-09	1.06e-07	hypothetical protein(F20C5.6)	567.205	695.439	1754.49	5029.53	6435.88	5732.92
NM_072701	1334.97	-1.93151	0.336064	-5.74746	9.06e-09	1.06e-07	SULfatase domain protein(sul-2)	437.345	453.089	773.516	2211.22	2542.52	1592.11
NM_074093	1933.9	-2.70512	0.47082	-5.74554	9.16e-09	1.07e-07	hypothetical protein(D1086.5)	353.757	360.891	828.344	2117.83	2624.61	5317.97
NM_075191	1577.09	-2.49651	0.4357	-5.72987	1.01e-08	1.18e-07	hypothetical protein(C08E8.4)	600.043	626.949	197.084	2293.89	2510.84	3233.73
NM_078108	12950.6	2.89719	0.505897	5.72684	1.02e-08	1.2e-07	Putative phospholipase B-like 2(F09B12.3)	29736.5	29381	9390.37	4354.29	3268.34	1573.19
NM_060032	6160.09	1.25353	0.219348	5.7148	1.1e-08	1.28e-07	Homogentisate 1,2-dioxygenase(hgo-1)	9234.99	9053.88	7749.98	3146.45	4070.49	3704.74
NM_064460	719.841	-2.09823	0.367322	-5.71223	1.12e-08	1.3e-07	Glutathione S-Transferase(gst-14)	300.022	305.572	211.902	713.095	1628.77	1159.69
NM_077325	2804.5	2.15465	0.377204	5.71215	1.12e-08	1.3e-07	Fungus-Induced Protein(fip-5)	5884	5520.05	2336.85	1042.51	913.753	1129.84
NM_076467	93.7918	4.46237	0.781695	5.70858	1.14e-08	1.33e-07	VITellogenin structural genes (yolk protein genes)(vit-2)	256.735	260.79	20.7456	5.67951	11.5209	7.2799
NM_059728	6653.79	-1.58123	0.277059	-5.70721	1.15e-08	1.34e-07	hypothetical protein(F26A3.1)	3604.74	3927.65	2467.25	9633.09	8636.37	11653.7
NM_068590	100.493	2.6841	0.470379	5.70624	1.16e-08	1.34e-07	hypothetical protein(C01G5.9)	194.044	234.447	93.3554	34.7081	17.2814	29.1196
NM_073485	3690.43	4.17676	0.731953	5.70632	1.15e-08	1.34e-07	COLlagen(col-154)	9958.92	9726.93	1296.6	430.381	631.491	98.2787
NM_077075	4998.68	-1.39283	0.24415	-5.70483	1.16e-08	1.35e-07	hypothetical protein(F53A9.7)	2436	2414.28	3421.55	6934.69	6929.84	7855.74
NM_078413	794.904	1.22043	0.213898	5.70566	1.16e-08	1.35e-07	hypothetical protein(F10D7.2)	1228.45	1136.67	972.082	475.186	487.479	469.554
NM_064702	4693.12	-1.51051	0.26493	-5.70154	1.19e-08	1.38e-07	hypothetical protein(Y53F4B.18)	2501.67	2372.13	2442.06	9049.36	6140.65	5652.84
NM_067470	575.451	-2.15672	0.378406	-5.69949	1.2e-08	1.39e-07	hypothetical protein(Y38C1AA.9)	153.742	175.177	303.776	1047.55	1141.29	631.167
NM_067103	2828.07	2.54753	0.447082	5.69812	1.21e-08	1.4e-07	Probable N-acetylgalactosaminyltransferase 8(gly-8)	5618.31	5828.25	3043.68	1373.81	597.648	506.681
NM_067796	3957.85	2.41919	0.424519	5.69868	1.21e-08	1.4e-07	hypothetical protein(Y38F2AR.9)	7882.66	8212.24	3912.04	1880.55	1091.61	768.03
NM_069567	9306.17	-1.54297	0.270882	-5.69611	1.23e-08	1.41e-07	Dimethylaniline monooxygenase [N-oxide-forming](fmo-1)	5564.58	5296.14	3405.25	14729.5	12704.7	14136.8
NM_069703	15117.1	1.37314	0.24103	5.69698	1.22e-08	1.41e-07	hypothetical protein(R07H5.8)	23501.7	23468.4	18469.6	9575.03	8699.02	6988.7
NM_075740	634.015	-1.62638	0.285467	-5.69727	1.22e-08	1.41e-07	hypothetical protein(Y9C12A.1)	252.257	297.669	380.831	961.731	1132.65	778.949
NM_072537	209.878	-1.64658	0.289085	-5.69584	1.23e-08	1.42e-07	hypothetical protein(C54F6.5)	92.544	117.224	94.8373	368.537	321.866	264.26
NM_063153	306.227	-1.52115	0.267224	-5.69241	1.25e-08	1.44e-07	hypothetical protein(K02A2.5)	147.772	131.712	195.602	429.119	473.798	459.362
NM_001028884	1408.91	-1.62207	0.285088	-5.68973	1.27e-08	1.46e-07	hypothetical protein(K12B6.9)	653.778	655.926	763.144	1623.08	1973.68	2783.83
NM_182250	773.903	2.12958	0.374228	5.6906	1.27e-08	1.46e-07	Serine protease inhibitor 1 protein(spi-1)	1515.03	1562.1	702.388	263.782	241.939	358.171
NM_069562	4824.9	1.54545	0.27172	5.68764	1.29e-08	1.48e-07	PaTched Related family(ptr-14)	7581.14	7259.96	6721.59	3130.67	1831.83	2424.21
NM_065433	282.165	2.2196	0.390349	5.6862	1.3e-08	1.49e-07	Heritable RNAi Deficient(hrde-1)	477.646	661.194	254.875	111.066	97.2078	90.9988
NM_061241	300.574	-1.8197	0.320057	-5.68555	1.3e-08	1.5e-07	hypothetical protein(F23F1.6)	134.338	90.8812	173.374	418.391	459.397	527.065
NM_001129152	1095.16	-2.09495	0.368568	-5.68402	1.32e-08	1.51e-07	hypothetical protein(M03A1.8)	319.426	335.865	591.251	1222.36	1798.7	2303.36
NM_001306225	1740.38	1.35196	0.237874	5.68353	1.32e-08	1.51e-07	SUMO-activating enzyme subunit uba-2(uba-2)	2613.62	2289.15	2600.62	1187.65	886.391	864.852
NM_064503	307.018	3.14915	0.554733	5.67687	1.37e-08	1.57e-07	hypothetical protein(F08G2.8)	691.094	734.953	229.684	105.387	49.684	31.3036
NM_070089	824.064	1.66279	0.293013	5.67481	1.39e-08	1.59e-07	hypothetical protein(K10D11.5)	1250.84	1369.8	1136.57	271.986	452.916	462.274
NM_075278	72.2198	-2.48609	0.438126	-5.67438	1.39e-08	1.59e-07	CYtochrome P450 family(cyp-33D3)	25.375	21.0739	19.2638	162.182	120.25	85.1748
NM_067014	3050.03	1.8111	0.31928	5.67246	1.41e-08	1.61e-07	Putative H/ACA ribonucleoprotein complex subunit 2-like protein(Y48A6B.3)	5534.73	5737.37	2969.59	1489.29	1377.47	1191.72
NM_063642	71.8385	3.18012	0.560858	5.6701	1.43e-08	1.63e-07	Zinc finger protein mex-6(mex-6)	152.25	176.494	59.2733	7.57269	20.8817	14.5598
NM_072836	884.963	2.32232	0.409588	5.6699	1.43e-08	1.63e-07	Battenin(cln-3.3)	1013.51	1040.52	2370.93	244.85	258.501	381.467
NM_001027606	1574.84	1.25977	0.222301	5.66695	1.45e-08	1.65e-07	Prolyl Amino-acyl tRNA Synthetase(pars-1)	2022.53	2045.49	2597.65	992.653	874.15	916.539
NM_077892	551.898	2.79503	0.493414	5.66467	1.47e-08	1.67e-07	hypothetical protein(K02D3.2)	1273.23	1268.39	352.676	124.318	186.495	106.287
NM_058402	1173.13	2.60356	0.459869	5.66152	1.5e-08	1.7e-07	HMBOX (mammalian HoMeoBOX gene) homolog(hmbx-1)	2730.05	2564.43	749.807	354.023	346.348	294.108
NM_058507	13115.8	-1.23174	0.21763	-5.65979	1.52e-08	1.72e-07	Neuropeptide-Like Protein(nlp-12)	8058.79	8255.7	7186.89	17543.4	16313.6	21336.7
NM_068953	2925.21	1.50404	0.265839	5.6577	1.53e-08	1.74e-07	hypothetical protein(Y42H9AR.1)	4922.74	4728.46	3325.23	1794.1	1405.55	1375.17
NM_001047706	90.8518	-2.15815	0.381713	-5.65386	1.57e-08	1.77e-07	hypothetical protein(T26H5.10)	44.7793	34.2451	20.7456	152.716	134.651	157.974
NM_063274	2495.16	-1.73069	0.306064	-5.65464	1.56e-08	1.77e-07	GLutamiNAse(glna-2)	1140.38	961.497	1364.77	2913.59	3462.76	5127.96
NM_077935	766.607	-1.26692	0.224041	-5.65483	1.56e-08	1.77e-07	TBC (Tre-2/Bub2/Cdc16) domain family(tbc-19)	489.587	414.893	446.031	1067.12	970.638	1211.38
NM_071467	491.829	7.93401	1.40391	5.65139	1.59e-08	1.8e-07	hypothetical protein(C36C5.5)	1503.09	1410.63	25.1911	1.89317	2.88023	7.2799
NM_067096	22.3762	3.81127	0.674552	5.65009	1.6e-08	1.81e-07	C. Elegans Homeobox(ceh-92)	59.7058	31.6109	34.0821	3.78634	2.16017	2.91196
NM_066467	12275.2	2.04866	0.362789	5.64699	1.63e-08	1.84e-07	Heat Shock Protein(hsp-110)	16234	16416.6	26664.1	6910.71	3822.79	3602.82
NM_067790	1213.78	1.14266	0.202442	5.64436	1.66e-08	1.87e-07	ParaPleGiN AAA protease family(ppgn-1)	1776.25	1730.7	1505.54	798.918	727.258	744.006
NM_064357	353.429	1.31446	0.233181	5.63709	1.73e-08	1.95e-07	hypothetical protein(F58G1.7)	494.065	529.482	489.005	223.394	175.694	208.933
NM_001129362	236.975	-1.59986	0.284202	-5.62933	1.81e-08	2.03e-07	hypothetical protein(ZK180.7)	102.992	139.615	109.656	301.645	404.672	363.267
NM_059279	68.6155	2.88082	0.51171	5.62979	1.8e-08	2.03e-07	Cytoplasmic polyadenylation element-binding protein 3(cpb-3)	168.669	122.492	71.1279	8.8348	18.0014	22.5677
NM_061324	405.174	2.4075	0.427694	5.62902	1.81e-08	2.03e-07	C-type LECtin(clec-10)	761.249	952.277	331.93	132.522	156.973	96.0947
NM_071582	481.146	-2.27577	0.404273	-5.62929	1.81e-08	2.03e-07	Infection Response Gene(irg-1)	168.669	221.276	103.728	510.525	784.143	1098.54
NM_074990	121.898	-2.20542	0.392212	-5.62303	1.88e-08	2.1e-07	F-box A protein(fbxa-188)	28.3602	36.8793	65.2006	172.91	200.176	227.861
NM_076656	118.514	-1.82951	0.325358	-5.62307	1.88e-08	2.1e-07	hypothetical protein(T10E10.3)	53.7352	44.7821	57.7915	162.813	170.654	221.309
NM_077644	43.5366	3.0619	0.5445	5.62334	1.87e-08	2.1e-07	OToPetrin-Like(otpl-8)	88.066	57.9533	87.4281	13.2522	3.60029	10.9199
NM_075750	3368.08	1.61664	0.287657	5.62003	1.91e-08	2.13e-07	Intracellular LEctin(ile-2)	5492.93	5649.13	4097.27	2083.12	1628.05	1257.97
NM_066306	2724.91	2.39849	0.426869	5.61881	1.92e-08	2.15e-07	CU (copper) Chaperonin(cuc-1)	5666.08	5919.13	2157.55	697.318	738.779	1170.61
NM_060029	1704.08	-1.24371	0.221591	-5.61266	1.99e-08	2.22e-07	hypothetical protein(C31H5.4)	1056.79	1062.92	915.772	2184.09	2246.58	2758.35
NM_060986	15638.2	-1.19264	0.212644	-5.60863	2.04e-08	2.27e-07	hypothetical protein(W09C5.1)	10330.6	10158.9	8067.09	22340.1	22570.9	20361.9
NM_059230	323.182	3.10795	0.554199	5.60801	2.05e-08	2.28e-07	C. Elegans Y-box(cey-3)	758.263	796.857	182.265	40.3877	92.8874	68.4311
NM_065222	10270.2	1.52001	0.271038	5.60809	2.05e-08	2.28e-07	TU elongation Factor (EF-Tu), Mitochondrial(tufm-1)	16619.1	16303.3	12767.5	6184.99	5770.54	3975.55
NM_064923	715.927	1.30791	0.233339	5.60519	2.08e-08	2.31e-07	hypothetical protein(BE0003N10.1)	985.145	1040.52	1034.32	481.497	407.553	346.523
NM_071696	88.8663	-3.32512	0.593519	-5.60237	2.11e-08	2.35e-07	CYtochrome P450 family(cyp-34A4)	17.9117	17.1226	13.3365	253.054	173.534	58.2392
NM_068308	431.758	-1.99709	0.35656	-5.601	2.13e-08	2.36e-07	hypothetical protein(C09B9.1)	180.61	162.006	176.338	427.226	675.414	968.955
NM_001268607	2118.48	1.60463	0.286516	5.60049	2.14e-08	2.37e-07	Endoplasmin homolog(enpl-1)	3221.13	3274.36	3070.36	1302.5	1121.85	720.71
NM_073385	877.608	-1.31374	0.234658	-5.59853	2.16e-08	2.39e-07	hypothetical protein(F58B4.3)	504.514	486.017	520.123	1192.07	1483.32	1079.61
NM_067641	125.275	3.89441	0.696149	5.59422	2.22e-08	2.45e-07	PERMeable eggshell(perm-2)	289.573	358.257	56.3096	6.31057	26.6421	14.5598
NM_001029641	218.512	1.57528	0.281626	5.59351	2.23e-08	2.46e-07	hypothetical protein(M163.8)	294.051	404.356	283.03	106.018	120.97	102.647
NM_064163	1498.88	-1.39744	0.25001	-5.58956	2.28e-08	2.51e-07	Inositol 1,3,4,5,6-PentakisPhosphate 2-Kinase homolog(ippk-1)	711.991	727.05	1035.8	2285.06	2170.97	2062.4
NM_064628	61.663	3.9243	0.702434	5.58672	2.31e-08	2.55e-07	Nematode Specific Peptide family, group B(nspb-7)	183.595	138.298	25.1911	6.94163	5.76046	10.1919
NM_077632	533.926	1.56971	0.280997	5.58622	2.32e-08	2.56e-07	hypothetical protein(M153.2)	731.396	820.565	844.644	338.878	266.421	201.653
NM_063334	649.64	-1.62301	0.290646	-5.58414	2.35e-08	2.59e-07	Neuropeptide-Like Protein(nlp-5)	320.919	368.793	265.248	897.994	796.384	1248.5
NM_066865	103.23	-2.15942	0.386735	-5.58371	2.35e-08	2.59e-07	hypothetical protein(Y70G10A.2)	28.3602	30.2937	54.8278	165.337	144.732	195.829
NM_001025958	66.3431	3.39353	0.60794	5.58201	2.38e-08	2.62e-07	DAChsund transcription factor homolog(dac-1)	167.176	147.517	48.9005	16.4075	12.961	5.09593
NM_171030	1828.61	1.22261	0.2192	5.57762	2.44e-08	2.68e-07	DnaJ homolog dnj-20(dnj-20)	2562.87	2717.22	2400.57	1212.89	1148.49	929.643
NM_068516	802.661	-1.78578	0.320224	-5.57667	2.45e-08	2.69e-07	hypothetical protein(M03D4.3)	417.94	409.624	254.875	995.177	1154.97	1583.38
NM_074209	8718.9	2.93093	0.525705	5.57524	2.47e-08	2.71e-07	Patterned Expression Site(pes-9)	20547.7	20663	5038.23	2774.76	2055.04	1234.67
NM_066801	220.351	2.14527	0.385004	5.57207	2.52e-08	2.76e-07	Transthyretin-like protein 3(ttr-3)	370.176	425.43	283.03	121.794	56.8846	64.7911
NM_077468	154.194	1.8046	0.323874	5.57193	2.52e-08	2.76e-07	COLlagen(col-178)	262.705	272.644	183.747	59.9504	84.9668	61.1512
NM_060574	723.938	-1.3394	0.24042	-5.57109	2.53e-08	2.77e-07	SCRaMblase (phospholipid scramblase)(scrm-4)	376.146	359.574	494.932	1043.14	976.398	1093.44
NM_001047510	152.137	2.10903	0.378684	5.56937	2.56e-08	2.8e-07	hypothetical protein(K11H12.11)	307.485	251.57	182.265	78.8821	51.1241	41.4954
NM_063961	49497.9	1.63634	0.293933	5.56706	2.59e-08	2.83e-07	hypothetical protein(ram-2)	85140.4	87431.7	52133.8	22966.7	28394	20921
NM_063803	277.67	3.09517	0.55641	5.56275	2.66e-08	2.9e-07	REgulator of Fusion(ref-1)	629.896	596.655	265.248	109.804	33.8427	30.5756
NM_072975	57840.6	1.86139	0.334766	5.56026	2.69e-08	2.94e-07	Cuticle collagen 10(col-10)	108863	109642	53640.8	27514.1	25688.8	21694.8
NM_066696	8236.11	1.07626	0.193634	5.55822	2.73e-08	2.97e-07	Clustered mitochondria protein homolog(clu-1)	11100.8	10721.4	11697.6	5103.36	5843.99	4949.6
NM_001026109	7689.25	1.22976	0.221287	5.55733	2.74e-08	2.98e-07	hypothetical protein(C01B10.11)	11781.4	11331.2	9231.81	5146.27	4238.98	4405.8
NM_074606	60.8441	2.84895	0.512623	5.5576	2.74e-08	2.98e-07	O-ACyltransferase homolog(oac-20)	92.544	168.591	59.2733	11.359	17.2814	16.0158
NM_170973	1609.28	1.2762	0.229743	5.55493	2.78e-08	3.02e-07	VIG (Drosophila Vasa Intronic Gene) ortholog(vig-1)	2294.19	2121.88	2418.35	1097.41	793.504	930.371
NM_073377	9863.27	1.80364	0.324889	5.55154	2.83e-08	3.07e-07	Protein transport protein Sec61 subunit gamma(emo-1)	17832.6	18223.7	9946.06	5294.57	4357.79	3524.93
NM_059985	42.3191	-3.1332	0.564429	-5.55109	2.84e-08	3.08e-07	hypothetical protein(F36A2.10)	14.9264	3.95136	7.40916	91.5033	66.9654	69.1591
NM_059720	873.094	2.96159	0.533594	5.55027	2.85e-08	3.09e-07	Piwi-like protein(prg-1)	923.947	786.32	2932.55	290.286	158.413	147.054
NM_060988	532.795	3.98432	0.717958	5.54951	2.86e-08	3.1e-07	INSulin related(ins-33)	1428.46	1467.27	111.137	87.7169	41.7633	60.4232
NM_061525	58.7652	3.08411	0.555852	5.54844	2.88e-08	3.12e-07	Zinc metalloproteinase nas-27(nas-27)	126.875	138.298	50.3823	18.9317	8.64069	9.46387
NM_064715	4006.62	1.82373	0.328956	5.54398	2.96e-08	3.2e-07	Glutathione S-Transferase(gst-27)	7596.07	7317.92	3830.54	1831.96	1967.2	1496.02
NM_075286	997.048	-1.5727	0.283807	-5.54143	3e-08	3.24e-07	Neuropeptide-Like Protein(nlp-42)	565.712	509.725	429.731	1668.52	1716.62	1091.99
NM_060382	2670.92	1.03701	0.187164	5.54065	3.01e-08	3.25e-07	Mitochondrial Ribosomal Protein, Small(mrps-30)	3843.56	3561.49	3369.69	1790.31	1752.62	1707.86
NM_068804	44.998	2.37072	0.428056	5.53834	3.05e-08	3.29e-07	hypothetical protein(F55G1.1)	85.0807	68.4902	72.6098	11.9901	19.4416	12.3758
NM_001028251	5457.77	2.4084	0.435044	5.53599	3.09e-08	3.33e-07	GRounDhog (hedgehog-like family)(grd-13)	10405.2	10447.4	6703.81	2927.47	1242.1	1020.64
NM_070795	103.24	3.40991	0.617235	5.52449	3.3e-08	3.56e-07	Downstream Of DAF-16 (regulated by DAF-16)(dod-20)	88.066	121.175	357.122	27.7665	15.1212	10.1919
NM_067512	3310.36	1.56516	0.283385	5.52307	3.33e-08	3.58e-07	Sphingosine-1-phosphate lyase(spl-1)	5473.53	5587.22	3784.6	1799.14	1919.67	1298.01
NM_077767	1200.94	-1.49658	0.271265	-5.51707	3.45e-08	3.7e-07	ComPleXin (synaptic protein) homolog(cpx-2)	800.057	597.972	487.523	1638.22	1944.16	1737.71
NM_076021	414.067	1.23173	0.223476	5.5117	3.55e-08	3.82e-07	hypothetical protein(T01B6.1)	613.477	617.729	511.232	256.209	247.7	238.053
NM_071425	64.5126	-3.41551	0.619763	-5.51098	3.57e-08	3.83e-07	ASpartyl Protease(asp-7)	19.4044	6.5856	7.40916	193.735	85.6869	74.255
NM_064455	388.468	1.71088	0.310554	5.50912	3.61e-08	3.87e-07	Chromosome segregation and cytokinesis defective protein 1(csc-1)	595.565	625.632	564.578	251.792	144.732	148.51
NM_001269488	484.023	-2.31788	0.420863	-5.50744	3.64e-08	3.9e-07	DAF-16/FOXO Controlled, germline Tumor affecting(dct-3)	216.433	162.006	106.692	537.03	649.492	1232.49
NM_060378	22094.9	-1.34884	0.244978	-5.50595	3.67e-08	3.93e-07	hypothetical protein(B0511.6)	11371	11181	14822.8	35628.9	32944.8	26621.1
NM_075634	2908.08	-1.07522	0.195309	-5.50522	3.69e-08	3.94e-07	fatty Acid CoA Synthetase family(acs-12)	1835.95	1791.28	1988.62	3619.11	4000.64	4212.88
NM_171094	1341.98	-1.42801	0.259484	-5.50328	3.73e-08	3.98e-07	hypothetical protein(C44B11.4)	720.947	640.12	820.935	2247.83	2089.61	1532.42
NM_001027576	2891.86	1.36844	0.248764	5.50096	3.78e-08	4.03e-07	Cyclin-dependent kinase 1(cdk-1)	4224.18	4220.05	4063.18	2016.86	1311.23	1515.68
NM_001027503	288.32	2.2398	0.407229	5.5001	3.8e-08	4.05e-07	Transmembrane cell adhesion receptor mua-3(mua-3)	417.94	442.552	567.542	158.395	59.0447	84.4468
NM_071214	374.842	-1.62822	0.296107	-5.49876	3.82e-08	4.08e-07	CYtochrome P450 family(cyp-33C3)	174.639	162.006	213.384	716.25	529.962	452.81
NM_182162	3692.37	-1.08582	0.197487	-5.49817	3.84e-08	4.09e-07	hypothetical protein(K07D4.9)	2536	2339.2	2219.78	5439.08	4650.13	4969.99
NM_064685	1526.69	1.93966	0.352926	5.49593	3.89e-08	4.13e-07	Elongation of very long chain fatty acids protein(elo-9)	2888.27	2901.61	1475.9	484.652	630.771	778.949
NM_064879	134.357	2.41252	0.439094	5.49433	3.92e-08	4.17e-07	hypothetical protein(T24C4.2)	197.029	129.078	352.676	44.174	48.2439	34.9435
NM_072533	87.4273	-2.39268	0.435484	-5.4943	3.92e-08	4.17e-07	Nuclear Hormone Receptor family(nhr-171)	26.8676	14.4883	42.9731	138.202	139.691	162.342
NM_001029785	646.975	-1.25476	0.228483	-5.49167	3.98e-08	4.22e-07	hypothetical protein(Y26E6A.3)	413.463	409.624	323.039	878.432	974.238	883.052
NM_075996	3162.88	-1.6226	0.295477	-5.49147	3.99e-08	4.22e-07	Neuropeptide-Like Protein(nlp-37)	1752.36	1817.62	1081.74	4298.76	4346.99	5679.78
NM_078013	2462.17	2.08667	0.379944	5.49204	3.97e-08	4.22e-07	Glycine Cleavage System H protein(gcsh-1)	5186.94	4713.97	2056.78	815.326	907.273	1092.71
NM_001267364	35.9346	-2.8002	0.510044	-5.49011	4.02e-08	4.25e-07	hypothetical protein(F37H8.6)	7.46322	9.21984	10.3728	66.8921	58.3247	63.3351
NM_065558	2142.78	1.81514	0.330851	5.48626	4.11e-08	4.34e-07	hypothetical protein(T04A8.6)	3910.73	3919.75	2181.26	1159.88	947.596	737.454
NM_001356664	2508.14	1.86079	0.339312	5.48402	4.16e-08	4.39e-07		4888.41	4654.7	2256.83	1110.66	1113.21	1025.01
NM_001268911	227.69	1.56342	0.285205	5.48175	4.21e-08	4.45e-07	Homolog of Hedgehog AcylTransferase(hhat-2)	332.86	412.258	275.621	126.842	117.369	101.191
NM_060027	69.7846	-2.59035	0.472592	-5.48115	4.23e-08	4.46e-07	hypothetical protein(C31H5.1)	8.95587	22.391	28.1548	115.483	146.172	97.5507
NM_072973	30615.3	2.24725	0.41004	5.48057	4.24e-08	4.47e-07	COLlagen(col-144)	63344.9	63786.8	24601.4	9851.43	13753.1	8354.41
NM_072514	58.9995	-2.84439	0.519118	-5.47927	4.27e-08	4.5e-07	hypothetical protein(F25E5.3)	8.95587	7.90272	26.673	104.755	94.3276	111.382
NM_171701	3375.51	-1.21574	0.221908	-5.47857	4.29e-08	4.51e-07	Beta carbonic anhydrase 1(bca-1)	1976.26	2004.66	2114.57	4129.01	5573.97	4454.57
NM_078198	80.9238	-2.12685	0.388248	-5.47809	4.3e-08	4.52e-07	hypothetical protein(Y7A5A.6)	25.375	39.5136	25.1911	107.911	132.491	155.062
NM_063008	39173.3	-2.04516	0.373554	-5.47488	4.38e-08	4.6e-07	ACEtyl-CoA Regulator(acer-1)	11605.3	11443.1	22793.5	70983.8	74286.2	43927.6
NM_076924	936.224	-1.20952	0.22098	-5.47345	4.41e-08	4.63e-07	hypothetical protein(C54D2.2)	513.47	571.63	610.515	1199.01	1252.18	1470.54
NM_066746	660.446	1.50785	0.275638	5.4704	4.49e-08	4.71e-07	Putative sodium/calcium exchanger 7(ncx-7)	885.138	912.764	1133.6	259.996	375.15	396.027
NM_063003	188.898	4.20839	0.76992	5.46601	4.6e-08	4.82e-07	hypothetical protein(C44B7.5)	517.948	509.725	47.4186	6.94163	30.2424	21.1117
NM_077067	142.427	-3.01719	0.552113	-5.4648	4.63e-08	4.85e-07	hypothetical protein(K09E2.2)	20.897	18.4397	54.8278	131.26	250.58	378.555
NM_001269031	89.3612	3.11489	0.570372	5.46116	4.73e-08	4.95e-07	hypothetical protein(F11E6.8)	205.985	221.276	53.346	16.4075	14.4012	24.7517
NM_064319	410.953	-1.3226	0.242228	-5.46016	4.76e-08	4.97e-07	hypothetical protein(Y46G5A.15)	273.154	225.227	205.975	554.068	635.091	572.2
NM_001047191	4720.16	1.00387	0.183866	5.45977	4.77e-08	4.98e-07	Zinc finger CCCH domain-containing protein 15 homolog(F27D4.4)	6070.59	6315.59	6511.17	2958.4	3309.39	3155.84
NM_073120	3104.78	-1.24654	0.228426	-5.45707	4.84e-08	5.05e-07	UPF0587 protein F46B6.12(F46B6.12)	1715.05	1764.94	2043.45	4319.59	3744.3	5041.33
NM_182160	2350.73	-1.52816	0.280202	-5.45379	4.93e-08	5.14e-07	hypothetical protein(F09E5.14)	1435.92	1263.12	932.072	3112.37	3090.49	4270.39
NM_070713	6093.12	1.64989	0.302739	5.44988	5.04e-08	5.25e-07	Elongation of very long chain fatty acids protein(elo-2)	9846.98	10625.2	7252.09	3701.78	3006.24	2126.46
NM_073942	1953.72	-2.70581	0.496706	-5.44751	5.11e-08	5.32e-07	hypothetical protein(T10G3.1)	283.602	281.864	992.828	3775.61	3539.08	2849.35
NM_067222	2441.48	1.55504	0.285563	5.44552	5.17e-08	5.37e-07	hypothetical protein(Y49E10.18)	3146.49	3103.13	4679.63	999.595	1432.19	1287.81
NM_076108	670.894	-1.52101	0.279333	-5.44517	5.18e-08	5.38e-07	AMP-Activated protein Kinase Gamma subunit(aakg-3)	358.235	304.255	377.867	817.219	1270.9	896.884
NM_064122	2066.85	-1.56188	0.286946	-5.44313	5.24e-08	5.44e-07	hypothetical protein(F43G6.8)	841.852	907.495	1388.48	2709.76	3486.52	3067.02
NM_066530	3003.78	-1.49402	0.274591	-5.44089	5.3e-08	5.5e-07	Dwarfin sma-2(sma-2)	1789.68	1662.2	1269.93	3436.11	4647.97	5216.78
NM_070107	38.9099	3.06403	0.563873	5.43391	5.51e-08	5.71e-07	SCP-Like extracellular protein(scl-6)	73.1396	79.0272	56.3096	6.94163	14.4012	3.63995
NM_072493	1020.44	-2.54355	0.468082	-5.43398	5.51e-08	5.71e-07	Glutathione S-Transferase(gst-41)	346.294	414.893	134.847	1014.11	1952.08	2260.41
NM_171135	3093.31	1.28974	0.237538	5.42963	5.65e-08	5.85e-07	Chaperonin Containing TCP-1(cct-6)	4322.7	4524.31	4325.47	2200.5	1675.57	1511.31
NM_063992	398.814	-1.51563	0.27917	-5.42905	5.67e-08	5.86e-07	hypothetical protein(F37H8.2)	225.389	235.764	158.556	521.253	681.175	570.744
NM_075509	1741.3	1.58729	0.292369	5.42906	5.67e-08	5.86e-07	CDK5RAP3-like protein(cdkr-3)	2956.93	2834.44	2047.89	1089.84	847.508	671.207
NM_065906	464.574	1.18655	0.218678	5.42604	5.76e-08	5.95e-07	hypothetical protein(ZK328.4)	622.433	651.974	662.379	315.529	259.221	275.908
NM_074349	188.862	-1.88734	0.347894	-5.42504	5.79e-08	5.98e-07	BTB and MATH domain-containing protein 36(bath-36)	94.0366	93.5155	53.346	273.879	366.509	251.885
NM_068664	12339	1.43522	0.264585	5.42442	5.81e-08	5.99e-07	Dolichyl-diphosphooligosaccharide--protein glycosyltransferase subunit 1(ribo-1)	19231.2	19746.3	15070.2	8116.03	6595.73	5274.29
NM_071708	2908.98	1.39399	0.256989	5.42435	5.82e-08	5.99e-07	QWGYGGY-amide(nlp-29)	4555.55	4636.26	3451.19	1662.84	1303.3	1844.73
NM_062876	37463.9	-1.13965	0.210227	-5.42105	5.92e-08	6.1e-07	Protein lgg-1(lgg-1)	23073.3	22967.9	24131.6	45185.6	49935.3	59489.9
NM_059399	29.4867	3.10622	0.57309	5.42013	5.96e-08	6.13e-07	COLlagen(col-56)	49.2573	73.7587	35.564	8.20374	5.0404	5.09593
NM_064058	260.748	1.95523	0.360972	5.41657	6.08e-08	6.24e-07	hypothetical protein(B0334.6)	486.602	453.089	303.776	70.6784	139.691	110.654
NM_076383	369.934	-2.06827	0.381998	-5.41436	6.15e-08	6.32e-07	Putative ammonium transporter 1(amt-1)	170.161	185.714	71.1279	617.174	619.97	555.456
NM_072084	1732.91	-1.36064	0.25142	-5.41184	6.24e-08	6.4e-07	Major sperm protein(M03E7.1)	835.881	954.912	1123.23	2127.92	2406.43	2949.09
NM_066304	1281.33	1.77384	0.327789	5.41154	6.25e-08	6.41e-07	Ubiquitin-fold modifier 1(ufm-1)	2206.13	2374.77	1367.73	725.085	578.206	436.066
NM_001346613	92.6765	3.59058	0.663591	5.41083	6.27e-08	6.42e-07		200.014	193.617	120.028	27.1355	2.16017	13.1038
NM_077491	547.411	-1.71196	0.316384	-5.41103	6.27e-08	6.42e-07	hypothetical protein(F08G12.8)	328.382	263.424	176.338	993.284	719.338	803.701
NM_063151	1663.11	2.17145	0.401586	5.40719	6.4e-08	6.55e-07	Zinc metalloproteinase nas-7(nas-7)	3253.97	3038.59	1873.04	344.557	582.527	885.964
NM_073294	189.716	2.18802	0.404936	5.40338	6.54e-08	6.68e-07	Glycosyltransferase family 92 protein C35A5.5(C35A5.5)	294.051	302.937	336.376	61.2125	38.1631	105.559
NM_072586	248.291	-3.53149	0.653688	-5.40241	6.58e-08	6.71e-07	hypothetical protein(C12D5.3)	34.3308	36.8793	47.4186	853.82	424.114	93.1827
NM_064143	711.092	1.5233	0.282104	5.39977	6.67e-08	6.81e-07	HMG(hmg-12)	1182.17	1191.99	791.298	426.595	362.909	311.58
NM_063899	8593.98	1.76461	0.326863	5.39862	6.72e-08	6.85e-07	NHP2-like protein 1 homolog(M28.5)	15562.3	15902.9	8373.83	4351.77	4230.34	3142.73
NM_073493	2775.08	1.29337	0.239732	5.39508	6.85e-08	6.98e-07	hypothetical protein(K03B8.6)	4398.82	4291.18	3135.56	1596.57	1744.7	1483.64
NM_072203	44.7365	-2.71035	0.502939	-5.38902	7.08e-08	7.21e-07	Fasting Induced Lipase(fil-2)	10.4485	13.1712	11.8547	56.1641	77.0462	99.7346
NM_059423	2329.9	1.93683	0.359433	5.38857	7.1e-08	7.22e-07	Importin subunit alpha-2(ima-2)	4128.65	3896.04	3059.98	1454.59	645.172	794.965
NM_064757	714.899	-1.38158	0.256423	-5.38791	7.13e-08	7.24e-07	SeQueSTosome related(sqst-5)	382.117	454.406	352.676	838.675	1154.97	1106.54
NM_171773	385.911	-1.91907	0.356509	-5.38296	7.33e-08	7.44e-07	Neuropeptide-Like Protein(nlp-19)	201.507	181.762	100.765	512.418	537.883	781.133
NM_071645	924.046	1.72767	0.32103	5.38164	7.38e-08	7.49e-07	Cysteine synthase 3(cysl-3)	1768.78	1573.96	915.772	463.827	459.397	362.539
NM_068195	221.722	2.30578	0.428488	5.3812	7.4e-08	7.5e-07	hypothetical protein(F19C7.4)	455.257	422.795	228.202	41.6498	92.8874	89.5428
NM_071867	1555.28	-1.26948	0.235944	-5.38042	7.43e-08	7.53e-07	PeRoXisome assembly factor(prx-6)	846.329	824.517	1065.44	2344.38	2351.71	1899.33
NM_077481	822.731	-3.03919	0.564975	-5.37933	7.48e-08	7.57e-07	hypothetical protein(F38B2.2)	83.5881	81.6614	370.458	1615.51	1662.61	1122.56
NM_077437	895.704	-1.86577	0.346919	-5.37811	7.53e-08	7.61e-07	DEgenerin Like(del-5)	320.919	302.937	533.46	988.235	1582.69	1645.99
NM_171200	4549.41	-1.33015	0.247359	-5.3774	7.56e-08	7.64e-07	Probable aconitate hydratase, mitochondrial(aco-2)	2865.88	2693.51	2207.93	7713.41	6368.19	5447.55
NM_077494	440.669	-1.30033	0.242024	-5.37271	7.76e-08	7.83e-07	hypothetical protein(ZK455.5)	217.926	259.473	285.994	562.272	664.613	653.735
NM_076154	868.596	-1.45062	0.270019	-5.3723	7.77e-08	7.84e-07	TuBulin, Alpha(tba-9)	370.176	545.287	480.114	1274.1	1476.12	1065.78
NM_076402	2145.92	1.01196	0.188389	5.37168	7.8e-08	7.86e-07	Ceramide synthase hyl-2(hyl-2)	2927.08	2970.1	2710.27	1501.92	1405.55	1360.61
NM_066923	20384.6	1.09707	0.204312	5.36957	7.89e-08	7.94e-07	4-hydroxyphenylpyruvate dioxygenase(hpd-1)	27161.7	27214.3	28969.8	11755.3	14826.7	12379.5
NM_069528	461.59	-2.11148	0.393213	-5.36982	7.88e-08	7.94e-07	hypothetical protein(F01D4.8)	174.639	123.809	222.275	431.643	915.193	901.98
NM_069023	736.516	-1.85097	0.344751	-5.36902	7.92e-08	7.96e-07	hypothetical protein(D2096.9)	283.602	260.79	414.913	791.977	1147.77	1520.04
NM_060613	1032.54	1.09178	0.203484	5.3654	8.08e-08	8.11e-07	hypothetical protein(Y47H9C.7)	1482.2	1298.68	1435.9	605.815	689.815	682.855
NM_067318	123.827	2.50277	0.466468	5.36535	8.08e-08	8.11e-07	SNAPc (Small Nuclear RNA Activating Complex) homolog(snpc-1.2)	191.059	184.397	256.357	55.533	39.6032	16.0158
NM_075458	1073.82	1.09987	0.205028	5.36447	8.12e-08	8.15e-07	Asparagine Linked Glycosylation (ALG) homolog, Nematode(algn-7)	1512.05	1310.53	1570.74	657.562	717.898	674.119
NR_052971	84.0405	2.52079	0.469996	5.36343	8.17e-08	8.19e-07	ncRNA(21ur-15588)	110.456	136.98	182.265	39.7566	14.4012	20.3837
NM_059275	121.219	1.8306	0.341507	5.36036	8.31e-08	8.32e-07	eLRR (extracellular Leucine-Rich Repeat) ONly(lron-8)	219.419	202.836	145.22	40.3877	60.4848	58.9672
NM_074167	103.69	1.64337	0.306744	5.35748	8.44e-08	8.45e-07	Nuclear RNA export factor 2(nxf-2)	186.581	139.615	145.22	53.0088	51.1241	46.5914
NM_001028075	200.271	-2.45532	0.458327	-5.35714	8.46e-08	8.46e-07	hypothetical protein(F58G6.8)	70.1543	89.5641	25.1911	283.345	304.584	428.786
NM_069674	709.721	-1.28497	0.239957	-5.355	8.56e-08	8.55e-07	hypothetical protein(T05E11.8)	365.698	447.821	425.286	1029.89	855.429	1134.21
NM_068319	2008.29	1.56392	0.292476	5.34717	8.93e-08	8.92e-07	IsoValeryl-CoA Dehydrogenase(ivd-1)	3346.51	3291.48	2366.49	1268.42	1006.64	770.213
NM_067316	6859.99	1.36192	0.254795	5.34514	9.03e-08	9.01e-07	ABC transporter, class E(abce-1)	10363.4	10546.2	8722.06	4747.44	3672.29	3108.52
NM_071300	285.385	2.26337	0.424142	5.33634	9.48e-08	9.46e-07	Glutathione S-Transferase(gst-10)	620.94	566.361	229.684	78.2511	120.25	96.8227
NM_067153	7130.16	1.76046	0.329959	5.3354	9.53e-08	9.5e-07	TRanslocon-Associated Protein(trap-4)	12472.5	11715.8	8843.57	4370.07	3248.18	2130.83
NM_001029190	2081.36	2.96721	0.556297	5.33386	9.61e-08	9.57e-07	hypothetical protein(C05E7.1)	5004.84	5101.2	966.155	348.344	424.834	642.815
NM_063708	1195.79	1.90276	0.357131	5.3279	9.94e-08	9.88e-07	Putative cytochrome P450 CYP13A2(cyp-13A2)	2221.06	2356.33	1083.22	413.973	514.121	586.032
NM_067636	752.871	1.17438	0.220526	5.32534	1.01e-07	1e-06	hypothetical protein(Y55F3AR.1)	1131.42	1080.04	918.736	450.575	505.481	430.97
NM_069019	51.6221	3.91326	0.734798	5.32562	1.01e-07	1e-06	hypothetical protein(D2096.6)	170.161	67.1731	53.346	13.2522	2.16017	3.63995
NM_066674	113.269	-2.10854	0.396203	-5.32186	1.03e-07	1.02e-06	Probable 3-hydroxyacyl-CoA dehydrogenase F54C8.1(F54C8.1)	34.3308	31.6109	62.2369	171.016	227.538	152.878
NM_063952	11814.6	2.48613	0.467273	5.32051	1.03e-07	1.03e-06	Probable methionine synthase(metr-1)	14960.8	15207.5	29983.4	5737.57	3190.58	1807.6
NM_077026	59.0609	2.35393	0.442697	5.31725	1.05e-07	1.04e-06	Cell death abnormality protein 8(ced-8)	111.948	114.589	69.6461	13.2522	18.7215	26.2076
NM_058497	12659.1	-1.20792	0.227222	-5.31604	1.06e-07	1.05e-06	Probable peptidylglycine alpha-hydroxylating monooxygenase 1(pghm-1)	7637.86	7547.09	7761.84	20941.6	17423.2	14642.8
NM_059937	43.602	2.42121	0.456019	5.30946	1.1e-07	1.09e-06	CEll death Specification(ces-1)	59.7058	64.5389	96.3191	16.4075	10.0808	14.5598
NM_060788	43.1488	4.13722	0.779715	5.30606	1.12e-07	1.1e-06	hypothetical protein(F33E2.4)	102.992	121.175	20.7456	3.15529	8.64069	2.18397
NM_063517	8822.03	-1.23898	0.233482	-5.30653	1.12e-07	1.1e-06	Brix domain-containing protein F44G4.1(F44G4.1)	5272.02	5709.71	4770.02	10244.6	12536.2	14399.6
NM_064031	292.509	2.48675	0.468617	5.30658	1.12e-07	1.1e-06	hypothetical protein(C05D12.1)	620.94	663.828	204.493	81.4064	113.769	70.615
NM_067184	480.199	-1.33022	0.250669	-5.30666	1.12e-07	1.1e-06	Bardet-Biedl syndrome 7 protein homolog(osm-12)	255.242	234.447	330.449	647.465	741.659	671.935
NM_072771	84.6052	2.51084	0.473199	5.30609	1.12e-07	1.1e-06	POsterior Segregation(pos-1)	146.279	194.934	90.3918	15.1454	24.482	36.3995
NR_102223	34.2583	-2.89111	0.545207	-5.30278	1.14e-07	1.12e-06	ncRNA(linc-43)	7.46322	5.26848	11.8547	54.2709	64.0851	62.6071
NM_001268679	611.862	-1.25123	0.236089	-5.29982	1.16e-07	1.14e-06	SeQueSTosome related(sqst-1)	355.249	314.792	416.395	947.217	834.547	802.973
NM_058576	384.017	1.61927	0.30551	5.30021	1.16e-07	1.14e-06	Protein TIPIN homolog(F23C8.9)	577.653	646.706	514.196	248.637	177.134	139.774
NM_060428	4495.02	-1.38349	0.26104	-5.29989	1.16e-07	1.14e-06	hypothetical protein(C35E7.6)	2258.37	2106.07	3108.88	5514.18	6996.8	6985.79
NM_064461	1238.11	-2.38197	0.44953	-5.29881	1.17e-07	1.14e-06	Glutathione S-Transferase(gst-12)	349.279	388.55	457.886	838.044	2994.72	2400.18
NM_073791	4154.56	1.07263	0.202438	5.29856	1.17e-07	1.14e-06	ABC transporter, class F(abcf-1)	5763.1	5746.59	5384.98	2642.87	2995.44	2394.36
NM_074161	46.9402	3.8067	0.718186	5.30043	1.16e-07	1.14e-06	hypothetical protein(Y49A3A.4)	92.544	143.566	26.673	4.4174	10.8009	3.63995
NM_077752	377.249	-2.11784	0.399818	-5.29701	1.18e-07	1.15e-06	hypothetical protein(C05E7.3)	104.485	198.885	120.028	735.813	733.739	370.547
NM_066485	464.012	1.76966	0.334119	5.29649	1.18e-07	1.16e-06	Dual oxidase maturation factor 1(doxa-1)	868.719	848.225	435.659	200.045	223.218	208.205
NM_072615	2561.6	2.16125	0.408074	5.29623	1.18e-07	1.16e-06	Fatty acid-binding protein homolog 4(lbp-4)	5231.72	5352.77	1976.76	888.528	782.703	1137.12
NM_076675	44599	1.30142	0.245968	5.29102	1.22e-07	1.19e-06	Troponin T(mup-2)	66471.9	68776	55112.3	30261.1	26177.7	20795
NM_001026987	563.503	1.95154	0.369655	5.27936	1.3e-07	1.27e-06	hypothetical protein(F41G3.21)	1010.52	1161.7	514.196	251.792	180.734	262.076
NM_075485	3556.56	2.05133	0.388589	5.27892	1.3e-07	1.27e-06	hypothetical protein(F19B2.5)	6648.24	6328.76	4214.33	752.22	1476.12	1919.71
NM_067329	790.385	1.63252	0.309451	5.27553	1.32e-07	1.29e-06	hypothetical protein(F56A8.3)	1350.84	1334.24	900.954	499.797	346.348	310.124
NM_001129703	257.312	1.35405	0.256828	5.2722	1.35e-07	1.31e-06	ImmunoGlobulin-like Cell adhesion Molecule family(igcm-3)	414.955	368.793	326.003	145.774	126.73	161.614
NM_069887	1945.02	1.12396	0.21322	5.27135	1.35e-07	1.32e-06	hypothetical protein(K08E4.6)	2592.72	2740.93	2665.82	1167.46	1090.17	1413.03
NM_061965	4059.23	1.40677	0.26701	5.26861	1.37e-07	1.34e-06	Signal recognition particle subunit SRP72(srpa-72)	6639.28	6369.59	4676.66	2694.61	2075.21	1900.05
NM_063304	8902.75	1.95676	0.371471	5.26761	1.38e-07	1.34e-06	Transitional endoplasmic reticulum ATPase homolog 2(cdc-48.2)	16226.5	16203.2	10045.3	5451.07	2787.34	2703.03
NM_001027494	1045.04	-1.31894	0.250598	-5.26318	1.42e-07	1.37e-06	FMRF-Like Peptide(flp-25)	662.734	671.731	459.368	1450.17	1587.73	1438.51
NM_060024	2575.17	-1.21713	0.231346	-5.26109	1.43e-07	1.39e-06	hypothetical protein(F36F2.2)	1482.2	1398.78	1766.34	3076.4	3728.46	3998.85
NM_069696	2052.44	-1.29652	0.246582	-5.25796	1.46e-07	1.41e-06	PeRoXisome assembly factor(prx-14)	1065.75	1061.6	1435.9	3294.75	2876.63	2580
NM_063254	7293.69	1.64562	0.313026	5.25715	1.46e-07	1.42e-06	Dolichyl-diphosphooligosaccharide--protein glycosyltransferase 48 kDa subunit(ostb-1)	12460.6	12561.4	8141.19	4423.08	3603.17	2572.72
NM_071863	1273.95	-1.29965	0.247272	-5.25597	1.47e-07	1.43e-06	Chondroitin proteoglycan 8(cpg-8)	771.697	680.951	755.734	2078.7	1929.03	1427.59
NM_077252	112.932	2.176	0.414026	5.25572	1.47e-07	1.43e-06	hypothetical protein(R07B1.5)	220.911	198.885	134.847	31.5529	30.2424	61.1512
NM_001268497	4329.92	-1.98329	0.377501	-5.25375	1.49e-07	1.44e-06	Delta(6)-fatty-acid desaturase fat-3(fat-3)	1706.09	1745.18	1793.02	10313.4	6679.98	3741.87
NM_076188	4512.22	3.60287	0.685768	5.25377	1.49e-07	1.44e-06	Vitellogenin-5(vit-5)	11905.3	11962.1	1146.94	365.382	900.072	793.509
NM_065725	15427.8	1.66909	0.317811	5.25182	1.51e-07	1.45e-06	Co-chaperone protein daf-41(ZC395.10)	27031.8	27872.9	15517.7	9064.5	6277.46	6802.34
NM_073047	11830.6	-0.998559	0.190318	-5.24679	1.55e-07	1.49e-06	Gelsolin-like protein 1(gsnl-1)	8320	8242.53	7114.28	15337.8	15777.9	16191.2
NM_062628	3599.17	1.29283	0.246551	5.24367	1.57e-07	1.51e-06	hypothetical protein(F07F6.4)	5367.55	5734.74	4233.59	2455.44	1855.59	1948.1
NM_069825	955.308	-1.91906	0.365905	-5.24468	1.57e-07	1.51e-06	hypothetical protein(T12A7.6)	350.771	279.229	569.024	1110.66	1464.6	1957.57
NM_072032	4091.68	2.09541	0.399501	5.24507	1.56e-07	1.51e-06	hypothetical protein(F08F3.4)	6698.99	6780.53	6414.85	853.82	1291.78	2510.11
NM_072717	2849.45	1.37042	0.261295	5.24473	1.57e-07	1.51e-06	Conserved oligomeric Golgi complex subunit 6(cogc-6)	4374.94	4158.15	3794.97	1243.81	1526.52	1998.33
NM_073172	4249.92	-1.03515	0.197458	-5.24235	1.59e-07	1.52e-06	Nucleoside-diphosphatase uda-1(uda-1)	2709.15	2568.38	3085.17	5958.44	5741.74	5436.63
NM_069866	72643.1	1.64343	0.313555	5.24128	1.59e-07	1.53e-06	Glutamate dehydrogenase(gdh-1)	121227	120922	88023.8	47943.3	31855.4	25887.3
NM_063264	59.1283	2.65256	0.506239	5.23975	1.61e-07	1.54e-06	hypothetical protein(ZK675.4)	55.2278	115.907	134.847	13.2522	12.241	23.2957
NM_069052	65.5279	2.86025	0.546125	5.23735	1.63e-07	1.56e-06	MEiotic SPindle(mesp-1)	153.742	148.835	42.9731	15.7764	17.2814	14.5598
NM_170862	819.287	-3.44078	0.65725	-5.23512	1.65e-07	1.58e-06	hypothetical protein(F48C1.9)	164.191	216.008	34.0821	2786.75	702.056	1012.63
NM_069851	33.6098	2.6507	0.506677	5.23154	1.68e-07	1.61e-06	CUTiclin-Like(cutl-27)	46.272	69.8073	57.7915	8.20374	6.48052	13.1038
NM_075879	4413.69	1.89709	0.362616	5.23169	1.68e-07	1.61e-06	Probable ATP-citrate synthase(acly-1)	7706.52	7853.98	5316.81	2700.29	1730.3	1174.25
NM_073451	1243.2	2.68666	0.513834	5.22865	1.71e-07	1.63e-06	hypothetical protein(T19B10.5)	2367.33	2278.62	1810.8	632.319	236.179	133.95
NM_001129270	59.4424	-2.56369	0.490431	-5.22741	1.72e-07	1.64e-06	TWiK family of potassium channels(twk-45)	28.3602	14.4883	8.89099	108.542	82.8066	113.566
NM_069744	490.213	2.50469	0.479136	5.22752	1.72e-07	1.64e-06	Chitin-Binding Domain protein(cbd-1)	1125.45	1066.87	308.221	122.425	182.175	136.134
NM_073988	934.223	-2.08689	0.399223	-5.22738	1.72e-07	1.64e-06	hypothetical protein(T01D3.3)	259.72	252.887	555.687	1138.43	1421.39	1977.22
NM_182072	1792.48	-1.67655	0.32079	-5.22629	1.73e-07	1.65e-06	hypothetical protein(K09H9.5)	973.204	1049.74	539.387	2336.17	2803.9	3052.46
NM_072576	51.4234	3.70152	0.708395	5.22522	1.74e-07	1.66e-06	C-type LECtin(clec-45)	97.0219	154.103	35.564	13.8833	3.60029	4.36794
NM_073572	268.91	1.76437	0.337826	5.22272	1.76e-07	1.68e-06	hypothetical protein(F55A11.7)	368.683	395.136	483.077	169.754	109.449	87.3588
NR_070269	117.991	-2.34104	0.448464	-5.22014	1.79e-07	1.7e-06	ncRNA(ZC15.11)	52.2426	27.6595	37.0458	164.706	292.343	133.95
NM_069831	271.969	-1.35458	0.25956	-5.21874	1.8e-07	1.71e-06	hypothetical protein(dyf-18)	126.875	155.42	176.338	365.382	421.234	386.563
NM_065240	3237.25	1.74503	0.334772	5.21261	1.86e-07	1.77e-06	CaDHerin family(cdh-1)	5228.73	5099.89	4632.21	2183.46	1265.86	1013.36
NM_001038272	195.153	-1.53454	0.294657	-5.2079	1.91e-07	1.81e-06	hypothetical protein(F28F5.4)	119.412	77.7101	103.728	256.209	315.385	298.476
NM_001027071	150.353	2.30354	0.442717	5.20318	1.96e-07	1.86e-06	hypothetical protein(K08F8.7)	307.485	189.665	253.393	82.0374	31.6825	37.8555
NM_068450	2957.28	-1.48265	0.285468	-5.19377	2.06e-07	1.95e-06	hypothetical protein(H35B03.1)	1394.13	1303.95	1978.25	4243.86	5262.9	3560.6
NM_077634	7196.82	-1.01627	0.195675	-5.19368	2.06e-07	1.95e-06	hypothetical protein(F57G12.1)	4689.89	4827.24	4768.54	10630.2	9600.53	8664.54
NM_072652	1605.13	1.75298	0.337619	5.19218	2.08e-07	1.97e-06	hypothetical protein(Y97E10AL.3)	3034.55	2900.3	1492.2	656.299	684.775	862.668
NM_077337	84.5413	-2.66666	0.514229	-5.18574	2.15e-07	2.03e-06	hypothetical protein(Y49A10A.1)	10.4485	31.6109	26.673	115.483	216.017	107.015
NM_072068	594.34	-1.18246	0.228174	-5.18227	2.19e-07	2.07e-06	Globin-like protein 6(glb-6)	379.132	339.817	371.94	849.403	911.593	714.158
NM_077689	147.48	-1.6819	0.324533	-5.18252	2.19e-07	2.07e-06	hypothetical protein(T18D3.5)	77.6175	64.5389	68.1643	181.113	210.257	283.188
NM_059615	1961.83	-2.68857	0.51896	-5.18069	2.21e-07	2.08e-06	hypothetical protein(K10D3.6)	294.051	326.646	960.227	2546.95	2384.11	5259
NM_075751	114.334	4.03338	0.778561	5.18056	2.21e-07	2.08e-06	hypothetical protein(T04G9.7)	298.529	322.694	25.1911	6.31057	18.7215	14.5598
NM_001026746	349.571	-1.23562	0.238653	-5.17749	2.25e-07	2.12e-06	Neuropeptide-Like Protein(nlp-41)	205.985	202.836	216.347	426.595	504.04	541.625
NM_059407	6685.95	1.18544	0.229199	5.17211	2.31e-07	2.18e-06	hypothetical protein(C48E7.1)	9766.37	9938.98	8158.97	4749.97	3946.64	3554.78
NM_078232	1007.24	-1.17638	0.227449	-5.17206	2.32e-07	2.18e-06	hypothetical protein(ZK1073.2)	541.83	587.435	724.616	1387.06	1479.72	1322.76
NM_065448	2113.8	-1.04589	0.202306	-5.16982	2.34e-07	2.2e-06	Nuclear hormone receptor family member nhr-20(nhr-20)	1291.14	1296.05	1551.48	2857.43	2937.12	2749.62
NM_073977	5026.38	-1.73883	0.336315	-5.17023	2.34e-07	2.2e-06	hypothetical protein(F53F4.14)	1747.89	1793.92	3411.18	6595.81	8092.73	8516.76
NM_001083186	626.954	-1.10518	0.213808	-5.16906	2.35e-07	2.21e-06	hypothetical protein(dyf-2)	414.955	358.257	420.84	856.345	809.345	901.98
NM_001270288	58.9968	2.12366	0.410914	5.16815	2.36e-07	2.21e-06	hypothetical protein(K08H2.10)	117.919	86.9299	82.9826	18.3007	18.0014	29.8476
NM_064606	728.083	1.38785	0.268512	5.16868	2.36e-07	2.21e-06	Vesicular NUcleotide Transporte(vnut-1)	1216.51	1148.53	795.744	451.837	375.87	380.011
NM_001269743	1221.89	-2.16731	0.419465	-5.16686	2.38e-07	2.23e-06	Purple acid phosphatase(F21A3.11)	441.823	646.706	245.984	2712.28	1931.91	1352.61
NM_069731	53.1103	3.60265	0.697258	5.16688	2.38e-07	2.23e-06	Probable histone H2B 4(his-48)	137.323	130.395	26.673	6.94163	12.961	4.36794
NM_060861	6828.26	3.2469	0.628709	5.16439	2.41e-07	2.25e-06	Acyl-coenzyme A oxidase(acox-2)	17525.1	17555.9	1984.17	1590.9	1198.9	1114.55
NM_001267527	308.845	-1.73863	0.336754	-5.16292	2.43e-07	2.27e-06	hypothetical protein(Y53F4B.51)	111.948	119.858	195.602	381.79	468.758	575.112
NM_072337	200.62	-1.67028	0.32357	-5.16202	2.44e-07	2.28e-06	COLlagen(col-143)	91.0513	110.638	85.9463	397.566	246.98	271.54
NM_069051	1631.28	1.13634	0.220257	5.15916	2.48e-07	2.31e-06	Acyl CoA DeHydrogenase(acdh-13)	2255.39	2539.41	1932.31	991.391	1100.97	968.227
NM_059588	7647.61	-1.34519	0.260761	-5.15869	2.49e-07	2.32e-06	Isocitrate dehydrogenase [NAD] subunit, mitochondrial(idhg-2)	4416.74	4288.54	4254.34	8022	12003.4	12900.7
NM_077116	915	-1.0245	0.198602	-5.15857	2.49e-07	2.32e-06	hypothetical protein(C24A3.4)	595.565	590.07	623.851	1296.19	1241.38	1142.94
NM_001029368	161.006	-1.8443	0.357618	-5.15718	2.51e-07	2.33e-06	hypothetical protein(F08G12.11)	73.1396	76.3929	60.7551	227.812	185.055	342.883
NM_001264316	102.379	2.21605	0.429768	5.15637	2.52e-07	2.34e-06	Zinc finger putative Transcription Factor family(ztf-11)	131.353	111.955	262.284	38.4945	38.8831	31.3036
NM_074236	504.392	-2.10674	0.40855	-5.15662	2.51e-07	2.34e-06	One IG domain(oig-3)	158.22	176.494	235.611	901.15	1133.37	421.506
NM_078157	486.372	2.90525	0.563834	5.15266	2.57e-07	2.38e-06	hypothetical protein(H13N06.2)	961.263	948.326	665.343	234.753	59.0447	49.5033
NM_069777	8779.31	1.28996	0.250366	5.15228	2.57e-07	2.39e-06	yeast SEC homolog(sec-24.1)	12927.8	12740.5	11718.3	6447.51	4532.04	4309.7
NM_062677	675.993	-1.80178	0.349932	-5.14895	2.62e-07	2.43e-06	hypothetical protein(C17C3.15)	270.169	200.202	434.177	1245.08	1016	890.332
NM_067551	112.629	-3.14889	0.611728	-5.14754	2.64e-07	2.44e-06	hypothetical protein(C18H7.6)	22.3897	22.391	23.7093	252.423	300.264	54.5993
NM_068862	1299.88	-2.02071	0.392539	-5.14779	2.64e-07	2.44e-06	hypothetical protein(C50F7.5)	497.051	397.77	647.561	3203.88	1731.02	1322.03
NM_068686	480.734	-1.55859	0.302828	-5.1468	2.65e-07	2.45e-06	hypothetical protein(C06G3.5)	214.941	208.105	308.221	677.124	890.711	585.304
NM_066502	2369.07	-1.21339	0.236011	-5.14125	2.73e-07	2.52e-06	TWiK family of potassium channels protein 7(twk-7)	1488.17	1265.75	1529.25	2718.59	3527.56	3685.09
NM_059562	396.058	2.16796	0.421767	5.1402	2.74e-07	2.53e-06	ATP-dependent RNA helicase glh-1(glh-1)	729.903	874.567	339.34	162.182	173.534	96.8227
NM_066829	2389.2	1.76621	0.343568	5.14079	2.74e-07	2.53e-06	hypothetical protein(T16G12.1)	4000.29	3950.04	3128.15	1229.3	1391.15	636.263
NM_064459	490.587	-1.68616	0.32822	-5.13728	2.79e-07	2.57e-06	Glutathione S-Transferase(gst-15)	222.404	188.348	287.475	948.479	769.022	527.793
NM_069193	1536.82	1.47971	0.288047	5.13706	2.79e-07	2.57e-06	Ref/ALY RNA export adaptor family(aly-2)	2224.04	2385.3	2178.29	1099.93	691.255	642.087
NM_073482	1101.29	-1.3998	0.272531	-5.13631	2.8e-07	2.58e-06	NeuroPeptide Receptor family(npr-25)	583.624	609.826	622.369	1172.5	1668.37	1951.01
NM_076086	826.375	-1.84128	0.358592	-5.13474	2.83e-07	2.6e-06	hypothetical protein(C14A11.2)	268.676	285.815	527.532	994.546	1294.66	1587.02
NM_001026580	467.783	-1.9388	0.377817	-5.13159	2.87e-07	2.64e-06	hypothetical protein(Y37F4.8)	219.419	205.471	155.592	433.536	759.661	1033.02
NM_001268599	132.163	1.83735	0.358099	5.13085	2.88e-07	2.65e-06	Heme Responsive Gene(hrg-6)	216.433	226.545	176.338	41.0187	52.5642	80.0789
NM_073796	2051.8	1.90326	0.371014	5.12989	2.9e-07	2.66e-06	Peptidyl-prolyl cis-trans isomerase(fkb-4)	3845.05	3998.77	1870.07	963.624	623.57	1009.72
NM_001027036	993.351	1.37847	0.268818	5.12789	2.93e-07	2.69e-06	Probable 28S ribosomal protein S16, mitochondrial(mrps-16)	1598.62	1610.84	1095.07	612.125	573.166	470.282
NM_001028375	802.721	1.44995	0.282889	5.12552	2.97e-07	2.72e-06	hypothetical protein(Y62E10A.19)	1418.01	1274.97	832.79	448.051	442.835	399.667
NM_071444	822.722	-1.21531	0.237115	-5.12539	2.97e-07	2.72e-06	fatty Acid CoA Synthetase family(acs-21)	462.72	441.235	582.36	1185.76	1236.34	1027.92
NM_071221	373.126	-1.31676	0.257038	-5.12282	3.01e-07	2.76e-06	Nuclear Hormone Receptor family(nhr-275)	247.779	192.299	201.529	593.194	457.237	546.721
NM_001026151	803.964	-1.5523	0.303278	-5.11842	3.08e-07	2.82e-06	hypothetical protein(C10C5.7)	379.132	540.019	306.739	1034.3	1158.57	1405.02
NM_058941	2552.36	1.64773	0.322045	5.11647	3.11e-07	2.85e-06	60S ribosome subunit biogenesis protein NIP7 homolog(C43E11.9)	4271.95	4854.9	2482.07	1073.43	1178.73	1453.07
NM_064354	10655.4	1.98759	0.388519	5.11581	3.12e-07	2.85e-06	DAF-16/FOXO Controlled, germline Tumor affecting(dct-18)	19940.2	19652.7	11464.9	5532.48	4931.68	2410.38
NM_058528	7892.19	1.55713	0.304429	5.11492	3.14e-07	2.86e-06	Mitochondrial prohibitin complex protein 1(phb-1)	13474.1	13687.5	8181.2	4538.56	4323.95	3147.83
NM_065335	2027.03	1.19038	0.232701	5.11551	3.13e-07	2.86e-06	28S ribosomal protein S31, mitochondrial(mrps-31)	2647.95	2930.59	2877.72	1010.95	1257.94	1437.05
NM_061628	5867	-1.41617	0.276955	-5.11336	3.16e-07	2.88e-06	hypothetical protein(ZC204.12)	2862.89	2805.46	3926.86	6742.21	8576.61	10288
NM_063791	124.69	1.7163	0.335634	5.1136	3.16e-07	2.88e-06	Glyceraldehyde-3-phosphate dehydrogenase 4(gpd-4)	223.897	188.348	161.52	68.7852	63.3651	42.2234
NM_066513	752.338	1.80189	0.352359	5.1138	3.16e-07	2.88e-06	Nicotinamide N-methyltransferase(anmt-1)	1328.45	1331.61	847.608	248.005	283.703	474.65
NM_058427	209.19	1.41382	0.276549	5.11235	3.18e-07	2.89e-06	HAlF transporter (PGP related)(haf-6)	370.176	283.181	259.321	112.328	123.85	106.287
NM_064794	37.8295	-2.96498	0.580004	-5.112	3.19e-07	2.9e-06	hypothetical protein(K10F12.6)	5.97058	6.5856	13.3365	90.2412	48.9639	61.8792
NM_065961	12634.3	1.45671	0.285048	5.1104	3.21e-07	2.92e-06	Dolichyl-diphosphooligosaccharide--protein glycosyltransferase subunit stt-3(stt-3)	20026.8	19640.9	15895.6	8936.4	5970.72	5335.44
NM_069755	124.45	2.82784	0.553353	5.11037	3.22e-07	2.92e-06	Glutamine-Fructose 6-phosphate AminoTransferase homolog(gfat-2)	276.139	293.718	84.4644	16.4075	42.4834	33.4875
NM_067710	545.278	-1.15859	0.226968	-5.10466	3.31e-07	3.01e-06	Nuclear Hormone Receptor family(nhr-92)	308.977	388.55	314.148	742.123	792.063	725.806
NR_101783	86.9822	-2.45931	0.4818	-5.10441	3.32e-07	3.01e-06	ncRNA(linc-37)	28.3602	22.391	29.6366	104.124	102.968	234.413
NM_059134	261.098	2.76496	0.541849	5.10282	3.35e-07	3.03e-06	Piwi-like protein(ppw-2)	568.698	582.167	214.866	78.8821	95.7677	26.2076
NM_061313	385.582	-1.2064	0.236436	-5.10245	3.35e-07	3.03e-06	hypothetical protein(D1069.1)	210.463	238.399	250.43	482.128	590.447	541.625
NM_068843	6270.07	-1.49193	0.292364	-5.10301	3.34e-07	3.03e-06	Neuropeptide-Like Protein(nlp-20)	3540.55	3610.22	2716.2	7426.28	8041.6	12285.6
NM_072132	91.2824	2.15001	0.421518	5.10064	3.39e-07	3.06e-06	hypothetical protein(C04E6.8)	203	146.2	97.8009	34.7081	23.7619	42.2234
NM_078302	71.7606	-2.09608	0.410959	-5.10046	3.39e-07	3.06e-06	hypothetical protein(C10E2.5)	25.375	23.7082	32.6003	85.1927	118.089	145.598
NM_059563	105.02	2.84033	0.557195	5.09756	3.44e-07	3.1e-06	hypothetical protein(T21G5.2)	135.831	162.006	254.875	11.359	18.0014	48.0473
NM_076117	1480.59	2.31218	0.453578	5.09765	3.44e-07	3.1e-06	C-type LECtin(clec-265)	2753.93	3059.67	1581.11	646.834	622.85	219.125
NM_001136340	428.731	-2.03658	0.399724	-5.09496	3.49e-07	3.14e-06	Insulin/EGF-Receptor L Domain protein(irld-27)	140.309	172.543	191.156	405.77	605.569	1057.04
NM_062054	328.005	-1.35464	0.265978	-5.09306	3.52e-07	3.17e-06	CHItinase-Like(chil-24)	155.235	208.105	189.675	549.02	424.834	441.162
NM_001028616	51.4283	-2.79404	0.548746	-5.09169	3.55e-07	3.19e-06	hypothetical protein(F11A5.15)	7.46322	7.90272	23.7093	78.8821	77.0462	113.566
NM_065836	87.0477	2.67326	0.525018	5.09175	3.55e-07	3.19e-06	EGG sterile (unfertilizable)(egg-1)	211.956	171.226	68.1643	14.5143	32.4026	24.0237
NM_059573	4802.14	1.53611	0.301755	5.09058	3.57e-07	3.21e-06	hypothetical protein(C48B6.10)	8163.27	8619.23	4642.58	2644.76	2433.8	2309.18
NM_058726	2960.14	1.30837	0.257127	5.08841	3.61e-07	3.24e-06	ThioredoXin-Like(txl-1)	4770.49	4753.48	3128.15	1781.47	1687.82	1639.43
NM_069332	112.898	2.93407	0.576578	5.08876	3.6e-07	3.24e-06	GLutamiNe synthetase (glutamate-ammonia ligase)(gln-6)	282.11	251.57	65.2006	17.0385	37.443	24.0237
NM_071133	889.487	2.07302	0.407522	5.08688	3.64e-07	3.26e-06	hypothetical protein(T06A1.5)	1588.17	1760.99	963.191	506.108	318.266	200.197
NM_001027294	1138.89	-2.21868	0.436249	-5.08582	3.66e-07	3.28e-06	hypothetical protein(Y53C12B.7)	274.647	341.134	592.733	1017.9	1962.16	2644.79
NM_001269920	1542.73	1.0136	0.199292	5.08601	3.66e-07	3.28e-06	Protein PHosphatase(pph-5)	1895.66	2046.8	2247.94	1070.9	1021.76	973.323
NM_058529	3695.29	1.40565	0.276427	5.08505	3.68e-07	3.29e-06	hypothetical protein(Y37E3.10)	6063.12	5998.16	4035.03	2316.61	2098.25	1660.55
NM_065932	484.096	-1.2288	0.241665	-5.08473	3.68e-07	3.29e-06	hypothetical protein(Y42G9A.1)	273.154	324.011	271.175	669.552	770.462	596.224
NM_061431	3306.54	1.306	0.257281	5.07615	3.85e-07	3.44e-06	Acyl CoA DeHydrogenase(acdh-9)	5054.09	5402.82	3669.02	1882.44	2163.05	1667.83
NM_065907	8084.67	1.26721	0.24963	5.07634	3.85e-07	3.44e-06	Elongation Factor TU family(eftu-2)	12226.3	11917.3	10126.8	5849.9	4440.6	3947.16
NM_075688	1032.68	-1.42374	0.280471	-5.07624	3.85e-07	3.44e-06	hypothetical protein(C04E7.3)	446.301	493.92	742.398	1384.54	1585.57	1543.34
NM_058589	2156.93	1.10139	0.217045	5.07449	3.89e-07	3.46e-06	hypothetical protein(Y23H5B.5)	2810.65	3254.6	2762.14	1477.3	1446.6	1190.26
NM_060171	7916.25	-1.27238	0.250743	-5.07444	3.89e-07	3.46e-06	Probable ribosome biogenesis protein RLP24(rpl-24.2)	5045.14	4766.66	4094.3	12706.3	12179.1	8706.03
NM_071315	3811.68	-1.30291	0.256782	-5.07399	3.9e-07	3.47e-06	hypothetical protein(F53E10.1)	1852.37	1986.22	2757.69	6029.75	5373.79	4870.25
NM_074688	10912.5	-3.21736	0.634231	-5.07286	3.92e-07	3.49e-06	hypothetical protein(F11A5.9)	773.19	831.102	4752.24	14383.7	22959.8	21774.9
NM_001029832	993.393	1.52324	0.300353	5.07149	3.95e-07	3.51e-06	Hexosyltransferase(bus-17)	1652.36	1477.81	1292.16	694.794	442.115	401.123
NM_066414	2365.63	1.10234	0.217631	5.06516	4.08e-07	3.63e-06	Probable 40S ribosomal protein S9, mitochondrial(mrps-9)	3473.38	3427.14	2782.88	1441.97	1657.57	1410.84
NM_066623	1087.53	2.51053	0.495709	5.06452	4.09e-07	3.63e-06	hypothetical protein(ZK512.7)	2509.14	2407.69	634.224	385.576	234.739	353.803
NM_077631	1664.01	2.87161	0.566951	5.065	4.08e-07	3.63e-06	hypothetical protein(M153.1)	3949.54	3832.82	1001.72	667.027	326.186	206.749
NM_001038404	152.585	-1.61231	0.318466	-5.06275	4.13e-07	3.67e-06	hypothetical protein(H23N18.6)	89.5587	72.4416	63.7188	229.074	273.622	187.093
NM_066151	72.6011	2.9431	0.581593	5.0604	4.18e-07	3.71e-06	Protein odd-skipped-related 1(odd-1)	135.831	185.714	63.7188	6.94163	25.202	18.1998
NM_058916	1987.53	1.47764	0.292151	5.05778	4.24e-07	3.76e-06	hypothetical protein(R12E2.11)	3406.21	3332.31	2036.04	1216.68	954.076	979.875
NM_072294	333.124	1.28054	0.253218	5.05707	4.26e-07	3.77e-06	hypothetical protein(K11G9.5)	483.617	424.112	508.268	189.948	226.818	165.982
NM_070782	366.699	2.22928	0.441071	5.05424	4.32e-07	3.82e-06	hypothetical protein(ZK6.8)	538.845	587.435	687.57	222.763	85.6869	77.8949
NM_074799	550.801	-1.42585	0.282116	-5.05413	4.32e-07	3.82e-06	hypothetical protein(T03E6.8)	310.47	314.792	271.175	1038.09	708.537	661.743
NM_061042	280.581	-2.76141	0.546404	-5.05379	4.33e-07	3.83e-06	INSulin related(ins-24)	79.1102	88.247	48.9005	708.046	604.848	154.334
NM_064627	840.335	1.44242	0.285447	5.0532	4.34e-07	3.83e-06	MADF domain transcription factor(madf-5)	1379.2	1402.73	903.918	501.69	480.278	374.187
NM_071012	385.607	1.33032	0.263327	5.05196	4.37e-07	3.86e-06	Facilitated glucose transporter homolog(R09B5.11)	491.08	558.459	606.069	265.044	209.537	183.453
NM_059542	207.639	2.28814	0.453015	5.05092	4.4e-07	3.88e-06	Electron transfer flavoprotein beta subunit lysine methyltransferase homolog(C37A2.6)	420.926	464.943	148.183	71.9405	59.7648	80.0789
NM_001277030	228.211	-1.43363	0.283901	-5.04976	4.42e-07	3.89e-06	hypothetical protein(C34D10.2)	120.904	102.735	146.701	384.945	304.584	309.396
NM_059452	13064.9	-1.14757	0.227259	-5.04962	4.43e-07	3.89e-06	SyNapTotagmin(snt-4)	7391.58	7569.49	9418.53	19213.8	19201.1	15595
NM_065048	85.2358	-2.2722	0.44993	-5.05012	4.42e-07	3.89e-06	hypothetical protein(Y22D7AR.2)	20.897	21.0739	45.9368	120.532	120.25	182.726
NM_060900	128.96	-1.55689	0.308354	-5.04904	4.44e-07	3.9e-06	hypothetical protein(C17H1.7)	65.6764	71.1245	59.2733	161.551	223.218	192.917
NM_074631	175.834	3.46903	0.687172	5.04827	4.46e-07	3.92e-06	Histone H2A(his-3)	428.389	474.163	65.2006	46.0672	28.0823	13.1038
NM_059646	120.202	1.89775	0.376133	5.04544	4.52e-07	3.97e-06	Chondroitin proteoglycan 3(cpg-3)	217.926	230.496	120.028	44.8051	46.8038	61.1512
NM_075797	1856.54	1.64149	0.325331	5.04559	4.52e-07	3.97e-06	yeast SEC homolog(sec-22)	3300.24	3420.56	1714.48	831.102	882.071	990.794
NM_001347278	524.413	-1.77285	0.351719	-5.04052	4.64e-07	4.06e-06		280.617	258.155	173.374	635.475	661.733	1137.12
NM_069301	101.891	2.70172	0.535985	5.04067	4.64e-07	4.06e-06	TRansport of membrane to Cell Surface(trcs-1)	237.33	197.568	94.8373	15.1454	46.0837	20.3837
NM_073838	4330.46	0.978935	0.194215	5.04048	4.64e-07	4.06e-06	hypothetical protein(T16G1.9)	5985.5	5900.7	5350.9	2664.32	3064.57	3016.79
NM_058454	1094.68	1.73916	0.345146	5.03891	4.68e-07	4.09e-06	Probable signal recognition particle 19 kDa protein(F37F2.2)	1943.42	2106.07	1004.68	586.883	501.88	425.146
NM_001027045	37.0917	2.72074	0.5401	5.03747	4.72e-07	4.12e-06	hypothetical protein(F59A6.10)	49.2573	80.3443	63.7188	12.6211	12.241	4.36794
NM_072288	86.9132	2.78946	0.553712	5.03775	4.71e-07	4.12e-06	Peroxisomal Membrane Protein related(pmp-5)	108.963	188.348	158.556	41.0187	14.4012	10.1919
NM_073288	4597.02	-0.972854	0.19314	-5.03705	4.73e-07	4.13e-06	Solute carrier organic anion transporter family member(Y32F6B.1)	3312.18	3136.06	2861.42	5856.21	5912.39	6503.86
NM_063672	5407.29	1.01305	0.201262	5.03346	4.82e-07	4.2e-06	hypothetical protein(ZK1307.8)	7127.38	7045.27	7521.78	3778.14	3839.35	3131.81
NM_077222	212.491	-1.7086	0.339547	-5.03199	4.85e-07	4.23e-06	hypothetical protein(F34H10.2)	89.5587	79.0272	130.401	328.781	396.752	250.429
NM_001268490	220.792	-1.61781	0.321604	-5.03044	4.89e-07	4.26e-06	DPH3 homolog(dph-3)	113.441	131.712	80.0189	275.141	322.586	401.851
NR_071352	51.8977	-3.20817	0.638341	-5.0258	5.01e-07	4.36e-06	ncRNA(R03E9.9)	4.47793	3.95136	22.2275	114.852	75.6061	90.2708
NM_001264443	59.6499	2.60552	0.51889	5.02134	5.13e-07	4.45e-06	Microtubule-Associated Protein Homolog(maph-1.2)	126.875	133.029	47.4186	15.7764	12.961	21.8397
NM_062040	8189.64	1.4334	0.285431	5.02187	5.12e-07	4.45e-06	Coatomer subunit beta(copb-1)	12784.5	12895.9	10180.2	5878.93	3724.86	3673.44
NM_065862	5647.66	2.12251	0.422648	5.02192	5.12e-07	4.45e-06	Putative aldehyde dehydrogenase family 7 member A1 homolog(alh-9)	9015.57	9443.75	9098.45	3142.03	2267.46	918.723
NM_181982	153.344	-2.19265	0.436664	-5.02136	5.13e-07	4.45e-06	COLlagen(col-96)	53.7352	30.2937	81.5008	205.725	339.147	209.661
NM_071002	85.7115	-2.50654	0.499271	-5.0204	5.16e-07	4.47e-06	hypothetical protein(F16B3.2)	13.4338	40.8307	22.2275	96.5517	150.492	190.733
NM_001028910	1394.2	-1.15415	0.229981	-5.01843	5.21e-07	4.52e-06	hypothetical protein(R13D7.2)	868.719	769.198	955.782	1727.2	2216.34	1827.98
NM_058315	1732.65	1.26572	0.252223	5.01825	5.21e-07	4.52e-06	eXPOrtin (nuclear export receptor)(xpo-2)	2447.94	2391.89	2502.81	1264.01	808.625	980.603
NM_076929	568.156	-2.02351	0.403252	-5.01799	5.22e-07	4.52e-06	hypothetical protein(C39D10.2)	144.787	256.838	271.175	1138.43	1077.93	519.785
NM_063998	71.7219	2.44726	0.487779	5.01715	5.24e-07	4.54e-06	hypothetical protein(T06D8.3)	116.426	179.128	68.1643	29.6597	15.8413	21.1117
NM_058851	35.5388	3.22116	0.642314	5.01493	5.31e-07	4.59e-06	Antibacterial factor-related peptide 2(abf-2)	55.2278	110.638	26.673	6.94163	7.20058	6.55191
NM_001129134	311.888	2.31722	0.462127	5.01424	5.32e-07	4.6e-06	hypothetical protein(F26G1.11)	676.168	588.752	293.403	53.6399	113.769	145.598
NM_067370	2844.34	1.29131	0.257579	5.01327	5.35e-07	4.62e-06	Coatomer subunit epsilon(cope-1)	4427.18	4578.31	3110.37	1860.99	1619.41	1469.81
NM_061604	1312.42	-1.77769	0.35482	-5.01012	5.44e-07	4.69e-06	BTB and MATH domain containing(bath-26)	677.661	742.855	357.122	1564.39	2046.4	2486.09
NM_061259	84.5822	2.93475	0.586017	5.00797	5.5e-07	4.74e-06	COLlagen(col-68)	171.654	202.836	74.0916	7.57269	31.6825	19.6557
NM_077173	3038.37	-1.09331	0.218303	-5.00824	5.49e-07	4.74e-06	FMRF-Like Peptide(flp-20)	2012.08	1882.16	1923.42	4020.47	3583.73	4808.37
NM_075798	187.447	-2.00501	0.400559	-5.00555	5.57e-07	4.8e-06	hypothetical protein(F55A4.7)	100.007	85.6128	38.5276	249.268	290.183	361.083
NM_074168	311.638	1.91117	0.382023	5.00277	5.65e-07	4.86e-06	SET (trithorax/polycomb) domain containing(set-31)	420.926	367.476	689.052	182.376	101.528	108.471
NM_078300	422.953	-1.26865	0.253592	-5.00272	5.65e-07	4.86e-06	hypothetical protein(C10E2.2)	246.286	209.422	288.957	549.02	670.374	573.656
NM_076251	72.362	2.08556	0.417228	4.99862	5.77e-07	4.96e-06	Sulfhydryl oxidase(F47B7.2)	113.441	101.418	136.329	17.0385	27.3622	38.5835
NM_070075	65.9617	2.39648	0.479494	4.99793	5.79e-07	4.98e-06	hypothetical protein(F55G11.1)	129.86	134.346	68.1643	11.9901	25.202	26.2076
NM_076745	39132.4	-1.39614	0.279369	-4.99749	5.81e-07	4.98e-06	DeHydrogenases, Short chain(dhs-28)	21510.5	22146	20990.2	72054.1	57943	40150.8
NM_182388	850.034	-1.65138	0.330451	-4.99735	5.81e-07	4.98e-06	hypothetical protein(E02A10.4)	335.845	312.157	583.842	1069.64	1490.52	1308.2
NM_001029754	152.367	2.68008	0.536464	4.99582	5.86e-07	5.01e-06	hypothetical protein(T24D3.2)	295.544	389.867	105.21	25.2423	60.4848	37.8555
NM_062087	22.4155	2.83637	0.567747	4.99583	5.86e-07	5.01e-06	F-box C protein(fbxc-50)	44.7793	30.2937	42.9731	6.31057	5.0404	5.09593
NM_071235	82.1027	4.35655	0.872014	4.99597	5.85e-07	5.01e-06	hypothetical protein(Y19D10B.6)	232.853	226.545	10.3728	11.9901	5.76046	5.09593
NM_001129008	1131.28	0.969489	0.194174	4.99289	5.95e-07	5.09e-06	hypothetical protein(F49D11.10)	1486.67	1422.49	1584.08	778.725	792.063	723.622
NM_070921	4444.35	1.69815	0.340133	4.99261	5.96e-07	5.09e-06	Stress-induced-phosphoprotein 1(sti-1)	6675.11	6995.22	6714.18	3142.03	1678.45	1461.08
NM_067562	889.193	1.72032	0.344623	4.99191	5.98e-07	5.11e-06	Putative bolA-like protein K11H12.1(K11H12.1)	1685.2	1625.33	782.407	415.867	388.111	438.25
NM_064435	322.464	3.00605	0.602439	4.98981	6.04e-07	5.16e-06	hypothetical protein(E01G4.6)	731.396	833.737	155.592	103.493	74.1659	36.3995
NM_071632	12102.9	-1.18764	0.238184	-4.98621	6.16e-07	5.25e-06	hypothetical protein(T27C4.1)	6934.83	6552.67	8667.24	19547	15723.2	15192.4
NM_067287	2110.38	1.29502	0.259752	4.9856	6.18e-07	5.26e-06	Ectopic P granules protein 3(epg-3)	3276.35	3103.13	2616.92	1516.43	1150.65	998.802
NM_074348	32204.2	1.63793	0.32867	4.9835	6.24e-07	5.32e-06	Peptidyl-prolyl cis-trans isomerase 7(cyn-7)	53799.4	53375	39062.6	21319.6	15232.1	10436.5
NM_070205	83.5143	2.86496	0.575004	4.98251	6.28e-07	5.34e-06	PUF (Pumilio/FBF) domain-containing(puf-3)	219.419	175.177	45.9368	16.4075	23.7619	20.3837
NM_074566	859.572	-1.23581	0.248059	-4.98193	6.3e-07	5.35e-06	Nuclear Hormone Receptor family(nhr-102)	500.036	561.093	475.668	966.148	1300.42	1354.06
NM_066540	974.498	-1.35785	0.272801	-4.97745	6.44e-07	5.48e-06	hypothetical protein(K02D10.4)	549.293	549.239	542.351	1075.95	1340.03	1790.13
NM_063617	1229.89	-1.82806	0.367363	-4.97616	6.49e-07	5.51e-06	CHItinase-Like(chil-13)	434.36	385.916	801.671	1648.32	1625.17	2483.9
NM_059244	372.256	2.76391	0.555473	4.97577	6.5e-07	5.52e-06	C. Elegans Y-box(cey-2)	779.16	948.326	219.311	75.0958	150.492	61.1512
NM_063711	1413.46	-1.79799	0.361356	-4.97566	6.5e-07	5.52e-06	Putative cytochrome P450 CYP13A5(cyp-13A5)	680.646	651.974	561.614	3349.02	1769.9	1467.63
NM_072335	1011.1	1.9882	0.399647	4.97489	6.53e-07	5.53e-06	COLlagen(col-142)	2056.86	1934.85	853.535	370.431	535.003	315.948
NM_073922	1374.14	1.61782	0.325296	4.9734	6.58e-07	5.57e-06	hypothetical protein(F53F1.3)	2325.54	2333.94	1558.89	523.777	581.807	920.907
NM_076409	362.757	-1.39389	0.280313	-4.97261	6.61e-07	5.59e-06	Acetylcholine-gated Chloride Channel(acc-3)	223.897	192.299	183.747	419.653	513.401	643.543
NM_077616	301.383	-1.33335	0.26814	-4.97261	6.61e-07	5.59e-06	hypothetical protein(C15A7.2)	164.191	193.617	155.592	386.207	514.121	394.571
NM_001027286	34.1971	3.95134	0.794969	4.97043	6.68e-07	5.65e-06	hypothetical protein(Y49F6B.12)	35.8235	25.0253	131.883	3.78634	6.48052	2.18397
NM_072015	82.153	4.83263	0.972346	4.97008	6.69e-07	5.65e-06	hypothetical protein(C10G8.4)	225.389	244.984	5.92733	10.0969	2.88023	3.63995
NM_062574	2658.77	-2.02976	0.408445	-4.96948	6.71e-07	5.67e-06	hypothetical protein(C34F11.8)	634.374	795.54	1708.55	5187.29	4121.61	3505.27
NM_071050	4456.09	2.57014	0.517276	4.96861	6.74e-07	5.69e-06	hypothetical protein(F16B4.4)	9496.2	9665.02	3722.36	2261.08	878.47	713.43
NM_058804	88.9805	-1.88297	0.379085	-4.96715	6.79e-07	5.73e-06	hypothetical protein(F21A9.1)	47.7646	40.8307	25.1911	128.105	126.01	165.982
NM_171363	59.7648	2.49059	0.501516	4.96612	6.83e-07	5.76e-06	PUF (Pumilio/FBF) domain-containing(puf-11)	119.412	133.029	51.8641	14.5143	24.482	15.2878
NM_077403	472.177	-1.90605	0.383971	-4.96404	6.9e-07	5.81e-06	hypothetical protein(T05A10.6)	225.389	256.838	114.101	595.087	658.133	983.515
NM_064301	23.1878	3.03029	0.611447	4.95593	7.2e-07	6.06e-06	Nuclear Hormone Receptor family(nhr-235)	37.3161	54.0019	32.6003	5.04846	2.88023	7.2799
NM_171427	502.492	-1.10754	0.22363	-4.95254	7.32e-07	6.16e-06	hypothetical protein(C30H6.10)	359.727	292.401	303.776	649.989	690.535	718.526
NM_064822	59.5756	-2.87705	0.581175	-4.9504	7.41e-07	6.22e-06	hypothetical protein(T19C3.6)	5.97058	13.1712	23.7093	107.28	146.172	61.1512
NM_076475	185.389	-1.47328	0.297606	-4.95045	7.4e-07	6.22e-06	hypothetical protein(EGAP5.1)	123.889	77.7101	93.3554	286.5	248.42	282.46
NM_065617	989.633	-1.16508	0.235433	-4.94866	7.47e-07	6.27e-06	hypothetical protein(C35D10.12)	592.58	630.9	607.551	1115.08	1551.72	1439.96
NM_001028648	266.009	-1.82491	0.368958	-4.94613	7.57e-07	6.35e-06	hypothetical protein(F20A1.6)	141.801	139.615	69.6461	330.674	399.632	514.689
NM_060629	1634.13	-1.61402	0.326469	-4.94386	7.66e-07	6.42e-06	hypothetical protein(R06C1.6)	580.639	679.634	1154.35	2753.93	2473.4	2162.86
NM_060047	40.5525	2.71868	0.550002	4.94303	7.69e-07	6.44e-06	C-type lectin domain-containing protein 91(clec-91)	74.6322	92.1984	44.455	13.2522	13.6811	5.09593
NM_064416	1494.38	1.47458	0.298302	4.94325	7.68e-07	6.44e-06	Mitochondrial Ribosomal Protein, Large(mrpl-20)	2573.32	2536.77	1483.31	698.58	801.424	872.86
NM_072897	72.9794	3.87231	0.784354	4.93694	7.94e-07	6.64e-06	Histone H4(his-18)	183.595	205.471	20.7456	5.67951	16.5613	5.82392
NM_001025988	206.729	2.21373	0.448514	4.93569	7.99e-07	6.68e-06	Chondroitin proteoglycan 1(cpg-1)	426.896	432.015	161.52	83.2995	85.6869	50.9593
NM_076588	2714.58	-2.20937	0.44767	-4.93527	8e-07	6.69e-06	hypothetical protein(H05L03.3)	816.477	886.421	1192.87	5145.01	6408.51	1838.17
NM_076931	113.128	-1.60326	0.324922	-4.93429	8.04e-07	6.72e-06	hypothetical protein(C39D10.6)	43.2867	56.6361	68.1643	189.948	160.573	160.158
NM_001026103	872.727	1.13006	0.229048	4.9337	8.07e-07	6.73e-06	Putative exosome complex component RRP41(exos-4.1)	1225.46	1357.95	1010.61	555.961	509.081	577.296
NM_001027150	119.253	1.63531	0.331479	4.93336	8.08e-07	6.73e-06	Putative glycerophosphocholine phosphodiesterase GPCPD1 homolog 2(gpcp-2)	210.463	185.714	145.22	65.6299	64.0851	44.4074
NM_001038356	1186.32	1.79701	0.364243	4.93354	8.08e-07	6.73e-06	hypothetical protein(Y54G2A.45)	2228.52	2202.22	1096.56	561.01	640.851	388.747
NM_066233	1599.15	0.973622	0.197406	4.93207	8.14e-07	6.78e-06	hypothetical protein(T20B12.3)	2046.42	2119.25	2191.63	981.294	1165.77	1090.53
NM_062624	92.5811	3.42433	0.694493	4.93069	8.19e-07	6.82e-06	hypothetical protein(EEED8.3)	273.154	206.788	28.1548	12.6211	15.8413	18.9277
NM_063429	542.254	-1.34899	0.273613	-4.93028	8.21e-07	6.82e-06	Hyaluronidase(chhy-1)	258.228	275.278	383.795	675.862	875.59	784.773
NM_066260	19820.4	-1.34254	0.272285	-4.93064	8.2e-07	6.82e-06	Pescadillo homolog(lpd-7)	11226.2	11131	11275.3	35861.7	28861.4	20567.2
NM_075612	28.9755	-3.18361	0.645867	-4.9292	8.26e-07	6.86e-06	Protein sdf-9(sdf-9)	8.95587	3.95136	4.4455	37.8634	68.4055	50.2313
NM_075285	580.516	-1.12235	0.227931	-4.92408	8.48e-07	7.03e-06	Nuclear Hormone Receptor family(nhr-243)	317.933	363.525	414.913	830.471	810.065	746.19
NM_060857	2106.31	1.47663	0.300049	4.92131	8.6e-07	7.13e-06	Profilin-1(pfn-1)	3482.34	3469.29	2345.74	1437.55	928.154	974.779
NM_063095	85.7651	-1.85455	0.376842	-4.92129	8.6e-07	7.13e-06	hypothetical protein(E04F6.2)	29.8529	34.2451	47.4186	121.163	115.929	165.982
NM_075804	2231.5	1.59088	0.323366	4.91974	8.67e-07	7.18e-06	Profilin-3(pfn-3)	4098.8	3881.55	2071.6	1130.85	1223.38	982.787
NM_001047780	201.085	-3.18981	0.64873	-4.91701	8.79e-07	7.27e-06	hypothetical protein(F17H10.2)	5.97058	30.2937	82.9826	360.334	360.749	366.179
NM_077257	887.422	1.79984	0.366053	4.91689	8.79e-07	7.27e-06	hypothetical protein(mrp-4)	1343.38	1670.11	1123.23	545.864	408.993	232.957
NM_059721	115.985	1.62571	0.330739	4.9154	8.86e-07	7.31e-06	hypothetical protein(D2030.7)	180.61	169.908	174.856	41.0187	72.0058	57.5112
NM_066875	1843.64	1.52622	0.310498	4.9154	8.86e-07	7.31e-06	Vesicular GLUtamate transporter(vglu-2)	2943.5	2938.49	2329.44	1319.54	799.984	730.902
NM_069079	1929.17	-1.66648	0.338999	-4.91588	8.84e-07	7.31e-06	CYtochrome P450 family(cyp-33E1)	732.888	881.153	1158.79	2126.66	2590.77	4084.75
NM_071312	1530.26	1.48394	0.301889	4.91553	8.85e-07	7.31e-06	RRP15-like protein(F53E10.6)	2727.06	2572.33	1464.05	805.86	815.105	797.149
NM_077974	197.212	1.8171	0.369735	4.91459	8.9e-07	7.34e-06	Myosin Light Chain(mlc-6)	377.639	331.914	211.902	61.8436	86.4069	113.566
NM_072216	30.5195	-2.70707	0.551032	-4.91273	8.98e-07	7.4e-06	hypothetical protein(T28C12.1)	8.95587	6.5856	8.89099	63.1057	46.8038	48.7753
NM_077250	480.419	2.8658	0.583573	4.91079	9.07e-07	7.47e-06	SCAVenger receptor (CD36 family) related(scav-5)	967.234	970.717	597.178	241.695	54.0043	51.6873
NM_063773	155.032	-1.95193	0.397639	-4.90879	9.16e-07	7.54e-06	hypothetical protein(C18D1.2)	43.2867	63.2217	84.4644	169.754	248.42	321.044
NM_064557	3730.75	1.46476	0.29839	4.90889	9.16e-07	7.54e-06	5'-3' exoribonuclease 2 homolog(xrn-2)	6288.51	6090.36	4052.81	2519.18	1677.01	1756.64
NM_075287	2051.77	1.70045	0.346561	4.90666	9.26e-07	7.61e-06	CYtochrome P450 family(cyp-42A1)	3633.1	3788.04	1993.06	1260.85	812.225	823.357
NM_065754	1573.64	1.22322	0.249437	4.90393	9.39e-07	7.72e-06	DNaJ domain (prokaryotic heat shock protein)(dnj-24)	2322.55	2170.61	2117.54	1114.45	985.759	730.902
NM_001028150	45.5024	2.40919	0.491426	4.90244	9.47e-07	7.76e-06	hypothetical protein(M117.6)	74.6322	110.638	44.455	15.7764	13.6811	13.8318
NM_077748	5676.48	1.8426	0.375846	4.90253	9.46e-07	7.76e-06	hypothetical protein(C34E7.4)	10944.1	10954.5	4734.45	2497.72	2938.56	1989.6
NM_001083262	814.111	-1.91947	0.39159	-4.90175	9.5e-07	7.79e-06	hypothetical protein(Y43C5A.7)	240.316	246.301	534.941	1111.92	1113.21	1637.98
NM_001029705	306.149	2.2755	0.464257	4.90138	9.52e-07	7.8e-06	hypothetical protein(T04F8.9)	373.161	288.449	860.944	114.221	73.4459	126.67
NM_075832	162.176	-1.48733	0.303487	-4.90081	9.54e-07	7.81e-06	hypothetical protein(C25G6.4)	67.169	106.687	81.5008	230.967	224.658	262.076
NM_001028145	1325.79	-1.21717	0.248419	-4.89967	9.6e-07	7.85e-06	hypothetical protein(M04B2.6)	716.469	757.344	918.736	1784.63	1583.41	2194.16
NM_073550	169.749	1.65359	0.337534	4.89903	9.63e-07	7.88e-06	bZIP transcription factor family(zip-10)	259.72	279.229	234.129	109.173	56.1645	80.0789
NM_076866	88.326	3.46831	0.708201	4.89735	9.71e-07	7.94e-06	hypothetical protein(F48E3.4)	265.691	193.617	26.673	11.359	12.961	19.6557
NM_061830	117.353	-2.18267	0.445813	-4.89593	9.78e-07	7.99e-06	hypothetical protein(B0281.6)	37.3161	26.3424	63.7188	131.891	193.696	251.157
NM_063743	6893.47	1.4289	0.291856	4.89591	9.79e-07	7.99e-06	Probable succinyl-CoA:3-ketoacid coenzyme A transferase, mitochondrial(C05C10.3)	11005.3	10845.2	8308.63	3178	4969.84	3053.92
NM_070097	30.5458	3.00542	0.61388	4.89577	9.79e-07	7.99e-06	SCP-Like extracellular protein(scl-10)	70.1543	64.5389	28.1548	3.78634	9.36075	7.2799
NM_074234	754.755	-1.48511	0.303406	-4.89481	9.84e-07	8.02e-06	hypothetical protein(Y50E8A.1)	437.345	437.284	317.112	1142.84	812.945	1381
NM_065850	233.204	-1.5995	0.326817	-4.89416	9.87e-07	8.04e-06	Homeobox protein ceh-10(ceh-10)	156.728	85.6128	105.21	296.597	383.071	372.003
NM_065431	1609.81	0.947527	0.193629	4.89353	9.9e-07	8.06e-06	RING finger protein 121(rnf-121)	2173.29	2110.03	2077.53	1153.57	1142.73	1001.71
NM_001038388	2512.07	-1.39728	0.285594	-4.89255	9.95e-07	8.1e-06	hypothetical protein(F14F9.8)	1179.19	1289.46	1678.92	2858.06	3509.56	4557.22
NM_068870	2135.99	-1.03575	0.211759	-4.89117	1e-06	8.15e-06	KLOtho (mammalian aging-associated protein) homolog(klo-1)	1419.5	1476.49	1305.49	2746.36	3260.42	2607.66
NM_062948	101.725	-1.59546	0.326242	-4.89042	1.01e-06	8.17e-06	hypothetical protein(T19D12.5)	53.7352	44.7821	53.346	126.842	161.293	170.35
NM_064018	829.821	-2.09401	0.428175	-4.89054	1.01e-06	8.17e-06	hypothetical protein(T24F1.5)	285.095	292.401	367.494	1662.84	1780.7	590.4
NM_060871	3106.09	1.36331	0.278845	4.88913	1.01e-06	8.22e-06	Eukaryotic translation initiation factor 6(eif-6)	5303.37	4957.64	3159.27	1914	1642.45	1659.82
NM_074844	5830.48	-1.99296	0.407844	-4.88657	1.03e-06	8.32e-06	hypothetical protein(T20B3.1)	1540.41	1662.2	3821.65	11631	8897.03	7430.59
NM_063767	2388.89	1.09847	0.225058	4.88081	1.06e-06	8.56e-06	Tetratricopeptide repeat protein 36 homolog(F52H3.5)	3416.66	3382.36	2971.07	1286.09	1543.8	1733.34
NM_076984	516.596	-1.23797	0.253729	-4.87908	1.07e-06	8.63e-06	hypothetical protein(C47D2.1)	283.602	264.741	374.904	795.763	699.896	680.671
NM_072451	162.935	1.95727	0.401404	4.87607	1.08e-06	8.76e-06	hypothetical protein(C13A2.3)	292.558	255.521	229.684	103.493	42.4834	53.8713
NM_063283	3152.87	1.27678	0.261896	4.87513	1.09e-06	8.79e-06	Probable ubiquitin carboxyl-terminal hydrolase ubh-4(ubh-4)	4992.9	5022.18	3375.61	2023.17	1892.31	1611.04
NM_058901	1101.35	1.20185	0.246617	4.87334	1.1e-06	8.87e-06	Serrate RNA effector molecule homolog(E01A2.2)	1688.18	1671.42	1246.22	699.842	724.378	578.024
NM_069213	120.672	-2.26456	0.464723	-4.87291	1.1e-06	8.88e-06	hypothetical protein(Y11D7A.8)	17.9117	61.9046	44.455	151.454	210.257	238.053
NM_062533	156.667	1.92272	0.394872	4.86923	1.12e-06	9.04e-06	intestinal acid PHOsphatase(pho-12)	244.794	297.669	201.529	90.8722	38.1631	66.9751
NM_067275	3148.38	1.26814	0.26049	4.86829	1.13e-06	9.08e-06	Probable signal peptidase complex subunit 2(hpo-21)	4958.57	4920.76	3468.97	2148.75	1779.98	1613.23
NM_074741	315.077	-2.21509	0.455273	-4.8654	1.14e-06	9.21e-06	Glutathione S-Transferase(gst-44)	113.441	136.98	84.4644	876.538	346.348	332.691
NM_001026694	1236.23	1.06734	0.219472	4.86324	1.15e-06	9.3e-06	FIT family protein fitm-2(fitm-2)	1771.77	1683.28	1566.3	836.151	878.47	681.399
NM_059969	4166.69	1.88179	0.387089	4.86139	1.17e-06	9.39e-06	Mitochondrial import inner membrane translocase subunit tim-13(tin-13)	8267.76	8084.48	3311.89	1582.69	1606.45	2146.84
NM_060976	9738.69	0.962009	0.19792	4.8606	1.17e-06	9.42e-06	Valine--tRNA ligase(glp-4)	12845.7	12466.5	13299.4	7403.56	6380.43	6036.49
NM_070317	1362.59	-1.26402	0.260356	-4.85497	1.2e-06	9.68e-06	UPF0375 protein R05A10.4(R05A10.4)	882.153	750.758	770.553	1552.4	1826.07	2393.63
NM_068522	202.311	-1.40516	0.289482	-4.85405	1.21e-06	9.72e-06	hypothetical protein(C11D2.3)	107.47	92.1984	133.365	309.218	251.3	320.316
NM_001355090	291.344	-1.84508	0.380167	-4.85334	1.21e-06	9.75e-06		122.397	88.247	170.411	632.95	374.43	359.627
NM_071301	136.51	2.05373	0.423438	4.85014	1.23e-06	9.9e-06	hypothetical protein(Y45G12C.1)	182.103	292.401	185.229	29.0286	66.9654	63.3351
NM_078136	179.35	-1.52778	0.315171	-4.84745	1.25e-06	1e-05	GLoBin related(glb-28)	82.0955	100.101	94.8373	318.053	281.543	199.469
NM_067208	4240.45	1.42657	0.294556	4.84313	1.28e-06	1.02e-05	proteasome Regulatory Particle, ATPase-like(rpt-6)	6921.39	7115.08	4507.73	2807.57	2214.18	1876.76
NM_073829	12362.7	-1.49367	0.30833	-4.84438	1.27e-06	1.02e-05	Dehydrogenase/reductase SDR family member 4(dhrs-4)	7554.27	7709.1	4174.32	17625.4	16562	20551.2
NM_061068	315.45	-3.06592	0.633356	-4.84076	1.29e-06	1.04e-05	FIP (Fungus-Induced Protein) Related(fipr-23)	43.2867	57.9533	100.765	1181.34	285.863	223.493
NM_065129	54.4922	-3.36146	0.694725	-4.83855	1.31e-06	1.04e-05	F-box A protein(fbxa-48)	5.97058	3.95136	19.2638	56.1641	74.1659	167.438
NM_076239	8596.2	-1.33882	0.276652	-4.83935	1.3e-06	1.04e-05	Neuropeptide-like protein 1(nlp-1)	5478.01	5703.13	3431.92	11631	11848.5	13484.6
NM_076867	9275.39	1.19573	0.247065	4.83974	1.3e-06	1.04e-05	UDP-Glucose Glycoprotein glucosylTransferase(uggt-1)	12527.8	12059.5	14153	6987.7	5185.14	4739.22
NM_077028	6921.18	1.00085	0.206774	4.84031	1.3e-06	1.04e-05	Transmembrane 9 superfamily member(tag-123)	9430.53	9414.77	8845.06	5111.56	4740.86	3984.29
NM_058749	55.9041	2.93529	0.606876	4.83672	1.32e-06	1.05e-05	hypothetical protein(W05F2.3)	147.772	113.272	35.564	11.359	18.7215	8.73588
NM_170845	70.3725	-2.18616	0.452047	-4.83613	1.32e-06	1.06e-05	hypothetical protein(C32E8.6)	17.9117	19.7568	38.5276	87.7169	142.571	115.75
NM_171154	113.213	1.80872	0.374011	4.83601	1.32e-06	1.06e-05	RutC family protein C23G10.2(C23G10.2)	182.103	229.179	117.065	52.3777	41.0433	57.5112
NM_062635	101.136	2.44069	0.504998	4.83307	1.34e-06	1.07e-05	DAZ protein 1(daz-1)	207.478	227.862	77.0553	31.5529	42.4834	20.3837
NM_059373	1545.76	1.99687	0.413364	4.83078	1.36e-06	1.08e-05	hypothetical protein(T09B4.5)	2668.85	2451.16	2296.84	1048.19	396.032	413.498
NM_066062	5182.39	1.13374	0.234829	4.82793	1.38e-06	1.1e-05	Probable coatomer subunit delta(copd-1)	7239.33	7473.34	6647.5	3841.88	3240.98	2651.34
NM_072654	230.071	-2.14899	0.445206	-4.82696	1.39e-06	1.1e-05	hypothetical protein(Y97E10AL.1)	53.7352	81.6614	118.547	246.112	309.625	570.744
NM_060395	3060.93	0.994216	0.205999	4.82631	1.39e-06	1.11e-05	Lon protease homolog, mitochondrial(C34B2.6)	4006.26	3992.19	4229.15	2254.77	2104.73	1778.48
NM_001268494	6737.05	-1.25777	0.26081	-4.82255	1.42e-06	1.13e-05	Delta(5) fatty acid desaturase fat-4(fat-4)	4297.32	4710.02	2911.8	9841.34	9470.92	9190.87
NM_066890	2043.27	2.27128	0.471609	4.81602	1.46e-06	1.16e-05	Uridine MonoPhosphate Synthetase(umps-1)	4310.76	4353.08	1492.2	1054.5	527.082	521.969
NM_066329	5637.28	1.54265	0.320401	4.81474	1.47e-06	1.17e-05	Adenylate kinase(let-754)	9614.12	9233.01	6333.35	3272.66	3423.87	1946.65
NM_001129253	266.419	-1.82474	0.379084	-4.81356	1.48e-06	1.18e-05	hypothetical protein(Y34F4.1)	114.934	171.226	65.2006	422.177	381.631	443.346
NM_067092	1742.43	1.33572	0.277666	4.81053	1.51e-06	1.19e-05	hypothetical protein(Y66D12A.9)	2731.54	2858.15	1898.23	1067.12	1102.41	797.149
NM_068947	176.807	-1.79567	0.373211	-4.81141	1.5e-06	1.19e-05	Nuclear Hormone Receptor family(nhr-258)	56.7205	59.2704	121.51	265.044	270.742	287.556
NM_074131	130.491	-2.04741	0.425754	-4.80891	1.52e-06	1.2e-05	hypothetical protein(F40G12.5)	46.272	36.8793	69.6461	258.102	128.17	243.877
NM_001129553	3356.23	1.88761	0.392595	4.80804	1.52e-06	1.21e-05	hypothetical protein(T28A11.2)	6779.59	6493.4	2579.87	1245.08	1381.07	1658.36
NM_067347	348.458	1.1357	0.236288	4.8064	1.54e-06	1.21e-05	hypothetical protein(F53A2.3)	441.823	482.066	512.714	189.317	230.418	234.413
NM_001038410	932.627	1.29226	0.268933	4.80512	1.55e-06	1.22e-05	hypothetical protein(R09E12.9)	1156.8	1223.6	1592.97	519.36	451.476	651.551
NM_069475	5673.22	-1.62606	0.338461	-4.80428	1.55e-06	1.22e-05	Enoyl-CoA Hydratase(ech-8)	2213.59	2272.03	3843.87	6998.42	7410.83	11300.6
NM_076526	9094.35	1.61848	0.336753	4.80614	1.54e-06	1.22e-05	Dihydropyrimidine dehydrogenase [NADP(+)](dpyd-1)	11375.4	11547.2	18238.4	4579.58	5742.46	3083.04
NM_058969	5796.04	1.28114	0.26677	4.80241	1.57e-06	1.23e-05	Eukaryotic translation initiation factor 3 subunit H(eif-3.H)	8654.35	8665.33	7318.77	3861.44	3800.46	2475.89
NM_070159	30771.7	-2.0406	0.424847	-4.80315	1.56e-06	1.23e-05	Delta(12) fatty acid desaturase fat-2(fat-2)	12451.6	12228.1	11422	81403.2	43192.7	23932.7
NM_065019	450.327	1.23981	0.258223	4.80131	1.58e-06	1.24e-05	Probable ATP-dependent RNA helicase DHX35 homolog(ddx-35)	640.345	615.095	643.115	331.936	222.498	248.973
NM_071876	200.569	2.36496	0.492565	4.80133	1.58e-06	1.24e-05	Histone H1.4(hil-4)	391.073	435.967	180.784	75.7269	89.2872	30.5756
NM_068753	134.574	-3.13113	0.652746	-4.79686	1.61e-06	1.27e-05	hypothetical protein(C06E4.6)	28.3602	27.6595	26.673	49.8535	391.711	283.188
NM_077169	231.212	-1.23714	0.258117	-4.79294	1.64e-06	1.29e-05	NeuroPeptide Receptor family(npr-7)	140.309	154.103	118.547	328.781	347.788	297.748
NM_063735	7730.5	1.68501	0.351819	4.78942	1.67e-06	1.31e-05	ViGiLN homolog(vgln-1)	13486	13129	8765.04	5268.7	3192.02	2542.14
NM_067356	1338.13	-1.29023	0.269389	-4.78948	1.67e-06	1.31e-05	hypothetical protein(T03F6.4)	707.514	637.486	985.418	1652.74	2099.69	1945.92
NM_068741	644.371	-1.1534	0.240759	-4.7907	1.66e-06	1.31e-05	GLoBin related(glb-23)	385.102	337.183	477.15	846.879	931.035	888.876
NM_001038245	654.582	-1.17593	0.245616	-4.78766	1.69e-06	1.32e-05	hypothetical protein(H17B01.5)	410.477	437.284	357.122	1072.17	851.108	799.333
NM_066684	2664.57	1.10387	0.230535	4.7883	1.68e-06	1.32e-05	Barrier-to-autointegration factor 1(baf-1)	4022.68	3940.82	2947.36	1733.51	1574.77	1768.29
NM_073271	2814.59	-1.54351	0.322575	-4.78496	1.71e-06	1.34e-05	UDP-GlucuronosylTransferase(ugt-2)	1613.55	1505.47	1194.36	3195.67	3454.12	5924.38
NM_072092	548.563	1.51285	0.316421	4.78115	1.74e-06	1.36e-05	hypothetical protein(C14C11.7)	959.77	898.275	579.396	338.878	296.664	218.397
NM_062445	27931.1	1.41186	0.295377	4.77987	1.75e-06	1.37e-05	Uncharacterized serine carboxypeptidase F41C3.5(F41C3.5)	45106.2	44753.1	31948.3	13540	19983.8	12255
NM_066032	288.6	1.24605	0.26071	4.77947	1.76e-06	1.37e-05	hypothetical protein(F23F12.3)	485.109	347.72	385.276	156.502	172.814	184.181
NM_073598	74.9342	3.19433	0.668713	4.77684	1.78e-06	1.39e-05	hypothetical protein(F58H1.6)	195.536	183.08	26.673	13.8833	12.961	17.4718
NM_061842	133.199	-1.90037	0.397973	-4.77512	1.8e-06	1.4e-05	hypothetical protein(ZK1240.1)	46.272	63.2217	59.2733	267.568	235.459	127.398
NM_001047536	287.18	-1.92067	0.402317	-4.77402	1.81e-06	1.41e-05	hypothetical protein(Y105C5A.13)	161.206	129.078	69.6461	364.12	375.87	623.159
NM_072118	1587.26	1.63199	0.341922	4.77298	1.82e-06	1.41e-05	hypothetical protein(F44E7.9)	2901.7	2784.39	1514.43	949.11	774.062	599.864
NM_170793	1821.89	0.999396	0.209335	4.77414	1.8e-06	1.41e-05	hypothetical protein(Y48G1A.4)	2273.3	2509.11	2504.3	1362.45	1198.18	1083.98
NR_101517	224.571	1.19073	0.249421	4.77396	1.81e-06	1.41e-05	ncRNA(Y65B4A.11)	271.661	320.06	345.267	142.619	139.691	128.126
NM_067479	1501.56	-1.03879	0.217673	-4.77222	1.82e-06	1.42e-05	hypothetical protein(R02D3.3)	882.153	969.4	1098.04	2056.62	2184.66	1818.52
NM_073111	1681.23	1.55434	0.325749	4.77159	1.83e-06	1.42e-05	AQuaPorin or aquaglyceroporin related(aqp-4)	2716.61	2784.39	2024.18	904.305	1101.69	556.184
NM_059754	467.419	-1.80419	0.378323	-4.7689	1.85e-06	1.44e-05	hypothetical protein(VH15N14R.1)	170.161	133.029	321.558	844.986	692.696	642.087
NM_076280	1011.64	1.16843	0.244991	4.76929	1.85e-06	1.44e-05	hypothetical protein(T19D2.1)	1491.15	1464.64	1244.74	501.059	693.416	674.847
NM_061144	4363.58	1.60002	0.335661	4.76678	1.87e-06	1.45e-05	Hypoxanthine PhosphoRibosylTransferase homolog(hprt-1)	7939.38	7952.77	3794.97	2180.3	2049.28	2264.78
NM_067281	4386.49	-1.4883	0.312391	-4.7642	1.9e-06	1.47e-05	KHEYLRF-amide 4(flp-14)	2597.2	2746.19	1572.22	7312.06	7066.65	5024.59
NM_075855	159.537	2.02419	0.424843	4.76455	1.89e-06	1.47e-05	hypothetical protein(F56C3.8)	344.801	298.986	124.474	59.3194	60.4848	69.1591
NM_076543	943.674	-1.62765	0.341603	-4.76473	1.89e-06	1.47e-05	SULfate Permease family(sulp-2)	359.727	359.574	665.343	1454.59	1682.05	1140.76
NM_076592	7352.51	-1.53218	0.321676	-4.76312	1.91e-06	1.47e-05	fatty Acid CoA Synthetase family(acs-17)	3188.29	3302.02	4844.11	13753.3	11438.1	7589.3
NM_077101	275.007	-1.49423	0.313592	-4.76488	1.89e-06	1.47e-05	Probable ubiquitin-conjugating enzyme E2 21(ubc-21)	116.426	140.932	174.856	319.946	504.04	393.843
NM_063799	3484.48	1.4287	0.300134	4.76022	1.93e-06	1.49e-05	hypothetical protein(R05H5.3)	5740.71	5693.91	3809.79	2403.07	1501.32	1758.1
NR_136357	1375.46	1.29355	0.271685	4.7612	1.92e-06	1.49e-05	Calponin Homology Domain containing Protein(chdp-1)	1844.91	1854.5	2161.99	687.221	668.934	1035.2
NM_058592	292.995	-1.6005	0.336248	-4.75989	1.94e-06	1.5e-05	hypothetical protein(Y23H5B.3)	189.566	151.469	94.8373	376.11	432.755	513.233
NM_066671	513.556	-1.5764	0.331585	-4.75415	1.99e-06	1.54e-05	hypothetical protein(T26G10.5)	244.794	212.056	317.112	610.232	643.012	1054.13
NM_001029629	179.6	-1.61864	0.340579	-4.7526	2.01e-06	1.55e-05	hypothetical protein(M02D8.7)	80.6028	65.856	118.547	222.763	316.105	273.724
NM_001038260	34.8368	2.85481	0.600665	4.75275	2.01e-06	1.55e-05	hypothetical protein(C06G4.6)	79.1102	76.3929	28.1548	9.46586	10.8009	5.09593
NM_001028555	350.582	2.95367	0.621868	4.74967	2.04e-06	1.57e-05	FIP (Fungus-Induced Protein) Related(fipr-10)	906.035	832.42	124.474	64.3678	64.0851	112.11
NM_058896	51.6855	2.20912	0.465084	4.74993	2.03e-06	1.57e-05	CYclin B(cyb-2.2)	101.5	100.101	53.346	18.3007	23.7619	13.1038
NM_066969	10568.7	1.20773	0.25456	4.74439	2.09e-06	1.61e-05	Putative H/ACA ribonucleoprotein complex subunit 4(K01G5.5)	16269.8	15910.8	12072.5	7459.1	6435.88	5264.1
NM_067520	811.392	-1.48885	0.313915	-4.74284	2.11e-06	1.62e-05	Guanine nucleotide-binding protein alpha-4 subunit(gpa-4)	308.977	371.428	598.66	1102.46	1254.34	1232.49
NM_001083198	542.097	1.26838	0.267505	4.74151	2.12e-06	1.63e-05	hypothetical protein(C46C2.7)	901.557	750.758	646.079	304.17	271.462	378.555
NM_001318266	109.43	2.39419	0.504954	4.74139	2.12e-06	1.63e-05	hypothetical protein(T28A11.25)	220.911	259.473	71.1279	29.0286	36.0029	40.0395
NM_066430	738.128	-1.4003	0.295344	-4.74124	2.12e-06	1.63e-05	hypothetical protein(F10E9.1)	344.801	397.77	474.186	821.636	1022.48	1367.89
NM_001026280	42.394	-2.7042	0.570703	-4.73836	2.15e-06	1.65e-05	hypothetical protein(F36A2.14)	7.46322	15.8054	10.3728	90.8722	41.7633	88.0868
NM_001346612	668.016	1.42388	0.30053	4.73789	2.16e-06	1.66e-05		1116.5	1080.04	723.134	333.198	303.144	452.082
NM_062611	83.8726	-2.1854	0.461404	-4.73641	2.18e-06	1.66e-05	Cytosolic carboxypeptidase 6(ccpp-6)	17.9117	35.5622	37.0458	114.221	196.576	101.919
NM_063255	7015.7	-1.29126	0.272561	-4.73751	2.16e-06	1.66e-05	Zinc finger transcription factor family protein 17(ztf-17)	3776.39	3914.48	4519.59	10242.7	12304.3	7336.68
NM_071769	3620.43	-1.07963	0.227929	-4.7367	2.17e-06	1.66e-05	Neuropeptide-Like Protein(nlp-13)	2510.63	2308.91	2157.55	5766.6	4768.94	4209.97
NM_001047494	6579.75	-1.58215	0.334087	-4.73573	2.18e-06	1.67e-05	TransThyretin-Related family domain(ttr-45)	4059.99	3836.77	1987.14	11440.4	9620.69	8533.5
NM_062123	498.278	-1.59741	0.337274	-4.73622	2.18e-06	1.67e-05	BTB and MATH domain containing(bath-9)	185.088	209.422	348.231	613.388	733.019	900.524
NM_072329	72.3477	-2.62125	0.553471	-4.73603	2.18e-06	1.67e-05	DroMyoSuppressin Receptor related(dmsr-13)	17.9117	11.8541	31.1185	63.1057	134.651	175.446
NM_061985	173.941	-2.57088	0.543334	-4.73167	2.23e-06	1.7e-05	hypothetical protein(Y110A2AL.9)	62.6911	31.6109	56.3096	395.042	392.431	105.559
NM_070049	840.715	1.60606	0.33956	4.72983	2.25e-06	1.71e-05	C-type LECtin(clec-186)	1200.09	1069.5	1527.77	547.758	434.915	264.26
NM_067459	755.339	-1.15765	0.244869	-4.72762	2.27e-06	1.73e-05	Protein kinase C-like 1(tpa-1)	420.926	417.527	564.578	1150.42	999.44	979.147
NM_062333	307.643	-1.37339	0.290643	-4.72536	2.3e-06	1.75e-05	hypothetical protein(R03H10.7)	135.831	175.177	203.011	468.875	501.88	361.083
NR_132567	648.129	2.39236	0.506322	4.72497	2.3e-06	1.75e-05	S-adenosylmethionine decarboxylase beta chain(smd-1)	1294.12	1347.41	625.333	361.596	160.573	99.7346
NM_001026661	259.959	-2.39616	0.507217	-4.72414	2.31e-06	1.76e-05	hypothetical protein(Y87G2A.16)	44.7793	47.4163	157.074	332.567	508.361	469.554
NM_060379	163.12	1.50677	0.319149	4.7212	2.34e-06	1.78e-05	CUTiclin-Like(cutl-14)	265.691	283.181	174.856	72.5716	93.6075	88.8148
NM_064745	1238.22	-2.06405	0.437549	-4.71731	2.39e-06	1.82e-05	hypothetical protein(C29F9.4)	564.22	488.651	380.831	933.334	1932.63	3129.63
NM_068701	1368.84	-1.10139	0.233466	-4.71753	2.39e-06	1.82e-05	hypothetical protein(Y43B11AR.3)	953.8	800.809	856.499	1667.25	1728.14	2206.54
NM_073832	8996.02	-1.463	0.310201	-4.71631	2.4e-06	1.82e-05	hypothetical protein(T16G1.7)	3749.52	3843.35	6774.94	12667.2	12256.8	14684.3
NM_072152	508.971	-1.12479	0.238523	-4.71567	2.41e-06	1.83e-05	Adenylyl CYclase(acy-2)	334.352	316.109	309.703	701.104	800.704	591.856
NM_059010	6295.96	1.36133	0.288913	4.71191	2.45e-06	1.86e-05	hypothetical protein(C44E4.4)	10129.1	10144.5	6918.67	4446.43	3222.98	2914.14
NM_069518	74.0701	-2.01239	0.427324	-4.70927	2.49e-06	1.88e-05	Spermatocyte protein spe-26(spe-26)	32.8382	31.6109	23.7093	77.62	148.332	130.31
NM_075282	3978.81	1.15533	0.24539	4.70814	2.5e-06	1.89e-05	tryptophanyl(W) Amino-acyl tRNA Synthetase(wars-1)	5155.59	5384.38	5936.22	3063.15	2134.25	2199.26
NM_059487	1428.54	-1.16415	0.24733	-4.70689	2.52e-06	1.9e-05	human SPG (spastic paraplegia)(spg-20)	1031.42	869.299	743.88	1722.15	1949.2	2255.31
NM_063511	4141.18	1.39267	0.295821	4.70779	2.5e-06	1.9e-05	Mitochondrial import receptor subunit TOM40 homolog(tomm-40)	6918.41	6656.72	4418.82	2506.56	2601.57	1744.99
NM_069586	636.683	1.44914	0.307867	4.70702	2.51e-06	1.9e-05	G2/mitotic-specific cyclin-B1(cyb-1)	950.815	918.032	927.627	477.71	271.462	274.452
NM_064977	622.32	-1.39346	0.29628	-4.70319	2.56e-06	1.93e-05	F-box A protein(fbxa-79)	355.249	320.06	354.158	658.193	869.83	1176.43
NM_068134	136.769	3.06828	0.652305	4.70375	2.55e-06	1.93e-05	hypothetical protein(F15E6.4)	295.544	289.766	148.183	62.4747	9.36075	15.2878
NM_061070	213.672	-3.45684	0.735632	-4.69914	2.61e-06	1.97e-05	FIP (Fungus-Induced Protein) Related(fipr-24)	26.8676	34.2451	45.9368	925.13	118.089	131.766
NM_062973	1384.59	1.57328	0.334783	4.6994	2.61e-06	1.97e-05	hypothetical protein(T14B4.2)	2604.66	2389.25	1223.99	664.503	751.74	673.391
NM_068523	856.211	1.28265	0.272984	4.69863	2.62e-06	1.97e-05	hypothetical protein(C11D2.4)	1322.48	1440.93	877.245	519.991	493.96	482.657
NM_074526	2261.39	0.973439	0.207132	4.69961	2.61e-06	1.97e-05	HAlF transporter (PGP related)(haf-3)	3216.65	2806.78	2966.63	1568.81	1657.57	1351.88
NM_069648	141.531	1.64188	0.349494	4.69787	2.63e-06	1.98e-05	hypothetical protein(F13H10.5)	267.183	204.154	171.893	75.0958	82.0866	48.7753
NM_001267144	14158.2	-1.2778	0.272274	-4.69306	2.69e-06	2.03e-05	hypothetical protein(F14D2.19)	7821.46	7889.55	9094	15588.4	18553	26003.1
NM_065060	1545.75	-1.26991	0.270694	-4.69131	2.71e-06	2.04e-05	PDGF/VEGF growth factor related(pvf-1)	768.712	792.906	1157.31	2348.79	2335.87	1870.93
NM_001027279	3374.13	1.05462	0.224862	4.69006	2.73e-06	2.05e-05	DNA-directed RNA polymerase subunit(rpoa-1)	4131.64	4346.49	5187.89	2504.03	2037.04	2037.64
NR_000460	23.0112	2.72473	0.580875	4.69073	2.72e-06	2.05e-05	ncRNA(CD4.10)	40.3014	39.5136	40.0095	3.78634	9.36075	5.09593
NM_073834	976.243	-1.67129	0.356383	-4.68958	2.74e-06	2.06e-05	hypothetical protein(T16G1.5)	544.815	561.093	293.403	1111.29	1427.87	1918.98
NM_076539	1091.04	-1.1373	0.242579	-4.68838	2.75e-06	2.07e-05	IntraFlagellar Transport Associated(ifta-1)	661.242	559.776	825.38	1565.02	1491.24	1443.6
NM_063706	434.73	-1.51283	0.3228	-4.68658	2.78e-06	2.08e-05	hypothetical protein(T10B9.9)	310.47	209.422	157.074	574.893	635.811	720.71
NM_077190	2230.72	3.02917	0.646664	4.6843	2.81e-06	2.11e-05	Tubulin alpha-8 chain(tba-8)	3736.09	3797.26	4390.67	1091.1	123.13	246.061
NM_064323	224.367	-1.90128	0.406048	-4.6824	2.84e-06	2.12e-05	hypothetical protein(Y46G5A.20)	94.0366	129.078	60.7551	297.228	265.701	499.401
NM_001028905	147.479	-1.91632	0.409534	-4.67927	2.88e-06	2.15e-05	hypothetical protein(avr-15)	43.2867	75.0758	66.6824	164.075	334.827	200.925
NM_065135	6811.87	0.908225	0.194067	4.67996	2.87e-06	2.15e-05	Initiation Factor Five B (eIF5B)(iffb-1)	8593.15	8745.67	9325.17	5230.2	4541.4	4435.64
NM_077253	108.996	2.38491	0.509648	4.67952	2.88e-06	2.15e-05	hypothetical protein(R07B1.6)	243.301	223.91	81.5008	23.3491	31.6825	50.2313
NM_066968	15393.2	1.31293	0.280647	4.67824	2.89e-06	2.16e-05	GTP-binding nuclear protein ran-1(ran-1)	23522.6	23762.2	18568.8	11066.2	8884.79	6554.82
NM_001038470	216.415	-1.39683	0.298713	-4.67618	2.92e-06	2.18e-05	hypothetical protein(T08A9.13)	129.86	125.126	102.246	258.733	294.504	388.019
NM_069046	3023.82	-2.50924	0.536637	-4.67587	2.93e-06	2.18e-05	SaPosin-like Protein family(spp-8)	780.653	954.912	975.046	5972.32	8084.09	1375.9
NM_076417	1789.95	-0.953399	0.203898	-4.67585	2.93e-06	2.18e-05	hypothetical protein(F43C9.2)	1261.28	1099.79	1296.6	2173.36	2459	2449.69
NM_059223	4331.95	1.31489	0.281377	4.67304	2.97e-06	2.21e-05	Dolichyl-diphosphooligosaccharide--protein glycosyltransferase subunit 2(ostd-1)	6855.72	6447.3	5236.79	2988.06	2660.61	1803.23
NM_068304	641.22	-1.87126	0.40041	-4.67336	2.96e-06	2.21e-05	hypothetical protein(T28H11.8)	223.897	233.13	368.976	866.441	1517.88	636.991
NM_066490	123.816	2.11416	0.452777	4.66932	3.02e-06	2.25e-05	Putative glycosyltransferase C06E1.7(C06E1.7)	222.404	189.665	191.156	20.8249	49.684	69.1591
NM_063760	11407.2	-1.1657	0.24992	-4.66429	3.1e-06	2.3e-05	Non-specific lipid-transfer protein-like 1(nlt-1)	5852.66	6444.67	8805.05	15078.5	17169.1	15093.4
NM_066643	41.9424	3.6017	0.772141	4.66456	3.09e-06	2.3e-05	Uncharacterized RING finger protein T02C1.1(T02C1.1)	76.1249	122.492	34.0821	13.8833	2.16017	2.91196
NM_065238	362.683	-1.22364	0.262383	-4.66357	3.11e-06	2.31e-05	hypothetical protein(R10F2.4)	211.956	197.568	243.02	427.226	596.928	499.401
NM_001129544	386.857	-1.57152	0.337331	-4.65869	3.18e-06	2.36e-05	hypothetical protein(T19C4.5)	143.294	219.959	220.793	412.08	588.287	736.726
NM_069998	1447.7	-1.32869	0.285234	-4.65824	3.19e-06	2.37e-05	hypothetical protein(F53B2.8)	731.396	688.853	1053.58	2295.15	2258.1	1659.09
NM_067435	3464.83	2.04728	0.440106	4.65179	3.29e-06	2.44e-05	TYRosinase(tyr-2)	7069.16	7207.28	2462.81	1789.05	1229.86	1030.83
NM_182414	1979.74	-1.54319	0.332009	-4.64804	3.35e-06	2.49e-05	hypothetical protein(C04E6.13)	1146.35	1268.39	619.406	2637.19	2752.06	3455.04
NM_070557	140.387	-1.63023	0.350855	-4.64645	3.38e-06	2.5e-05	hypothetical protein(Y51H4A.1)	55.2278	79.0272	71.1279	166.599	192.975	277.364
NM_001268689	468.558	0.98576	0.212192	4.6456	3.39e-06	2.51e-05	hypothetical protein(F11A10.6)	641.837	611.143	614.96	290.917	311.065	341.427
NM_001136338	50.3292	-2.08994	0.449936	-4.64498	3.4e-06	2.52e-05	hypothetical protein(F12A10.9)	22.3897	14.4883	20.7456	77.62	64.0851	102.647
NM_076913	2291.47	2.27155	0.489154	4.64383	3.42e-06	2.53e-05	hypothetical protein(ZK154.1)	4789.9	4798.27	1801.91	1191.44	763.261	404.034
NM_061047	4595.94	2.28334	0.492074	4.64025	3.48e-06	2.57e-05	S-adenosylmethionine decarboxylase beta chain(smd-1)	9151.4	8858.95	4866.34	2796.85	1134.81	767.302
NM_171594	3247.86	0.898623	0.193632	4.64089	3.47e-06	2.57e-05	Protein SDA1 homolog(pro-3)	3927.15	4108.1	4648.51	2285.69	2327.95	2189.79
NM_064037	1192.8	1.57512	0.339478	4.63983	3.49e-06	2.58e-05	microtubule End Binding Protein(ebp-2)	1922.53	2194.32	1241.78	806.491	511.961	479.745
NM_067708	1040.59	-1.14911	0.247764	-4.63792	3.52e-06	2.6e-05	Nuclear Hormone Receptor family(nhr-122)	594.073	596.655	749.807	1446.38	1650.37	1206.28
NM_070683	653.198	-1.21557	0.262306	-4.63416	3.58e-06	2.64e-05	hypothetical protein(C49C3.15)	367.191	388.55	423.804	725.085	905.833	1108.73
NM_071621	366.023	1.14487	0.247045	4.63426	3.58e-06	2.64e-05	hypothetical protein(F59B1.8)	495.558	580.85	435.659	225.287	250.58	208.205
NM_061571	1780.77	0.991229	0.213925	4.63354	3.59e-06	2.65e-05	NucleOLar protein(nol-6)	2398.68	2088.95	2621.36	1300.61	1119.69	1155.32
NM_062434	5195.64	1.36706	0.29505	4.63333	3.6e-06	2.65e-05	proteasome Regulatory Particle, Non-ATPase-like(rpn-5)	8308.06	8465.13	5691.72	3610.28	2858.63	2240.03
NM_070381	1842.36	1.3159	0.28399	4.6336	3.59e-06	2.65e-05	28S ribosomal protein S7, mitochondrial(mrps-7)	2883.79	3166.36	1835.99	959.207	1113.21	1095.63
NM_076382	2922.9	0.968876	0.209117	4.63317	3.6e-06	2.65e-05	Ammonium transporter(amt-4)	3895.8	4031.7	3679.39	1721.52	2205.54	2003.43
NM_068194	1877.71	2.68885	0.58099	4.62805	3.69e-06	2.71e-05	hypothetical protein(F19C7.2)	4598.84	4483.47	671.27	490.962	561.645	460.09
NM_001083204	89.7616	1.7176	0.371255	4.62646	3.72e-06	2.73e-05	Phosphate carrier protein, mitochondrial(F01G4.6)	183.595	108.004	121.51	42.2808	48.9639	34.2155
NM_058831	2328.35	1.1683	0.25257	4.62564	3.73e-06	2.74e-05	Nuclear Pore complex Protein(npp-11)	3456.96	3462.71	2748.8	1753.71	1261.54	1286.36
NM_066637	646.02	-1.27978	0.276745	-4.62441	3.76e-06	2.75e-05	Probable G-protein coupled receptor npr-29(npr-29)	282.11	396.453	451.959	825.423	882.791	1037.39
NM_069534	31074.8	-1.11655	0.241433	-4.62468	3.75e-06	2.75e-05	hypothetical protein(egl-21)	18613.3	18633.3	21602.1	48965	44967.6	33667.4
NM_076781	97.8202	3.08889	0.667851	4.62512	3.74e-06	2.75e-05	UDP-GlucuronosylTransferase(ugt-57)	152.25	155.42	217.829	44.8051	11.5209	5.09593
NM_068197	95.5095	2.94795	0.637718	4.62266	3.79e-06	2.77e-05	COLlagen(col-110)	222.404	244.984	40.0095	30.9218	18.7215	16.0158
NM_077820	573.057	1.61077	0.348431	4.62293	3.78e-06	2.77e-05	hypothetical protein(F46G10.4)	913.498	1156.43	520.123	269.461	323.306	255.525
NM_069006	143.015	2.18269	0.472316	4.62125	3.81e-06	2.79e-05	Histone H3(his-32)	249.272	218.642	235.611	85.1927	46.8038	22.5677
NM_077828	203.523	-1.83828	0.397829	-4.62078	3.82e-06	2.8e-05	hypothetical protein(F02C12.2)	79.1102	73.7587	114.101	193.103	434.195	326.868
NM_001268036	243.524	-1.5421	0.333796	-4.6199	3.84e-06	2.81e-05	hypothetical protein(K02D10.8)	113.441	138.298	121.51	294.704	293.063	500.129
NM_062378	174.124	-2.92207	0.633065	-4.61575	3.92e-06	2.86e-05	Superoxide dismutase [Cu-Zn](sod-5)	52.2426	35.5622	34.0821	643.678	165.613	113.566
NM_068053	432.61	2.058	0.446055	4.61377	3.95e-06	2.89e-05	C-type LECtin(clec-78)	789.609	987.84	315.63	216.453	129.61	156.518
NM_065564	1954.67	0.968035	0.21001	4.60947	4.04e-06	2.95e-05	Mitochondrial Ribosomal Protein, Large(mrpl-16)	2688.25	2797.56	2274.61	1214.79	1362.35	1390.46
NM_066591	97.757	2.66988	0.579262	4.60911	4.04e-06	2.95e-05	Zinc finger-interacting factor 1(zif-1)	235.838	214.69	56.3096	23.3491	38.8831	17.4718
NM_059184	95.9218	-2.2237	0.482666	-4.60711	4.08e-06	2.97e-05	hypothetical protein(C24A11.1)	31.3455	17.1226	53.346	106.649	183.615	183.453
NM_061345	2128.32	1.21147	0.262935	4.6075	4.08e-06	2.97e-05	yeast PRP (splicing factor) related(prp-21)	2979.32	2981.96	2957.74	1664.73	1052.72	1133.48
NM_001027261	3348.07	2.33579	0.507146	4.60576	4.11e-06	2.99e-05	hypothetical protein(Y39G8B.9)	7257.24	7112.45	2397.6	1816.18	710.697	794.237
NM_077964	110.891	-2.16854	0.470815	-4.60593	4.11e-06	2.99e-05	Homeobox protein ceh-36(ceh-36)	37.3161	27.6595	56.3096	139.464	279.382	125.214
NM_066061	323.438	-1.3182	0.28625	-4.60507	4.12e-06	3e-05	hypothetical protein(C13B9.2)	170.161	176.494	208.938	493.487	352.108	539.441
NM_074160	6697.09	1.46007	0.317061	4.60502	4.12e-06	3e-05	Peptidyl-prolyl cis-trans isomerase 1(cyn-1)	11509.8	11757.9	6202.95	3844.4	3799.74	3067.75
NM_077766	1527.64	-0.943582	0.205004	-4.60276	4.17e-06	3.03e-05	hypothetical protein(K03A11.5)	1050.82	948.326	1136.57	1883.71	1998.88	2147.57
NM_171360	1015.52	1.04583	0.227241	4.6023	4.18e-06	3.03e-05	HnRNP F homolog(hrpf-2)	1246.36	1419.85	1438.86	764.841	643.732	579.48
NM_059670	7180.65	1.23397	0.268443	4.59676	4.29e-06	3.11e-05	hypothetical protein(F52A8.1)	11297.8	11553.8	7379.52	4472.3	3778.86	4601.63
NM_001350366	183.903	-1.53072	0.333071	-4.59577	4.31e-06	3.13e-05		79.1102	94.8326	109.656	202.569	272.182	345.067
NM_074778	244.637	-1.37491	0.299276	-4.59411	4.35e-06	3.15e-05	Nuclear hormone receptor family member nhr-54(nhr-54)	135.831	104.052	168.929	301.014	382.351	375.643
NM_065867	698.918	1.42678	0.310622	4.59331	4.36e-06	3.16e-05	hypothetical protein(F01F1.15)	1258.3	1047.11	751.289	421.546	428.434	286.828
NR_132447	561.714	-1.0554	0.229794	-4.5928	4.37e-06	3.17e-05	hypothetical protein(Y55B1BL.1)	404.507	305.572	385.276	775.569	753.9	745.462
NM_059921	3960.04	0.944078	0.205589	4.59206	4.39e-06	3.18e-05	Probable nuclear transport factor 2(ran-4)	5537.71	5493.71	4602.57	2562.09	2629.65	2934.53
NM_001268033	5470.68	-1.29994	0.283177	-4.59055	4.42e-06	3.2e-05	hypothetical protein(C02D5.4)	3577.87	3633.93	2268.68	8122.34	8683.9	6537.35
NM_059829	184.368	-2.10217	0.458321	-4.58667	4.5e-06	3.25e-05	DEgenerin Like(del-4)	40.3014	60.5875	108.174	295.966	408.993	192.189
NM_171381	2793.77	-0.911005	0.198691	-4.58502	4.54e-06	3.28e-05	hypothetical protein(C08G9.1)	1906.11	1932.21	1981.21	3323.15	3564.29	4055.63
NM_001028824	1288.95	-1.12236	0.244884	-4.58323	4.58e-06	3.3e-05	hypothetical protein(F58B4.6)	813.491	821.883	798.708	1408.52	1784.3	2106.8
NM_001026062	872.113	0.916041	0.199945	4.58146	4.62e-06	3.33e-05	hypothetical protein(D2045.9)	1094.11	1226.24	1099.52	570.476	625.73	616.608
NM_059488	3827.92	1.40651	0.307011	4.58132	4.62e-06	3.33e-05	Dolichyl-diphosphooligosaccharide--protein glycosyltransferase subunit dad-1(dad-1)	6355.68	6081.14	4239.52	1519.59	2151.53	2620.04
NM_065420	5509.88	0.920387	0.201003	4.57897	4.67e-06	3.37e-05	Ribonucleoside-diphosphate reductase small chain(rnr-2)	7461.73	7718.32	6450.42	4093.67	3576.53	3758.61
NM_076379	276.816	-1.94473	0.424869	-4.57723	4.71e-06	3.39e-05	hypothetical protein(C07A12.2)	105.978	85.6128	151.147	484.652	598.368	235.141
NM_058453	4544.07	1.15587	0.252578	4.5763	4.73e-06	3.41e-05	Mitochondrial Ribosomal Protein, Large(mrpl-15)	7087.08	6756.82	4974.51	2401.8	3133.69	2910.5
NM_060894	33.2678	-2.51014	0.548639	-4.57522	4.76e-06	3.42e-05	hypothetical protein(C17H1.3)	13.4338	11.8541	4.4455	65.6299	53.2843	50.9593
NM_064289	486.948	-3.48629	0.762028	-4.57501	4.76e-06	3.42e-05	LIPaSe related(lips-15)	140.309	72.4416	26.673	1944.29	547.244	190.733
NM_001270099	66.6387	2.43954	0.533358	4.57393	4.79e-06	3.44e-05	HOG only (Hedgehog Hog domain alone)(hog-1)	117.919	105.37	114.101	9.46586	15.1212	37.8555
NM_076288	378.395	-1.20067	0.262546	-4.57317	4.8e-06	3.45e-05	hypothetical protein(R02E12.4)	274.647	184.397	229.684	482.759	563.085	535.801
NM_075991	919.797	1.64274	0.359279	4.57233	4.82e-06	3.46e-05	SWimming Induced Paralysis(swip-10)	1561.31	1821.58	797.226	518.729	442.115	377.827
NM_073415	3410.73	-1.65344	0.361671	-4.57166	4.84e-06	3.47e-05	hypothetical protein(T04C12.3)	1558.32	1700.4	1677.43	6542.17	6237.14	2748.89
NM_062492	6559.2	1.1408	0.249665	4.56932	4.89e-06	3.51e-05	Small Glutamine-rich Tetratrico repeat protein(sgt-1)	9687.26	10123.4	7265.42	4555.6	4267.78	3455.77
NM_001026678	40.9633	-2.31646	0.507152	-4.56758	4.93e-06	3.53e-05	INSulin related(ins-25)	10.4485	17.1226	13.3365	55.533	56.8846	92.4547
NM_066150	313.455	2.87902	0.630285	4.56781	4.93e-06	3.53e-05	Chondroitin proteoglycan-2(cpg-2)	652.286	806.077	197.084	22.7181	115.209	87.3588
NM_063502	61.8182	2.11139	0.46228	4.56734	4.94e-06	3.54e-05	hypothetical protein(T21B10.4)	95.5293	134.346	71.1279	16.4075	33.8427	19.6557
NM_065286	1577.42	1.24295	0.272454	4.56205	5.07e-06	3.62e-05	hypothetical protein(Y53G8AR.6)	2544.96	2457.74	1650.76	1037.46	969.918	803.701
NM_065095	31.5002	-2.58138	0.565894	-4.56159	5.08e-06	3.63e-05	hypothetical protein(Y39A3A.3)	4.47793	9.21984	13.3365	56.1641	43.9235	61.8792
NM_071208	558.841	-1.22392	0.268397	-4.56011	5.11e-06	3.65e-05	Nuclear Hormone Receptor family(nhr-126)	295.544	296.352	413.431	671.445	884.951	791.325
NM_072996	890.086	-1.16676	0.255886	-4.5597	5.12e-06	3.66e-05	hypothetical protein(F07C3.9)	500.036	507.091	638.67	1046.92	1180.89	1466.9
NM_171780	131.061	-1.52493	0.334486	-4.55903	5.14e-06	3.67e-05	Protein mes-1(mes-1)	74.6322	50.0505	78.5371	229.705	164.893	188.549
NM_071026	5431.52	1.62653	0.35686	4.5579	5.17e-06	3.69e-05	Actin-depolymerizing factor 1, isoforms a/b(unc-60)	9596.21	10054.9	4965.62	3335.77	2639.73	1996.88
NM_063991	2104.73	-1.29032	0.283152	-4.55699	5.19e-06	3.7e-05	PaTched Related family(ptr-13)	1265.76	1123.5	1275.86	3738.38	3099.85	2125
NM_074286	38.2265	2.58805	0.568108	4.55556	5.22e-06	3.72e-05	hypothetical protein(T01C3.3)	86.5734	80.3443	29.6366	8.20374	13.6811	10.9199
NM_063005	929.783	1.70146	0.37361	4.55411	5.26e-06	3.74e-05	hypothetical protein(C44B7.7)	1703.11	1766.26	797.226	388.731	370.83	552.544
NM_067502	4977.56	1.52105	0.333989	4.55421	5.26e-06	3.74e-05	Defecation Suppressor of Clk-1(dsc-4)	8081.18	7948.82	6118.48	3390.67	2730.46	1595.75
NM_001351931	196.464	1.22815	0.26974	4.55309	5.29e-06	3.76e-05		249.272	305.572	271.175	115.483	136.091	101.191
NM_064033	164.505	1.89621	0.416487	4.55287	5.29e-06	3.76e-05	hypothetical protein(C05D12.4)	305.992	337.183	134.847	79.5132	74.1659	55.3272
NM_001083290	263.527	-1.16393	0.255732	-4.55135	5.33e-06	3.78e-05	TRK (vertebrate neurotrophin receptor tyrosine kinase) homolog(trk-1)	173.147	134.346	180.784	341.402	378.75	372.731
NM_071612	96.0552	-2.03196	0.446426	-4.5516	5.32e-06	3.78e-05	hypothetical protein(T22F3.8)	32.8382	31.6109	48.9005	130.629	228.978	103.375
NM_001269099	124.469	-1.74827	0.384338	-4.54877	5.4e-06	3.83e-05	hypothetical protein(Y39H10B.2)	80.6028	56.6361	34.0821	174.172	180.014	221.309
NM_065367	2991.77	-0.978708	0.215211	-4.54767	5.42e-06	3.85e-05	X-BoX promoter element regulated(xbx-5)	2019.55	2100.81	1921.94	3509.94	3808.39	4589.98
NM_001269908	856.811	1.0964	0.241132	4.54688	5.44e-06	3.86e-05	Mitochondrial Ribosomal Protein, Small(mrps-35)	1274.72	1213.07	1015.06	602.66	579.646	455.722
NM_073273	189.291	-1.77502	0.390552	-4.54491	5.5e-06	3.89e-05	hypothetical protein(F15H10.7)	56.7205	82.9785	117.065	209.511	289.463	380.011
NM_073446	4500.02	-1.33443	0.293632	-4.54455	5.51e-06	3.9e-05	CYtochrome P450 family(cyp-29A2)	2210.61	2333.94	3122.22	5609.47	5301.06	8422.85
NM_065864	4014.47	1.47039	0.32359	4.544	5.52e-06	3.91e-05	Aspartyl aminopeptidase(dnpp-1)	5861.62	5547.71	6290.38	2743.84	2341.63	1301.65
NM_064875	1850.89	1.16643	0.256819	4.54181	5.58e-06	3.94e-05	RNP (RRM RNA binding domain) containing(rnp-5)	2815.13	2714.58	2153.1	1380.12	1086.57	955.851
NM_059308	4707.26	1.29645	0.285519	4.54069	5.61e-06	3.96e-05	TYRosinase(tyr-4)	6600.47	6881.95	6589.71	3532.03	2716.78	1922.62
NM_064921	118.792	-1.61303	0.355334	-4.53946	5.64e-06	3.98e-05	hypothetical protein(Y46E12BR.1)	46.272	55.319	74.0916	194.997	205.937	136.134
NM_074467	221.554	-1.79156	0.394677	-4.5393	5.64e-06	3.99e-05	AcetylCholine Receptor(acr-18)	70.1543	72.4416	155.592	314.266	414.753	302.116
NM_074984	92.0671	-1.86156	0.410243	-4.5377	5.69e-06	4.01e-05	hypothetical protein(F31E9.3)	43.2867	31.6109	44.455	105.387	126.01	201.653
NM_067932	343.648	-1.12208	0.247353	-4.53634	5.72e-06	4.04e-05	OTUBain deubiquitylating protease homolog(otub-4)	232.853	201.519	214.866	446.788	545.084	420.778
NM_064404	90.3739	-2.24458	0.494959	-4.53488	5.76e-06	4.06e-05	hypothetical protein(F15D4.4)	19.4044	40.8307	34.0821	231.598	121.69	94.6387
NM_001270166	43.2621	2.24806	0.495803	4.53418	5.78e-06	4.07e-05	myelin regulatory factor related(myrf-2)	55.2278	101.418	57.7915	17.6696	18.0014	9.46387
NM_059959	5022.76	1.46428	0.322924	4.53443	5.78e-06	4.07e-05	Proteasome subunit alpha type-7(pas-4)	8661.82	8494.1	4964.14	3332.61	2578.53	2105.35
NM_063413	162.571	2.99583	0.66142	4.52939	5.92e-06	4.16e-05	Pumilio domain-containing protein 5(puf-5)	371.668	414.893	80.0189	12.6211	54.0043	42.2234
NM_001028475	149.279	-1.51578	0.334683	-4.529	5.93e-06	4.17e-05	Serine/threonine-protein kinase akt-1(akt-1)	101.5	54.0019	77.0553	246.112	210.257	206.749
NM_072442	9180.81	1.39064	0.307178	4.52716	5.98e-06	4.2e-05	hypothetical protein(C05C8.7)	15542.9	15463	8870.25	5025.11	5903.75	4279.85
NM_001037886	3163.94	-0.893139	0.197311	-4.52656	6e-06	4.21e-05	Retinoblastoma Binding Protein Like(rbpl-1)	2059.85	2207.49	2376.86	4445.17	4035.92	3858.35
NM_171683	1632.84	1.87964	0.415264	4.52636	6e-06	4.21e-05	hypothetical protein(Y34B4A.10)	3253.97	3298.07	1151.38	615.912	671.814	805.885
NM_063579	71.0623	2.75916	0.609771	4.5249	6.04e-06	4.24e-05	hypothetical protein(C01G6.9)	117.919	82.9785	170.411	5.04846	19.4416	30.5756
NM_060648	9308.5	1.17355	0.259455	4.52315	6.09e-06	4.27e-05	human HnRNP A1 homolog(hrp-2)	13826.4	13600.6	11269.3	7235.07	4951.84	4967.8
NM_075462	4741.41	-1.45607	0.322091	-4.52069	6.16e-06	4.32e-05	ABHydrolase Domain containing homolog(abhd-3.1)	2606.16	2611.85	2381.3	10047.1	5798.62	5003.48
NM_064686	867.734	1.55033	0.34311	4.51847	6.23e-06	4.36e-05	hypothetical protein(Y53F4B.3)	1594.14	1535.76	751.289	472.031	398.912	454.266
NM_075175	137.218	-3.2301	0.714812	-4.51882	6.22e-06	4.36e-05	hypothetical protein(Y37H2C.1)	4.47793	17.1226	57.7915	129.998	244.1	369.819
NM_001026557	18.1338	2.95899	0.654998	4.51756	6.26e-06	4.38e-05	Sodium/hydrogen exchanger(nhx-8)	34.3308	36.8793	25.1911	4.4174	2.16017	5.82392
NM_059088	4608.61	1.02116	0.226259	4.51324	6.38e-06	4.47e-05	AminoPeptidase P(app-1)	6752.72	6457.84	5313.85	3201.35	3297.14	2628.77
NM_078162	4265.74	1.42255	0.315337	4.5112	6.45e-06	4.51e-05	Histidine-rich membrane protein KE4 homolog 2(hke-4.2)	7048.27	6824	4768.54	3143.93	1970.8	1838.9
NM_001083277	435.099	-1.46227	0.324393	-4.50772	6.55e-06	4.58e-05	hypothetical protein(F53F4.17)	214.941	287.132	192.638	531.981	529.242	854.66
NM_171472	268.424	-1.56205	0.346765	-4.50463	6.65e-06	4.64e-05	Aldehyde dehydrogenase(alh-4)	98.5145	148.835	160.038	523.777	381.631	297.748
NM_064524	229.148	1.82818	0.405899	4.50402	6.67e-06	4.65e-05	hypothetical protein(Y39G8B.1)	476.154	381.965	214.866	136.939	92.1674	72.799
NM_069114	2054.31	-2.10211	0.466765	-4.50358	6.68e-06	4.66e-05	hypothetical protein(C33D9.6)	485.109	471.529	1372.18	2328.6	3455.56	4212.88
NM_061062	2040.58	1.06232	0.235927	4.50275	6.71e-06	4.67e-05	DNaJ domain (prokaryotic heat shock protein)(dnj-29)	2940.51	2905.57	2433.17	1568.18	1231.3	1164.78
NM_073799	1454.67	-1.50367	0.333939	-4.50282	6.71e-06	4.67e-05	UDP-GlucuronosylTransferase(ugt-5)	682.139	695.439	897.99	1780.21	1584.85	3087.41
NM_069751	34.4721	2.5457	0.565388	4.50257	6.71e-06	4.68e-05	CYtochrome P450 family(cyp-31A2)	83.5881	51.3677	41.4913	5.04846	12.961	12.3758
NM_067131	2306.49	1.12039	0.248917	4.50107	6.76e-06	4.71e-05	hypothetical protein(C18D11.3)	3480.85	3510.12	2488	1628.13	1417.07	1314.75
NM_001322631	1782.12	-1.21016	0.268942	-4.49969	6.81e-06	4.73e-05	Putative peroxisome assembly protein 12(prx-12)	974.697	1020.77	1231.4	1956.91	2423.71	3085.22
NM_072246	15398.5	1.51888	0.337685	4.49793	6.86e-06	4.77e-05	Galectin(lec-10)	27452.7	27750.4	13287.6	8357.72	8524.76	7017.82
NM_001269556	196.088	-1.23386	0.274384	-4.49684	6.9e-06	4.79e-05	hypothetical protein(C34D1.4)	129.86	129.078	91.8736	278.296	267.141	280.276
NM_062875	723.346	-1.84914	0.411407	-4.49468	6.97e-06	4.84e-05	hypothetical protein(C32D5.1)	240.316	258.155	444.55	783.142	886.391	1727.52
NM_068582	469.375	-1.23763	0.275401	-4.49394	6.99e-06	4.85e-05	ACid Phosphatase family(acp-7)	228.375	287.132	323.039	632.319	787.743	557.64
NM_076788	413.531	1.07124	0.238379	4.49383	7e-06	4.85e-05	hypothetical protein(B0403.3)	550.786	572.947	557.169	236.646	248.42	315.22
NM_077825	5153.73	1.6397	0.364994	4.49241	7.04e-06	4.88e-05	hypothetical protein(C49F8.3)	9293.21	9580.73	4535.89	3244.9	2096.09	2171.59
NM_058523	4253.69	1.4132	0.314636	4.49153	7.07e-06	4.9e-05	MOdifier of protein AGgregation(moag-4)	6993.04	7589.24	3972.79	2585.44	1993.84	2387.81
NM_058683	133.547	1.87571	0.417702	4.49054	7.1e-06	4.92e-05	DNaJ domain (prokaryotic heat shock protein)(dnj-28)	182.103	198.885	248.948	81.4064	30.2424	59.6952
NM_001269840	628.076	1.1096	0.247221	4.48829	7.18e-06	4.97e-05	hypothetical protein(Y59A8B.10)	867.226	977.303	730.543	432.905	421.234	339.243
NM_058360	1015.78	1.03143	0.229899	4.48644	7.24e-06	5.01e-05	hypothetical protein(Y65B4A.6)	1368.76	1394.83	1329.2	794.501	627.89	579.48
NM_071038	47.549	2.27784	0.50773	4.48633	7.25e-06	5.01e-05	hypothetical protein(K02H11.4)	79.1102	44.7821	112.619	12.6211	21.6017	14.5598
NM_063684	1867.8	-1.38707	0.309229	-4.48559	7.27e-06	5.03e-05	Putative cytochrome P450 CYP13A10(cyp-13A10)	822.447	853.493	1424.04	2977.33	2241.54	2887.94
NM_064502	949.055	1.37038	0.305568	4.4847	7.3e-06	5.04e-05	hypothetical protein(F08G2.7)	1465.78	1588.45	1052.1	691.639	443.556	452.81
NM_060473	440.671	0.9749	0.217443	4.48347	7.34e-06	5.07e-05	hypothetical protein(F28D9.4)	597.058	607.192	548.278	321.839	296.664	272.996
NM_001129524	26.5376	-2.68035	0.598055	-4.48177	7.4e-06	5.11e-05	hypothetical protein(T03E6.9)	7.46322	5.26848	8.89099	58.6883	39.6032	39.3115
NM_063712	289.03	-1.23437	0.275442	-4.4814	7.42e-06	5.11e-05	Putative cytochrome P450 CYP13A6(cyp-13A6)	183.595	175.177	158.556	494.749	336.267	385.835
NM_001330883	369.76	-1.38357	0.308796	-4.48054	7.45e-06	5.13e-05	hypothetical protein(ZC412.3)	250.764	168.591	195.602	431.012	679.014	493.577
NM_077155	472.161	-1.2989	0.29007	-4.47789	7.54e-06	5.19e-05	Ligand-gated ion channel 4(lgc-4)	238.823	231.813	348.231	553.437	764.701	695.959
NM_060251	1051.59	-0.896133	0.200166	-4.47694	7.57e-06	5.21e-05	ERCC (DNA excision repair protein) homolog(ercc-1)	806.028	694.122	705.352	1325.22	1378.91	1399.92
NM_068563	1276.48	1.25946	0.281315	4.47707	7.57e-06	5.21e-05	LSM Sm-like protein(lsm-8)	2046.42	2102.12	1253.63	729.502	735.899	791.325
NM_078091	989.512	1.13204	0.252932	4.47567	7.62e-06	5.24e-05	CUTiclin-Like(cutl-3)	1195.61	1273.65	1607.79	664.503	514.121	681.399
NM_066618	391.984	1.74868	0.390807	4.47452	7.66e-06	5.26e-05	hypothetical protein(ZK512.1)	510.484	690.171	611.997	231.598	92.1674	215.485
NM_074987	394.311	-1.15262	0.257577	-4.47485	7.65e-06	5.26e-05	F-box A protein(fbxa-185)	247.779	235.764	250.43	434.167	578.206	619.52
NM_067248	9112.99	1.09523	0.24488	4.47251	7.73e-06	5.31e-05	Probable splicing factor, arginine/serine-rich 3(rsp-3)	12909.9	13230.5	11104.8	6958.04	5782.78	4691.9
NM_061998	74.2314	1.69034	0.378212	4.4693	7.85e-06	5.39e-05	Receptor expression-enhancing protein(Y110A2AR.1)	105.978	117.224	117.065	47.9603	31.6825	25.4797
NM_068725	198.531	-1.82012	0.407574	-4.46575	7.98e-06	5.47e-05	hypothetical protein(C34D4.1)	82.0955	56.6361	124.474	231.598	424.114	272.268
NM_065289	2803.05	1.16716	0.26139	4.46521	8e-06	5.48e-05	hypothetical protein(Y53G8AR.9)	4137.61	4447.91	3051.09	1980.26	1743.98	1457.44
NM_077890	1733.97	1.15409	0.258475	4.46499	8.01e-06	5.49e-05	ADAM (disintegrin plus metalloprotease) family(adm-2)	2503.16	2510.43	2164.96	1354.25	985.759	885.236
NM_059143	266.653	-1.53812	0.344659	-4.46274	8.09e-06	5.54e-05	Probable 3',5'-cyclic phosphodiesterase pde-5(pde-5)	107.47	104.052	198.566	368.537	451.476	369.819
NM_077160	1180.04	-1.5504	0.347421	-4.46261	8.1e-06	5.54e-05	hypothetical protein(F18G5.6)	531.381	453.089	817.971	2122.25	1942.72	1212.83
NM_063863	57.2022	2.70315	0.605785	4.46223	8.11e-06	5.55e-05	hypothetical protein(F59B10.3)	140.309	115.907	41.4913	25.2423	10.8009	9.46387
NM_075105	5519.63	1.14186	0.255891	4.46231	8.11e-06	5.55e-05	Transmembrane and Coiled-Coil protein(tcc-1)	8433.44	8134.53	6222.21	4147.94	3194.18	2985.49
NM_077906	231.763	1.3621	0.30528	4.46179	8.13e-06	5.55e-05	hypothetical protein(M03B6.1)	391.073	371.428	238.575	133.784	114.489	141.23
NM_078088	64.4625	-1.88343	0.422156	-4.46145	8.14e-06	5.56e-05	Pur alpha Like Protein(plp-2)	22.3897	30.2937	29.6366	70.6784	123.85	109.927
NM_060884	25.9393	2.6615	0.596774	4.45981	8.2e-06	5.6e-05	hypothetical protein(hpo-2)	61.1984	42.1478	31.1185	8.8348	3.60029	8.73588
NM_076808	3810.95	1.06801	0.239488	4.45958	8.21e-06	5.6e-05	DNaJ domain (prokaryotic heat shock protein)(dnj-7)	5464.57	5689.96	4326.95	2712.91	2596.53	2074.77
NM_064543	2020.83	1.18685	0.266247	4.4577	8.28e-06	5.65e-05	LEM protein 2(lem-2)	2792.74	2597.36	3034.79	1595.31	1043.36	1061.41
NM_063725	79.3338	-2.06768	0.464494	-4.45147	8.53e-06	5.81e-05	CHItinase-Like(chil-6)	26.8676	26.3424	38.5276	93.3965	95.7677	195.101
NM_072516	197.437	1.22264	0.274708	4.4507	8.56e-06	5.83e-05	hypothetical protein(F25E5.2)	319.426	235.764	274.139	110.435	109.449	135.406
NM_001027403	1862.55	1.61734	0.363433	4.45018	8.58e-06	5.84e-05	hypothetical protein(F42A10.9)	3464.43	3452.17	1511.47	828.578	889.271	1029.38
NM_069765	2585.15	1.45515	0.327154	4.4479	8.67e-06	5.9e-05	MBF (multiprotein bridging factor) transcriptional coactivator(mbf-1)	4077.9	3906.58	3381.54	1948.07	1277.38	919.451
NM_001322760	176.858	-2.10145	0.47251	-4.44742	8.69e-06	5.91e-05	Prion-like-(Q/N-rich) domain-bearing protein 8(pqn-8)	58.2131	31.6109	111.137	304.17	345.628	210.389
NM_065937	2476.34	1.49724	0.336736	4.44631	8.74e-06	5.94e-05	hypothetical protein(F42A10.5)	4404.79	4295.13	2271.65	1434.39	1436.52	1015.55
NM_001047325	493.515	-2.21001	0.497313	-4.44391	8.83e-06	6e-05	PON (paraoxonase) and MEC-6 Like(poml-4)	86.5734	108.004	331.93	779.356	945.436	709.79
NM_067888	2769.09	2.57068	0.578488	4.4438	8.84e-06	6e-05	Chondroitin proteoglycan 9(cpg-9)	6707.94	6459.15	1053.58	589.407	816.545	987.883
NM_076956	1041.56	-1.57114	0.353633	-4.44286	8.88e-06	6.02e-05	hypothetical protein(C18A11.2)	632.881	620.363	320.076	1323.96	1348.67	2003.43
NM_076795	2444.77	1.07992	0.243373	4.4373	9.11e-06	6.18e-05	hypothetical protein(C36B7.6)	3642.05	3562.81	2753.24	1829.43	1482.6	1398.47
NM_071912	73.0052	-3.11787	0.703858	-4.42969	9.44e-06	6.4e-05	UDP-GlucuronosylTransferase(ugt-10)	7.46322	3.95136	34.0821	72.5716	164.173	155.79
NM_074314	10804.8	1.07719	0.243203	4.42919	9.46e-06	6.41e-05	hypothetical protein(C01G10.8)	15692.2	16116.3	12174.7	8163.36	6147.85	6534.44
NM_062253	330.201	-3.18587	0.719655	-4.42693	9.56e-06	6.47e-05	hypothetical protein(Y8A9A.2)	98.5145	72.4416	25.1911	982.556	703.496	99.0066
NM_070635	2466.19	0.972539	0.219727	4.42612	9.59e-06	6.49e-05	U2AF splicing factor(uaf-2)	3448.01	3257.24	3097.03	1919.04	1644.61	1431.23
NM_001268656	153.187	2.69501	0.608926	4.42584	9.61e-06	6.5e-05	hypothetical protein(K01A6.7)	267.183	234.447	294.885	86.4548	22.3218	13.8318
NM_076828	5411.38	0.933327	0.2109	4.42544	9.62e-06	6.51e-05	Acetoacetyl-CoA synthetase(sur-5)	7491.58	7454.9	6362.99	3713.14	4118.01	3327.64
NM_063950	4128.61	2.18158	0.493061	4.42456	9.66e-06	6.53e-05	TuBulin, Alpha(tba-4)	8460.31	8812.85	3024.42	2144.33	1567.57	762.206
NM_074705	262.065	-1.88576	0.426222	-4.42436	9.67e-06	6.53e-05	F-box A protein(fbxa-2)	86.5734	86.9299	161.52	301.014	316.105	620.248
NM_074708	754.24	-3.27464	0.740162	-4.42423	9.68e-06	6.53e-05	CYtochrome P450 family(cyp-37B1)	38.8088	35.5622	349.712	1044.4	1772.78	1284.17
NM_072114	2136.62	6.01074	1.3592	4.42226	9.77e-06	6.59e-05	hypothetical protein(F44E7.5)	6454.2	6095.63	74.0916	36.6013	85.6869	73.527
NM_069447	5549.11	-2.45089	0.554362	-4.42109	9.82e-06	6.62e-05	Glutathione S-transferase 4(gst-4)	2338.97	2245.69	563.096	4683.08	9652.37	13811.4
NM_073316	1914.56	-1.60588	0.363279	-4.42052	9.85e-06	6.64e-05	TransThyretin-Related family domain(ttr-23)	814.984	720.464	1305.49	2080.6	2572.05	3993.75
NM_059997	7329.41	1.64661	0.37256	4.41971	9.88e-06	6.65e-05	hypothetical protein(F55H12.4)	13606.9	13288.4	6435.6	4209.78	3938.72	2497.01
NM_171608	17814.4	1.62093	0.366735	4.4199	9.87e-06	6.65e-05	hypothetical protein(Y39B6A.1)	32636.7	32265.5	15759.3	9480.37	10486.2	6258.53
NM_001038430	162.903	-1.17264	0.265384	-4.41863	9.93e-06	6.67e-05	hypothetical protein(Y61A9LA.12)	91.0513	104.052	105.21	244.85	213.857	218.397
NM_064066	69.4128	1.92865	0.436491	4.41854	9.94e-06	6.67e-05	hypothetical protein(F54D5.9)	98.5145	139.615	91.8736	42.2808	19.4416	24.7517
NM_064867	1359.15	-0.83467	0.188902	-4.41855	9.94e-06	6.67e-05	Epoxide hydrolase 1(ceeh-1)	965.741	966.766	997.273	1696.91	1684.94	1843.27
NM_170972	389.319	-1.1723	0.265289	-4.41894	9.92e-06	6.67e-05	hypothetical protein(Y57G7A.11)	234.345	246.301	237.093	437.323	524.202	656.647
NM_071973	592.461	-1.42724	0.323025	-4.41835	9.95e-06	6.68e-05	hypothetical protein(F14F9.4)	289.573	248.936	425.286	659.455	1042.64	888.876
NM_067699	4931.99	1.07965	0.244399	4.41757	9.98e-06	6.7e-05	hypothetical protein(hpo-6)	5810.87	5928.35	8348.64	3372.37	3117.13	3014.61
NM_077636	266.04	-1.4082	0.318801	-4.41717	1e-05	6.71e-05	Carboxylic ester hydrolase(C23H4.2)	186.581	143.566	106.692	336.353	358.589	464.458
NM_001029723	102187	1.40483	0.318296	4.41361	1.02e-05	6.81e-05	COLlagen(col-166)	176704	177162	91178.6	60091.2	56680.8	51304.4
NM_061226	263.915	1.27974	0.289945	4.41373	1.02e-05	6.81e-05	Probable DNA replication complex GINS protein PSF2(psf-2)	419.433	416.21	285.994	177.958	133.931	149.966
NM_067726	620.404	-1.01402	0.229848	-4.41168	1.03e-05	6.87e-05	Protein XRP2(rpi-2)	432.867	391.184	408.986	932.071	846.068	711.246
NM_073050	8022.46	-1.43716	0.325772	-4.41155	1.03e-05	6.87e-05	fatty Acid CoA Synthetase family(acs-14)	3492.79	3569.39	5919.92	14995.2	10689.3	9468.24
NM_074227	9598.62	0.911527	0.206666	4.41064	1.03e-05	6.89e-05	Protein unc-112(unc-112)	11800.8	11713.1	14087.8	6172.37	7238.02	6579.57
NM_001269388	53.2707	-2.35631	0.53479	-4.40604	1.05e-05	7.03e-05	CalciNeurin B(cnb-1)	14.9264	23.7082	13.3365	58.0573	72.0058	137.59
NM_068800	71.8692	2.82323	0.640778	4.40594	1.05e-05	7.03e-05	Histone H2A(his-61)	182.103	164.64	31.1185	20.8249	20.8817	11.6478
NM_073577	1814.33	1.83713	0.416943	4.40619	1.05e-05	7.03e-05	hypothetical protein(D2023.4)	3768.93	3491.68	1244.74	708.046	825.186	847.38
NM_063051	27.0053	3.16911	0.71956	4.40423	1.06e-05	7.09e-05	NanOS related(nos-2)	37.3161	81.6614	26.673	1.89317	6.48052	8.00789
NM_063913	390.909	-1.49216	0.338893	-4.40305	1.07e-05	7.12e-05	GLoBin related(glb-12)	161.206	185.714	268.212	418.391	586.127	725.806
NM_060131	78.8573	-1.54853	0.351808	-4.40163	1.07e-05	7.16e-05	hypothetical protein(C41G7.7)	32.8382	47.4163	40.0095	101.6	120.97	130.31
NM_076955	1084.5	1.08807	0.247254	4.40059	1.08e-05	7.19e-05	hypothetical protein(C18A11.3)	1615.04	1558.15	1252.15	713.726	790.623	577.296
NM_063766	67.0621	-2.25991	0.513741	-4.39893	1.09e-05	7.25e-05	Serine/threonine-protein phosphatase(F52H3.6)	17.9117	11.8541	40.0095	82.0374	120.25	130.31
NM_069269	149.792	1.59031	0.361762	4.396	1.1e-05	7.34e-05	CUTiclin-Like(cutl-17)	228.375	248.936	197.084	51.1156	67.6854	105.559
NM_061176	1701.51	-1.57566	0.358632	-4.39354	1.12e-05	7.42e-05	hypothetical protein(F39B2.3)	1056.79	966.766	540.869	2127.92	3439	2077.68
NM_001129685	62.1044	3.64203	0.829084	4.39283	1.12e-05	7.44e-05	hypothetical protein(H29C22.1)	174.639	155.42	14.8183	3.15529	14.4012	10.1919
NM_001025914	464.042	-1.49292	0.340209	-4.38825	1.14e-05	7.59e-05	Protein lin-28(lin-28)	194.044	216.008	320.076	894.208	507.641	652.279
NM_058490	3063.78	0.829526	0.189036	4.3882	1.14e-05	7.59e-05	DEAD boX helicase homolog(ddx-27)	3862.96	3844.67	4055.77	2241.51	2345.23	2032.55
NM_058691	4295.57	1.37265	0.312821	4.38799	1.14e-05	7.6e-05	Signal peptidase complex catalytic subunit SEC11(Y54E10BR.5)	7451.28	7180.94	3960.94	2654.86	2422.99	2102.44
NM_001047744	1544.3	-0.890349	0.202925	-4.38759	1.15e-05	7.61e-05	hypothetical protein(AH9.6)	973.204	1134.04	1139.53	1889.39	2003.2	2126.46
NM_074650	1755.32	-1.53322	0.349528	-4.38654	1.15e-05	7.64e-05	hypothetical protein(F22B8.7)	909.021	1072.14	723.134	3637.41	2519.48	1670.74
NM_077324	383.636	-1.02281	0.233239	-4.38524	1.16e-05	7.68e-05	NeuroPeptide Receptor family(npr-6)	267.183	222.593	269.693	470.769	530.683	540.897
NM_076802	5096.45	-1.22053	0.278348	-4.3849	1.16e-05	7.69e-05	ALdehyde deHydrogenase(alh-10)	2819.61	3266.46	3095.55	5037.73	7734.14	8625.23
NM_060179	1109.2	-1.1236	0.256321	-4.38354	1.17e-05	7.73e-05	hypothetical protein(C04F12.8)	576.161	724.416	792.78	1310.71	1791.5	1459.62
NM_001268197	1310.06	1.19455	0.272612	4.38185	1.18e-05	7.79e-05	hypothetical protein(T28D6.6)	1980.74	1930.9	1558.89	981.925	793.504	614.424
NM_063776	6179.65	1.36109	0.310623	4.38181	1.18e-05	7.79e-05	Proteasome subunit alpha type-3(pas-7)	10282.8	10496.1	5909.55	4147.94	3201.38	3040.09
NM_001267093	650.741	-0.999753	0.228187	-4.3813	1.18e-05	7.8e-05	SyNapTotagmin(snt-6)	462.72	474.163	364.531	900.519	882.071	820.445
NM_063322	332.955	-1.37072	0.312856	-4.38131	1.18e-05	7.8e-05	hypothetical protein(T05C12.8)	138.816	200.202	217.829	366.644	553.724	520.513
NM_076139	847.896	-1.43796	0.328249	-4.38069	1.18e-05	7.81e-05	hypothetical protein(C15C7.4)	479.139	483.383	408.986	1589	1350.83	776.037
NM_067482	1267.36	0.966637	0.220888	4.37614	1.21e-05	7.98e-05	Conserved oligomeric Golgi complex subunit 8(cogc-8)	1829.98	1637.18	1563.33	959.838	868.39	745.462
NM_058552	11315	-1.19032	0.272032	-4.37566	1.21e-05	7.99e-05	hypothetical protein(Y39G10AR.11)	5797.43	6006.06	8882.1	17733.3	15898.2	13572.6
NM_064660	40.7593	-2.33898	0.534709	-4.3743	1.22e-05	8.03e-05	hypothetical protein(Y54E2A.5)	14.9264	7.90272	17.782	81.4064	44.6436	77.8949
NM_071706	2554.1	1.85006	0.422971	4.37395	1.22e-05	8.04e-05	QWGYGGY-amide(nlp-31)	4761.54	4883.88	2351.67	1662.84	684.055	980.603
NM_063048	14333.7	1.26557	0.289387	4.37328	1.22e-05	8.06e-05	Putative cystathionine gamma-lyase 2(cth-2)	19168.5	18828.2	22741.7	5790.58	9242.66	10230.4
NM_072019	111.164	-2.47468	0.566033	-4.37197	1.23e-05	8.11e-05	Homeobox protein ceh-33(ceh-33)	37.3161	15.8054	48.9005	232.86	252.02	80.0789
NM_073515	292.493	1.34401	0.307425	4.37182	1.23e-05	8.11e-05	hypothetical protein(T11F9.12)	365.698	403.039	490.486	195.628	182.175	117.934
NM_069830	2351.97	-1.09427	0.250469	-4.36888	1.25e-05	8.21e-05	LiPocalin-Related protein(lpr-2)	1303.08	1297.36	1901.19	3254.36	3261.86	3093.96
NM_062411	1549.38	-1.31276	0.30059	-4.36728	1.26e-05	8.27e-05	Uncharacterized membrane protein F35D11.3(F35D11.3)	958.278	1045.79	663.861	2645.39	2301.3	1681.66
NM_062671	146.298	-1.61339	0.369527	-4.3661	1.26e-05	8.31e-05	hypothetical protein(C17C3.3)	70.1543	90.8812	54.8278	184.9	180.734	296.292
NM_077223	2475.72	-1.51333	0.346664	-4.36542	1.27e-05	8.33e-05	hypothetical protein(F34H10.3)	988.131	936.472	1929.35	3930.22	3907.75	3162.39
NM_062415	45.5856	-2.17686	0.498695	-4.36512	1.27e-05	8.34e-05	C-type LECtin(clec-139)	10.4485	21.0739	17.782	51.1156	81.3665	91.7267
NM_068404	430.267	-1.12132	0.257031	-4.36258	1.29e-05	8.43e-05	hypothetical protein(ZK616.1)	238.823	266.058	308.221	678.386	500.44	589.672
NM_075068	2176.46	2.16551	0.496498	4.36157	1.29e-05	8.47e-05	acyl-CoA:DiacylGlycerol AcylTransferase(dgat-2)	4845.12	4673.14	1160.27	949.11	802.864	628.255
NM_063089	1246.63	-0.948982	0.217659	-4.35994	1.3e-05	8.53e-05	Phosphodiesterase delta-like protein(pdl-1)	820.955	835.054	896.508	1789.05	1733.9	1404.29
NM_068685	3775.42	-1.1623	0.2666	-4.35973	1.3e-05	8.53e-05	hypothetical protein(C06G3.6)	2027.01	2073.15	2895.5	4387.74	5167.85	6101.28
NM_059379	3665.93	1.24511	0.285716	4.35785	1.31e-05	8.59e-05	Probable mitochondrial import inner membrane translocase subunit tin-44(tin-44)	5222.76	5313.26	4933.02	1558.08	2122.01	2846.44
NM_060272	2133.6	-2.50383	0.574556	-4.35785	1.31e-05	8.59e-05	hypothetical protein(F16C3.2)	347.786	292.401	1278.82	2052.83	3767.34	5062.44
NM_060634	1701.2	1.08941	0.249967	4.35822	1.31e-05	8.59e-05	Rho GTPase Activating protein(rga-2)	2291.21	2381.35	2271.65	1369.39	918.074	975.507
NM_062899	178.602	-1.2374	0.283968	-4.35754	1.32e-05	8.6e-05	AP-2 Transcription Factor family(aptf-1)	111.948	96.1497	111.137	205.725	270.742	275.908
NM_065881	2261.65	1.30132	0.298641	4.35747	1.32e-05	8.6e-05	Putative ER lumen protein-retaining receptor C28H8.4(C28H8.4)	3579.36	3769.6	2304.25	1587.74	1246.42	1082.52
NM_077156	1698.06	-1.02051	0.234271	-4.35613	1.32e-05	8.65e-05	Guanine nucleotide-binding protein alpha-12 subunit(gpa-12)	1206.06	1243.36	914.29	2254.14	2096.09	2474.44
NM_060624	4739.18	1.12687	0.258764	4.35483	1.33e-05	8.69e-05	Protein mago nashi homolog(mag-1)	7013.94	7371.92	5118.25	3405.18	3007.68	2518.12
NM_075213	485.588	0.987201	0.226707	4.35453	1.33e-05	8.7e-05	hypothetical protein(ZK228.3)	703.036	599.289	634.224	291.548	360.749	324.684
NM_001027709	1898.75	1.37004	0.314863	4.35122	1.35e-05	8.83e-05	Sex-determining transformer protein 1(tra-1)	3233.07	3047.81	1933.79	1352.36	954.797	870.676
NM_001047827	224.871	1.98551	0.456451	4.34988	1.36e-05	8.87e-05	hypothetical protein(T23E7.6)	408.985	425.43	243.02	141.988	46.0837	83.7189
NM_059742	139.983	3.01336	0.692711	4.3501	1.36e-05	8.87e-05	Female germline-specific tumor suppressor gld-1(gld-1)	317.933	359.574	69.6461	8.8348	48.9639	34.9435
NM_071865	226.838	-1.35777	0.312264	-4.34815	1.37e-05	8.94e-05	hypothetical protein(ZC266.1)	108.963	101.418	171.893	294.704	354.268	329.78
NM_001027256	137.166	2.21521	0.509694	4.34616	1.39e-05	9.01e-05	hypothetical protein(Y38E10A.28)	117.919	184.397	374.904	53.6399	28.8023	63.3351
NR_003170	332.322	1.64274	0.378054	4.34526	1.39e-05	9.05e-05	DEAD boX helicase homolog(ddx-17)	577.653	574.264	358.603	233.491	112.329	137.59
NM_060947	4127.48	1.41511	0.325702	4.34481	1.39e-05	9.06e-05	Probable small nuclear ribonucleoprotein-associated protein B(snr-2)	6857.21	6775.26	4378.81	2958.4	2165.21	1629.97
NM_064356	952.343	1.8342	0.422147	4.34494	1.39e-05	9.06e-05	ARRestin Domain protein(arrd-10)	1625.49	1435.66	1401.81	713.095	262.821	275.18
NM_071389	1848.23	-1.17515	0.270544	-4.34365	1.4e-05	9.1e-05	Zinc MetalloProtease(zmp-3)	1000.07	1028.67	1375.14	3148.98	2340.91	2195.62
NM_063850	7978.32	-1.1619	0.267587	-4.34216	1.41e-05	9.16e-05	Troponin C(tnc-2)	5454.12	5471.31	3860.17	8934.51	11417.2	12732.5
NM_076933	141.197	2.33677	0.538604	4.33857	1.43e-05	9.3e-05	hypothetical protein(C39D10.7)	322.411	277.912	106.692	25.2423	74.886	40.0395
NM_078420	644.171	-1.56537	0.360903	-4.33736	1.44e-05	9.35e-05	hypothetical protein(F11C7.2)	344.801	367.476	263.766	1211.63	1117.53	559.824
NM_001029067	325.15	2.44375	0.563605	4.33593	1.45e-05	9.41e-05	Glycine Rich Secreted Protein(grsp-1)	441.823	400.404	806.117	197.521	47.5238	57.5112
NM_072157	5514.78	1.4434	0.332972	4.33489	1.46e-05	9.45e-05	Probable 26S protease regulatory subunit 4(rpt-2)	9426.05	9688.73	5078.24	3660.13	2726.14	2509.38
NM_067555	95.4927	-1.48518	0.34268	-4.33401	1.46e-05	9.47e-05	PRotein arginine MethylTransferase(prmt-4)	38.8088	52.6848	59.2733	162.182	121.69	138.318
NM_170937	310.072	-1.01094	0.233242	-4.33429	1.46e-05	9.47e-05	Bardet-Biedl syndrome 1 protein homolog(bbs-1)	200.014	194.934	222.275	451.837	392.431	398.939
NM_067492	141.74	1.26722	0.292479	4.33268	1.47e-05	9.52e-05	hypothetical protein(T21D12.11)	185.088	243.667	171.893	83.9306	77.0462	88.8148
NM_073020	107.709	-1.25021	0.288545	-4.33283	1.47e-05	9.52e-05	TRYpsin-like protease(try-5)	65.6764	61.9046	63.7188	145.774	151.932	157.246
NM_068249	14175.6	1.19866	0.276742	4.33135	1.48e-05	9.57e-05	Eukaryotic Initiation Factor(eif-1.A)	22455.3	22886.3	13901.1	9200.18	8779.66	7830.99
NM_077120	61.2011	-2.40283	0.555093	-4.32869	1.5e-05	9.68e-05	hypothetical protein(C24A3.1)	11.9412	19.7568	26.673	96.5517	158.413	53.8713
NM_078229	94.1283	2.05872	0.475608	4.32861	1.5e-05	9.68e-05	COLlagen(col-187)	241.808	139.615	74.0916	39.7566	35.2828	34.2155
NM_065772	1111.04	-1.68975	0.390473	-4.32745	1.51e-05	9.73e-05	hypothetical protein(R02F2.8)	367.191	428.064	782.407	2032	1940.56	1116.01
NM_066499	590.498	1.45611	0.336496	4.32727	1.51e-05	9.73e-05	G-protein regulator 1(gpr-1)	849.315	800.809	946.891	457.516	266.421	222.037
NM_069574	4421.7	-1.86322	0.430627	-4.32677	1.51e-05	9.75e-05	hypothetical protein(R102.2)	1821.03	1929.58	1969.35	8624.03	9348.51	2837.71
NM_072780	2377.35	1.14555	0.264843	4.3254	1.52e-05	9.8e-05	Mitochondrial Ribosomal Protein, Large(mrpl-4)	3649.52	3798.57	2375.38	1449.54	1540.2	1450.88
NM_075768	1135.44	1.20033	0.277503	4.32545	1.52e-05	9.8e-05	hypothetical protein(lgl-1)	1846.4	1760.99	1139.53	759.162	679.014	627.527
NM_074497	48.7558	-2.27052	0.525079	-4.32414	1.53e-05	9.85e-05	Nuclear hormone receptor family member nhr-51(nhr-51)	14.9264	13.1712	22.2275	63.7368	121.69	56.7832
NM_078354	467.068	-1.82527	0.422252	-4.3227	1.54e-05	9.91e-05	Receptor-type guanylate cyclase gcy-11(gcy-11)	147.772	219.959	248.948	706.784	1087.29	391.659
NM_078180	113.751	1.65686	0.38334	4.32217	1.55e-05	9.93e-05	hypothetical protein(F59D12.2)	228.375	169.908	120.028	65.6299	40.3232	58.2392
NM_062327	3742.76	0.913284	0.211321	4.32178	1.55e-05	9.94e-05	hypothetical protein(R03H10.2)	4869.01	4869.39	4930.06	3019.61	2430.91	2337.58
NM_067764	110.194	-1.35314	0.31309	-4.32189	1.55e-05	9.94e-05	X-BoX promoter element regulated(xbx-4)	59.7058	55.319	71.1279	158.395	137.531	179.086
NM_072828	283.836	2.08613	0.482714	4.32167	1.55e-05	9.94e-05	GRound-Like (grd related)(grl-12)	611.984	579.533	186.711	82.6685	93.6075	148.51
NM_060309	1423.56	4.88075	1.12969	4.32044	1.56e-05	9.99e-05	hypothetical protein(ZC434.3)	3188.29	3408.71	1664.1	234.753	33.1227	12.3758
NM_065180	1858.26	-1.12904	0.261345	-4.3201	1.56e-05	0.0001	hypothetical protein(Y54F10AR.2)	1229.94	1259.17	1009.13	2944.51	2744.86	1961.93
NM_062897	1515.25	-1.25854	0.291435	-4.31842	1.57e-05	0.000100701	Nuclear hormone receptor family member nhr-22(nhr-22)	794.087	676.999	1209.18	1987.2	2178.89	2245.12
NM_066826	714.378	-1.5539	0.35984	-4.31832	1.57e-05	0.000100701	X-BoX promoter element regulated(xbx-3)	268.676	263.424	557.169	951.634	1167.21	1078.15
NM_076398	386.125	1.18976	0.275588	4.31717	1.58e-05	0.000101178	hypothetical protein(F16H11.1)	629.896	582.167	398.613	249.268	231.859	224.949
NM_060870	3801.08	1.50495	0.348643	4.31661	1.58e-05	0.000101383	Proteasome subunit beta type(pbs-2)	6533.31	6588.23	3743.11	2705.34	1666.21	1570.27
NM_001307691	607.634	-1.63348	0.378707	-4.31331	1.61e-05	0.000102858	C-type LECtin(clec-75)	394.058	335.865	158.556	740.861	997.28	1019.19
NM_001047280	178.346	-1.98726	0.460761	-4.313	1.61e-05	0.000102949	hypothetical protein(C27D6.12)	47.7646	81.6614	85.9463	234.122	167.773	452.81
NM_063685	300.019	-1.87704	0.435316	-4.3119	1.62e-05	0.000103409	hypothetical protein(ZK1320.5)	68.6617	110.638	205.975	405.139	398.192	611.512
NM_072814	10562.6	-0.852328	0.197684	-4.31157	1.62e-05	0.000103511	hypothetical protein(tag-196)	7019.91	7136.15	8434.59	12976.4	13730.1	14078.6
NM_058847	1639.49	1.31655	0.305365	4.31139	1.62e-05	0.000103542	Ubiquitin-like modifier-activating enzyme 5(uba-5)	2619.59	2499.89	1899.71	1265.9	814.385	737.454
NM_075783	1949.25	0.843014	0.195543	4.31114	1.62e-05	0.000103559	AdaPtin, Mu/medium chain (clathrin associated complex)(apm-3)	2652.43	2506.48	2350.19	1286.09	1453.8	1446.52
NM_076241	6331.21	1.38069	0.320258	4.3112	1.62e-05	0.000103559	hypothetical protein(tag-18)	10612.7	10982.1	5851.76	3326.3	4166.97	3047.37
NM_075788	2840.29	1.43331	0.332647	4.30881	1.64e-05	0.000104602	hypothetical protein(C44C1.1)	5022.75	4986.61	2427.24	1574.49	1583.41	1447.24
NM_074041	151.757	-1.91952	0.445578	-4.30795	1.65e-05	0.000104958	Serpentine Receptor, class SX(srsx-19)	35.8235	55.319	99.2828	193.103	203.056	323.956
NM_001026823	505.663	-1.10054	0.255477	-4.30779	1.65e-05	0.000104977	hypothetical protein(C27A2.8)	335.845	263.424	366.013	653.144	630.05	785.501
NM_077893	997.21	-0.996911	0.231476	-4.30675	1.66e-05	0.000105421	hypothetical protein(K11E4.1)	655.271	716.513	625.333	1418.62	1462.44	1105.09
NM_069299	301.539	2.66731	0.619438	4.30602	1.66e-05	0.000105663	COLlagen(col-122)	764.234	698.073	100.765	63.1057	102.248	80.8069
NM_077126	1316.96	-0.949959	0.220612	-4.30602	1.66e-05	0.000105663	Transporter(snf-12)	829.91	953.595	911.327	1484.25	1875.75	1846.91
NM_076970	146.509	-1.51791	0.352542	-4.30561	1.67e-05	0.000105805	hypothetical protein(C02B8.3)	83.5881	68.4902	75.5734	217.715	282.263	151.422
NM_058426	218.104	1.17214	0.272314	4.30437	1.67e-05	0.000106349	hypothetical protein(Y48G8AL.7)	319.426	317.426	269.693	156.502	110.169	135.406
NM_070260	2757.03	0.786743	0.182815	4.3035	1.68e-05	0.00010671	hypothetical protein(Y45F10D.7)	3477.86	3353.39	3640.86	1980.89	2107.61	1981.59
[truncated: 10,699 more rows]
